# Supplementary material for: Generation of a conditional cellular senescence model using proximal tubule cells and fibroblasts from human kidneys
Source: Cell Death Discov. 2024 Aug 14;10:364. doi: 10.1038/s41420-024-02131-y (PMC11324798; doi:10.1038/s41420-024-02131-y)
Supplement: Supplementary file 2 — Supplemental Data as Excel File [file 41420_2024_2131_MOESM2_ESM.xlsx]

## Sheet: Table S1
Supplemental Table 1. Primer list used for RT-qPCR.
Target	Forward Primer	Reverse Primer
GAPDH	GAAGGTGAAGGTCGGAGTCA	TGGACTCCACGACGTACTCA
SV40LT	AAAAATGAAGATGGTGGGGAGA	CCTGAAATGAGCCTTGGGAC
Col1a1	CCCAGCCACAAAGAGTCTACA	ATTGGTGGGATGTCTTCGTCT
FN1	AACAAACACTAATGTTAATTGCCCA	TCGGGAATCTTCTCTGTCAGC
ACTA2	ACTGCCTTGGTGTGTGACAA	CACCATCACCCCCTGATGTC
P21	AGGTGGACCTGGAGACTCTCAG	TCCTCTTGGAGAAGATCAGCCG
P16	CCAACGCACCGAATAGTTACG	GCGCTGCCCATCATCATG
Lamin B1	GAGAAGGCTCTGCACTGTATAC	TGGAGTGGTTGTTGAGGAAG
IL1β	TTGCTCAAGTGTCTGAAGCAG	GGTGGTCGGAGATTCGTAGC
IL6	CCTTCTCCACAAACATGTAACAAGA	TCACCAGGCAAGTCTCCTCA
TNFα	CCTGCTGCACTTTGGAGTGA	CTCAGCTTGAGGGTTTGCTAC
MCP1	ATGGGAAAGTGGATTGGCCC	CATTGGACTCTGGGCTGCTT
CTGF	GGAAGAGAACATTAAGAAGGGCA	GTGCAGCCAGAAAGCTCAAA

## Sheet: Table S2 CD10+ PTECs
rowname	baseMean	log2FoldChange	lfcSE	stat	pvalue	padj	index
CXCL6	4210.06	9.97817	0.315153	31.6614	5.28e-220	2.45e-218	CD10 (-dox).vs.CD10 (+dox)
ZPLD1	451.871	9.14208	0.654999	13.9574	2.84e-44	1.86e-43	CD10 (-dox).vs.CD10 (+dox)
TNFAIP6	90.1032	8.662	1.19768	7.23233	4.75e-13	1.25e-12	CD10 (-dox).vs.CD10 (+dox)
KCNJ16	1323.76	8.16203	0.247094	33.0321	2.81e-239	1.51e-237	CD10 (-dox).vs.CD10 (+dox)
MMP7	1059.07	7.52484	0.207559	36.254	8.58e-288	6.88e-286	CD10 (-dox).vs.CD10 (+dox)
FXYD2	208.118	7.01971	0.368483	19.0503	6.53e-81	7.88e-80	CD10 (-dox).vs.CD10 (+dox)
LINC02015	172.103	7.01261	0.735948	9.52866	1.59e-21	5.78e-21	CD10 (-dox).vs.CD10 (+dox)
C3	15982	6.93226	0.0933536	74.2581	0	0	CD10 (-dox).vs.CD10 (+dox)
PADI2	9336.07	6.87984	0.0883831	77.8411	0	0	CD10 (-dox).vs.CD10 (+dox)
ODAPH	232.805	6.87471	0.37313	18.4244	8.37e-76	9.31e-75	CD10 (-dox).vs.CD10 (+dox)
CXCL1	4306.39	6.85074	0.135404	50.5949	0	0	CD10 (-dox).vs.CD10 (+dox)
CDH6	8709.32	6.79274	0.126701	53.6124	0	0	CD10 (-dox).vs.CD10 (+dox)
CSF2	322.702	6.75063	0.285669	23.6309	1.85e-123	3.82e-122	CD10 (-dox).vs.CD10 (+dox)
CCL20	308.863	6.59412	0.301773	21.8513	7.56e-106	1.26e-104	CD10 (-dox).vs.CD10 (+dox)
CLDN2	250.128	6.56031	0.29495	22.2421	1.34e-109	2.35e-108	CD10 (-dox).vs.CD10 (+dox)
SAA2	798.355	6.55052	0.213791	30.6398	3.61e-206	1.5e-204	CD10 (-dox).vs.CD10 (+dox)
TRPM8	60.8306	6.50104	0.637784	10.1932	2.13e-24	8.42e-24	CD10 (-dox).vs.CD10 (+dox)
BAAT	142.901	6.23709	0.480478	12.981	1.57e-38	9.07e-38	CD10 (-dox).vs.CD10 (+dox)
SAA1	1297.09	6.23051	0.235511	26.4553	3.17e-154	8.67e-153	CD10 (-dox).vs.CD10 (+dox)
RP11-47I22.3	477.64	5.87269	0.191622	30.6473	2.87e-206	1.2e-204	CD10 (-dox).vs.CD10 (+dox)
PTCHD4	550.631	5.85365	0.247551	23.6463	1.29e-123	2.66e-122	CD10 (-dox).vs.CD10 (+dox)
CFH	2156.83	5.71968	0.181794	31.4624	2.84e-217	1.3e-215	CD10 (-dox).vs.CD10 (+dox)
SLCO2B1	116.191	5.69115	0.365671	15.5636	1.29e-54	1.04e-53	CD10 (-dox).vs.CD10 (+dox)
TNFSF10	5232.35	5.61379	0.0970445	57.8476	0	0	CD10 (-dox).vs.CD10 (+dox)
DLGAP1	187.296	5.37289	0.501401	10.7158	8.59e-27	3.65e-26	CD10 (-dox).vs.CD10 (+dox)
GPR87	88.1941	5.36792	0.454425	11.8125	3.36e-32	1.68e-31	CD10 (-dox).vs.CD10 (+dox)
BEAN1	77.0131	5.31417	0.429725	12.3665	3.97e-35	2.13e-34	CD10 (-dox).vs.CD10 (+dox)
PDZK1IP1	4466.76	5.25831	0.10396	50.58	0	0	CD10 (-dox).vs.CD10 (+dox)
PSG5	353.23	5.13826	0.183476	28.0051	1.41e-172	4.46e-171	CD10 (-dox).vs.CD10 (+dox)
SCG2	59.8018	5.08857	0.425647	11.9549	6.12e-33	3.11e-32	CD10 (-dox).vs.CD10 (+dox)
TNFAIP2	14098.2	5.08467	0.101121	50.2829	0	0	CD10 (-dox).vs.CD10 (+dox)
SPP1	4455.49	4.99358	0.0714585	69.8809	0	0	CD10 (-dox).vs.CD10 (+dox)
GDF5	808.332	4.96897	0.149041	33.3397	1.03e-243	5.79e-242	CD10 (-dox).vs.CD10 (+dox)
SPNS2	2867.4	4.95203	0.113924	43.4679	0	0	CD10 (-dox).vs.CD10 (+dox)
SCEL	96.3873	4.94346	0.314526	15.7172	1.15e-55	9.52e-55	CD10 (-dox).vs.CD10 (+dox)
XKR7	107.485	4.93794	0.449662	10.9814	4.69e-28	2.08e-27	CD10 (-dox).vs.CD10 (+dox)
TM4SF4	139.898	4.93396	0.476814	10.3478	4.28e-25	1.73e-24	CD10 (-dox).vs.CD10 (+dox)
ADGRF1	196.985	4.92623	0.298062	16.5275	2.32e-61	2.09e-60	CD10 (-dox).vs.CD10 (+dox)
NTNG2	71.5166	4.90127	0.708028	6.92241	4.44e-12	1.12e-11	CD10 (-dox).vs.CD10 (+dox)
SMTNL2	70.2456	4.86657	0.765065	6.36098	2e-10	4.67e-10	CD10 (-dox).vs.CD10 (+dox)
CLSTN2	6088.61	4.81464	0.132675	36.2891	2.41e-288	1.94e-286	CD10 (-dox).vs.CD10 (+dox)
TLL2	1240.51	4.81063	0.131756	36.5118	7.21e-292	6.01e-290	CD10 (-dox).vs.CD10 (+dox)
TNFRSF11B	1045.79	4.80589	0.12826	37.4698	2.86e-307	2.62e-305	CD10 (-dox).vs.CD10 (+dox)
AQP1	538.543	4.78751	0.165588	28.9122	8.38e-184	2.95e-182	CD10 (-dox).vs.CD10 (+dox)
KRT23	736.101	4.78135	0.662114	7.22134	5.15e-13	1.35e-12	CD10 (-dox).vs.CD10 (+dox)
MAL	783.722	4.77398	0.166907	28.6026	6.23e-180	2.12e-178	CD10 (-dox).vs.CD10 (+dox)
TM4SF18	79.2913	4.73212	0.332196	14.245	4.82e-46	3.28e-45	CD10 (-dox).vs.CD10 (+dox)
HAVCR2	101.499	4.72654	0.322931	14.6364	1.65e-48	1.18e-47	CD10 (-dox).vs.CD10 (+dox)
MAB21L3	194.688	4.70664	0.215756	21.8147	1.68e-105	2.79e-104	CD10 (-dox).vs.CD10 (+dox)
IGFBP3	9316.76	4.69001	0.0966023	48.5497	0	0	CD10 (-dox).vs.CD10 (+dox)
CXCL8	7496.01	4.68148	0.111873	41.8465	0	0	CD10 (-dox).vs.CD10 (+dox)
KRTAP2-3	800.912	4.64983	0.120261	38.6645	0	0	CD10 (-dox).vs.CD10 (+dox)
VCAM1	2924.71	4.5399	0.0925016	49.0792	0	0	CD10 (-dox).vs.CD10 (+dox)
CD24	4339.38	4.51564	0.0867161	52.0738	0	0	CD10 (-dox).vs.CD10 (+dox)
FN1	898354	4.49201	0.160452	27.9961	1.81e-172	5.7e-171	CD10 (-dox).vs.CD10 (+dox)
ASB2	78.4185	4.48763	0.337776	13.2858	2.8e-40	1.68e-39	CD10 (-dox).vs.CD10 (+dox)
DIRC3	92.3474	4.48661	0.382954	11.7158	1.06e-31	5.21e-31	CD10 (-dox).vs.CD10 (+dox)
INPP5D	259.046	4.46862	0.190974	23.3991	4.37e-121	8.77e-120	CD10 (-dox).vs.CD10 (+dox)
SCN2A	111.357	4.45267	0.328454	13.5565	7.25e-42	4.51e-41	CD10 (-dox).vs.CD10 (+dox)
RRAD	1950.61	4.44747	0.0975569	45.5884	0	0	CD10 (-dox).vs.CD10 (+dox)
PSG9	55.5003	4.43212	0.433669	10.2201	1.61e-24	6.4e-24	CD10 (-dox).vs.CD10 (+dox)
KCNIP1	236.611	4.4009	0.269362	16.3382	5.28e-60	4.64e-59	CD10 (-dox).vs.CD10 (+dox)
ITIH5	328.18	4.39922	0.534013	8.23803	1.75e-16	5.31e-16	CD10 (-dox).vs.CD10 (+dox)
RFLNA	417.726	4.31712	0.19675	21.9421	1.03e-106	1.72e-105	CD10 (-dox).vs.CD10 (+dox)
ARL4C	6841.33	4.31414	0.0760255	56.7459	0	0	CD10 (-dox).vs.CD10 (+dox)
OR2I1P	109.086	4.31018	0.379747	11.3502	7.4e-30	3.47e-29	CD10 (-dox).vs.CD10 (+dox)
EHF	242.464	4.30479	0.189866	22.6728	8.31e-114	1.52e-112	CD10 (-dox).vs.CD10 (+dox)
CTD-2600O9.1	153.415	4.28169	0.356184	12.021	2.76e-33	1.41e-32	CD10 (-dox).vs.CD10 (+dox)
RETREG1	1271.25	4.26947	0.0988093	43.2092	0	0	CD10 (-dox).vs.CD10 (+dox)
RAPGEF3	1638.87	4.25018	0.228349	18.6127	2.54e-77	2.88e-76	CD10 (-dox).vs.CD10 (+dox)
SULT1C4	362.716	4.23404	0.176331	24.0118	2.09e-127	4.47e-126	CD10 (-dox).vs.CD10 (+dox)
IL6	2433.68	4.1498	0.107042	38.7681	0	0	CD10 (-dox).vs.CD10 (+dox)
VNN1	90.5539	4.0825	0.273168	14.945	1.68e-50	1.25e-49	CD10 (-dox).vs.CD10 (+dox)
SLC22A2	1087.79	4.06988	0.123792	32.8768	4.72e-237	2.46e-235	CD10 (-dox).vs.CD10 (+dox)
SORBS2	228.363	4.05204	0.190432	21.2781	1.81e-100	2.78e-99	CD10 (-dox).vs.CD10 (+dox)
ZBED2	219.229	4.02481	0.265824	15.1409	8.7e-52	6.66e-51	CD10 (-dox).vs.CD10 (+dox)
KCNJ8	240.621	4.02112	0.234062	17.1797	3.77e-66	3.67e-65	CD10 (-dox).vs.CD10 (+dox)
DPP4	1111.18	4.00554	0.0970122	41.289	0	0	CD10 (-dox).vs.CD10 (+dox)
ST6GAL2	328.663	3.99982	0.319721	12.5103	6.55e-36	3.58e-35	CD10 (-dox).vs.CD10 (+dox)
HS3ST1	143.425	3.98176	0.219865	18.11	2.66e-73	2.86e-72	CD10 (-dox).vs.CD10 (+dox)
RP11-347C12.3	67.2314	3.96202	0.335792	11.7991	3.95e-32	1.97e-31	CD10 (-dox).vs.CD10 (+dox)
PPP1R1A	76.1527	3.92557	0.32046	12.2498	1.68e-34	8.86e-34	CD10 (-dox).vs.CD10 (+dox)
PLAU	11570.4	3.8972	0.0757485	51.4492	0	0	CD10 (-dox).vs.CD10 (+dox)
GALNT5	634.316	3.89307	0.13319	29.2295	8.18e-188	3.03e-186	CD10 (-dox).vs.CD10 (+dox)
AK5	124.498	3.88289	0.268282	14.4732	1.79e-47	1.25e-46	CD10 (-dox).vs.CD10 (+dox)
ALOX5	141.276	3.88101	0.231826	16.741	6.58e-63	6.06e-62	CD10 (-dox).vs.CD10 (+dox)
CHST9	100.503	3.84615	0.278613	13.8046	2.39e-43	1.54e-42	CD10 (-dox).vs.CD10 (+dox)
BIVM-ERCC5	67.95	3.84486	1.22034	3.15065	0.00162908	0.00241907	CD10 (-dox).vs.CD10 (+dox)
SLC1A1	1441.09	3.84088	0.082097	46.7846	0	0	CD10 (-dox).vs.CD10 (+dox)
RP11-115D10.1	167.329	3.81231	0.247702	15.3907	1.89e-53	1.49e-52	CD10 (-dox).vs.CD10 (+dox)
LINC01320	150.128	3.79239	0.253548	14.9573	1.4e-50	1.04e-49	CD10 (-dox).vs.CD10 (+dox)
SLC3A1	65.3009	3.77985	0.744999	5.07363	3.9e-07	7.61e-07	CD10 (-dox).vs.CD10 (+dox)
SPATA18	285.793	3.77197	0.155879	24.198	2.34e-129	5.08e-128	CD10 (-dox).vs.CD10 (+dox)
SPON2	414.95	3.68516	0.152298	24.197	2.4e-129	5.2e-128	CD10 (-dox).vs.CD10 (+dox)
SYT13	321.247	3.64292	0.15402	23.6522	1.12e-123	2.31e-122	CD10 (-dox).vs.CD10 (+dox)
NFASC	825.222	3.64038	0.130885	27.8135	2.98e-170	9.19e-169	CD10 (-dox).vs.CD10 (+dox)
GCNT3	444.614	3.64037	0.148815	24.4623	3.72e-132	8.43e-131	CD10 (-dox).vs.CD10 (+dox)
SYTL2	1522.43	3.62031	0.089339	40.5232	0	0	CD10 (-dox).vs.CD10 (+dox)
TGM2	10035.9	3.58637	0.0849932	42.196	0	0	CD10 (-dox).vs.CD10 (+dox)
TRIM22	3195.84	3.58515	0.100126	35.8063	8.8e-281	6.71e-279	CD10 (-dox).vs.CD10 (+dox)
CDKN1C	863.253	3.57432	0.144102	24.8041	8.1e-136	1.9e-134	CD10 (-dox).vs.CD10 (+dox)
HAVCR1	3216.23	3.57062	0.0639469	55.8373	0	0	CD10 (-dox).vs.CD10 (+dox)
UBD	179.762	3.55986	0.255159	13.9516	3.08e-44	2.02e-43	CD10 (-dox).vs.CD10 (+dox)
KCNJ15	560.857	3.55858	0.115286	30.8673	3.28e-209	1.41e-207	CD10 (-dox).vs.CD10 (+dox)
SOD2	20240.2	3.53637	0.0650616	54.3543	0	0	CD10 (-dox).vs.CD10 (+dox)
CCDC198	303.814	3.52512	0.188589	18.6921	5.74e-78	6.59e-77	CD10 (-dox).vs.CD10 (+dox)
RASGRF2	642.902	3.52181	0.113634	30.9926	6.78e-211	2.96e-209	CD10 (-dox).vs.CD10 (+dox)
ABCA12	571.766	3.49283	0.132119	26.437	5.15e-154	1.4e-152	CD10 (-dox).vs.CD10 (+dox)
P4HA2-AS1	54.4918	3.48649	1.0121	3.4448	0.000571479	0.000885053	CD10 (-dox).vs.CD10 (+dox)
C1QTNF1	1489.07	3.46736	0.086234	40.2087	0	0	CD10 (-dox).vs.CD10 (+dox)
SERPINB7	132.551	3.45581	0.209536	16.4927	4.14e-61	3.7e-60	CD10 (-dox).vs.CD10 (+dox)
SERPINE1	43135.4	3.44837	0.0898949	38.36	0	0	CD10 (-dox).vs.CD10 (+dox)
SORCS2	1066.99	3.44185	0.103467	33.2654	1.22e-242	6.87e-241	CD10 (-dox).vs.CD10 (+dox)
ADRB2	307.732	3.4378	0.152525	22.5392	1.71e-112	3.06e-111	CD10 (-dox).vs.CD10 (+dox)
L1CAM	10164.1	3.43721	0.0629753	54.5802	0	0	CD10 (-dox).vs.CD10 (+dox)
CYP3A5	422.72	3.43494	0.173406	19.8087	2.5e-87	3.28e-86	CD10 (-dox).vs.CD10 (+dox)
ABCC9	611.621	3.41081	0.1318	25.8786	1.16e-147	3e-146	CD10 (-dox).vs.CD10 (+dox)
KRT19	12487.7	3.40741	0.0898699	37.9149	0	0	CD10 (-dox).vs.CD10 (+dox)
NETO1	159.274	3.39836	0.288709	11.7709	5.52e-32	2.74e-31	CD10 (-dox).vs.CD10 (+dox)
RASSF4	2574.01	3.38648	0.105261	32.1721	4.33e-227	2.16e-225	CD10 (-dox).vs.CD10 (+dox)
CDKN1A	9288.15	3.36831	0.0717945	46.916	0	0	CD10 (-dox).vs.CD10 (+dox)
CD82	2624.69	3.35787	0.0762329	44.0475	0	0	CD10 (-dox).vs.CD10 (+dox)
SULF2	3263.69	3.35128	0.061492	54.4994	0	0	CD10 (-dox).vs.CD10 (+dox)
PAPLN	1241.53	3.35127	0.116135	28.8566	4.18e-183	1.46e-181	CD10 (-dox).vs.CD10 (+dox)
SELPLG	87.6922	3.35092	0.293484	11.4177	3.41e-30	1.62e-29	CD10 (-dox).vs.CD10 (+dox)
TXNIP	4695.49	3.33815	0.0735028	45.4152	0	0	CD10 (-dox).vs.CD10 (+dox)
ADAMTS5	7602.83	3.33712	0.0895108	37.2817	3.25e-304	2.92e-302	CD10 (-dox).vs.CD10 (+dox)
PDGFB	2836.38	3.32252	0.0676573	49.1081	0	0	CD10 (-dox).vs.CD10 (+dox)
RHEX	124.374	3.31804	0.274553	12.0852	1.26e-33	6.51e-33	CD10 (-dox).vs.CD10 (+dox)
ITGB6	598.289	3.31472	0.129587	25.5791	2.61e-144	6.6e-143	CD10 (-dox).vs.CD10 (+dox)
P4HA2	10080.8	3.30971	0.0544142	60.8244	0	0	CD10 (-dox).vs.CD10 (+dox)
DCDC2	4674.98	3.30934	0.0821079	40.3048	0	0	CD10 (-dox).vs.CD10 (+dox)
SERPINA1	745.538	3.30742	0.099166	33.3524	6.73e-244	3.81e-242	CD10 (-dox).vs.CD10 (+dox)
JCAD	337.283	3.30297	0.148467	22.2472	1.2e-109	2.1e-108	CD10 (-dox).vs.CD10 (+dox)
PLAT	3448.8	3.29834	0.0775382	42.5382	0	0	CD10 (-dox).vs.CD10 (+dox)
ITGB8	7885.97	3.28243	0.10154	32.3266	2.96e-229	1.49e-227	CD10 (-dox).vs.CD10 (+dox)
MIR3142HG	78.1461	3.27909	0.420528	7.79755	6.31e-15	1.8e-14	CD10 (-dox).vs.CD10 (+dox)
SPOCK1	2115.17	3.22577	0.116417	27.7089	5.46e-169	1.66e-167	CD10 (-dox).vs.CD10 (+dox)
CASTOR1	160.435	3.22434	0.211461	15.2479	1.7e-52	1.31e-51	CD10 (-dox).vs.CD10 (+dox)
TNFRSF10C	157.949	3.21965	0.215638	14.9308	2.08e-50	1.54e-49	CD10 (-dox).vs.CD10 (+dox)
PTGFR	96.1378	3.2138	0.222631	14.4355	3.09e-47	2.16e-46	CD10 (-dox).vs.CD10 (+dox)
CSMD3	68.4342	3.21248	0.388651	8.26572	1.39e-16	4.23e-16	CD10 (-dox).vs.CD10 (+dox)
ITGB1-DT	101.369	3.21089	0.250589	12.8134	1.38e-37	7.81e-37	CD10 (-dox).vs.CD10 (+dox)
SOWAHB	126.312	3.19836	0.210671	15.1818	4.67e-52	3.59e-51	CD10 (-dox).vs.CD10 (+dox)
SLC48A1	2298.28	3.19156	0.0787203	40.5431	0	0	CD10 (-dox).vs.CD10 (+dox)
ADAMTS3	4812.24	3.18969	0.0949924	33.5784	3.47e-247	2.02e-245	CD10 (-dox).vs.CD10 (+dox)
KAAG1	190.182	3.16907	0.216029	14.6696	1.01e-48	7.25e-48	CD10 (-dox).vs.CD10 (+dox)
IL4I1	430.881	3.16705	0.14057	22.5301	2.11e-112	3.76e-111	CD10 (-dox).vs.CD10 (+dox)
RP5-875H18.9	242.775	3.14254	0.155871	20.1611	2.15e-90	2.93e-89	CD10 (-dox).vs.CD10 (+dox)
EDA2R	632.571	3.14191	0.138733	22.6472	1.49e-113	2.71e-112	CD10 (-dox).vs.CD10 (+dox)
CCND1	14322.6	3.1396	0.0441438	71.1219	0	0	CD10 (-dox).vs.CD10 (+dox)
SLAMF7	144.609	3.13458	0.19314	16.2296	3.12e-59	2.7e-58	CD10 (-dox).vs.CD10 (+dox)
TSPAN11	322.577	3.13441	0.133309	23.5124	3.04e-122	6.2e-121	CD10 (-dox).vs.CD10 (+dox)
FAM189A1	167.496	3.13191	0.223738	13.9981	1.6e-44	1.06e-43	CD10 (-dox).vs.CD10 (+dox)
NPFFR2	178.479	3.12949	0.189693	16.4976	3.82e-61	3.41e-60	CD10 (-dox).vs.CD10 (+dox)
DUSP10	560.12	3.12801	0.112493	27.8062	3.65e-170	1.12e-168	CD10 (-dox).vs.CD10 (+dox)
TAGLN3	356.742	3.12296	0.187529	16.6532	2.87e-62	2.61e-61	CD10 (-dox).vs.CD10 (+dox)
ANK3	790.226	3.11668	0.152773	20.4007	1.65e-92	2.31e-91	CD10 (-dox).vs.CD10 (+dox)
PKHD1	101.385	3.1122	0.294618	10.5635	4.4e-26	1.83e-25	CD10 (-dox).vs.CD10 (+dox)
SLC22A4	298.338	3.10878	0.140301	22.1579	8.76e-109	1.5e-107	CD10 (-dox).vs.CD10 (+dox)
MTSS1	291.669	3.10639	0.133109	23.3372	1.86e-120	3.69e-119	CD10 (-dox).vs.CD10 (+dox)
UGT2B7	332.845	3.10477	0.13285	23.3705	8.53e-121	1.7e-119	CD10 (-dox).vs.CD10 (+dox)
C15orf48	198.044	3.1041	0.159085	19.5122	8.65e-85	1.1e-83	CD10 (-dox).vs.CD10 (+dox)
SOCS1	127.645	3.09663	0.233105	13.2843	2.86e-40	1.72e-39	CD10 (-dox).vs.CD10 (+dox)
ATP10D	2785.8	3.08572	0.0750838	41.0971	0	0	CD10 (-dox).vs.CD10 (+dox)
ELFN2	2077.64	3.0713	0.0768518	39.9639	0	0	CD10 (-dox).vs.CD10 (+dox)
EGOT	63.4773	3.07005	0.315528	9.72989	2.25e-22	8.38e-22	CD10 (-dox).vs.CD10 (+dox)
ZNF536	271.688	3.06876	0.535955	5.72577	1.03e-08	2.2e-08	CD10 (-dox).vs.CD10 (+dox)
FAM110B	578.878	3.06433	0.120512	25.4275	1.25e-142	3.11e-141	CD10 (-dox).vs.CD10 (+dox)
VWCE	163.333	3.04313	0.222967	13.6483	2.07e-42	1.3e-41	CD10 (-dox).vs.CD10 (+dox)
WNT7B	1565.51	3.03666	0.0895157	33.9232	3.03e-252	1.87e-250	CD10 (-dox).vs.CD10 (+dox)
FLJ16779	118.826	3.0184	0.232861	12.9623	2e-38	1.15e-37	CD10 (-dox).vs.CD10 (+dox)
UCA1	59.6511	3.01794	0.291693	10.3463	4.35e-25	1.75e-24	CD10 (-dox).vs.CD10 (+dox)
KCNIP3	1322.32	3.01707	0.13846	21.7902	2.87e-105	4.74e-104	CD10 (-dox).vs.CD10 (+dox)
C1orf116	572.02	3.00985	0.10794	27.8845	4.11e-171	1.28e-169	CD10 (-dox).vs.CD10 (+dox)
ACER2	237.5	3.00741	0.160019	18.7941	8.45e-79	9.86e-78	CD10 (-dox).vs.CD10 (+dox)
SLC6A6	7882.66	2.99641	0.0740022	40.4909	0	0	CD10 (-dox).vs.CD10 (+dox)
BTBD11	1763	2.99609	0.0873866	34.2854	1.29e-257	8.39e-256	CD10 (-dox).vs.CD10 (+dox)
ABCA1	2416.53	2.97366	0.109649	27.1198	5.75e-162	1.65e-160	CD10 (-dox).vs.CD10 (+dox)
KIF12	507.395	2.97224	0.175856	16.9016	4.38e-64	4.13e-63	CD10 (-dox).vs.CD10 (+dox)
LRATD1	94.9259	2.97056	0.245087	12.1204	8.23e-34	4.26e-33	CD10 (-dox).vs.CD10 (+dox)
VSTM2L	135.057	2.96669	0.31474	9.42585	4.27e-21	1.52e-20	CD10 (-dox).vs.CD10 (+dox)
RP11-465B22.3	112.278	2.96124	0.247554	11.962	5.62e-33	2.85e-32	CD10 (-dox).vs.CD10 (+dox)
PHLDA1	2970.98	2.95048	0.0741444	39.7937	0	0	CD10 (-dox).vs.CD10 (+dox)
BDKRB2	307.442	2.94512	0.206281	14.2773	3.03e-46	2.08e-45	CD10 (-dox).vs.CD10 (+dox)
TSPAN13	1127.85	2.94348	0.0920876	31.9639	3.46e-224	1.69e-222	CD10 (-dox).vs.CD10 (+dox)
ANKRD29	153.982	2.93737	0.220434	13.3254	1.65e-40	9.96e-40	CD10 (-dox).vs.CD10 (+dox)
SHANK2	989.055	2.93649	0.0988996	29.6917	9.84e-194	3.79e-192	CD10 (-dox).vs.CD10 (+dox)
LCN2	162.095	2.92659	0.228786	12.7918	1.82e-37	1.03e-36	CD10 (-dox).vs.CD10 (+dox)
PCDH20	142.753	2.92656	0.232933	12.5639	3.33e-36	1.83e-35	CD10 (-dox).vs.CD10 (+dox)
ABCA13	85.686	2.92262	0.319475	9.1482	5.79e-20	1.98e-19	CD10 (-dox).vs.CD10 (+dox)
TMEM200A	293.379	2.91467	0.199719	14.5938	3.07e-48	2.18e-47	CD10 (-dox).vs.CD10 (+dox)
PAG1	556.473	2.91402	0.135021	21.5819	2.66e-103	4.25e-102	CD10 (-dox).vs.CD10 (+dox)
RHOB	6178.79	2.91073	0.0694858	41.8896	0	0	CD10 (-dox).vs.CD10 (+dox)
SOX17	220.774	2.90918	0.229316	12.6864	7.04e-37	3.94e-36	CD10 (-dox).vs.CD10 (+dox)
ZNF702P	99.4891	2.90407	0.210631	13.7875	3.03e-43	1.94e-42	CD10 (-dox).vs.CD10 (+dox)
EFNB1	2731.17	2.9015	0.0727359	39.8909	0	0	CD10 (-dox).vs.CD10 (+dox)
PLA1A	146.552	2.89843	0.188289	15.3935	1.81e-53	1.43e-52	CD10 (-dox).vs.CD10 (+dox)
RP11-363E7.4	137.844	2.89565	0.213504	13.5625	6.68e-42	4.16e-41	CD10 (-dox).vs.CD10 (+dox)
CFB	2125.61	2.88396	0.100169	28.7911	2.77e-182	9.61e-181	CD10 (-dox).vs.CD10 (+dox)
TMEM159	765.639	2.87722	0.100762	28.5544	2.47e-179	8.39e-178	CD10 (-dox).vs.CD10 (+dox)
DEPP1	501.565	2.87539	0.133426	21.5504	5.25e-103	8.37e-102	CD10 (-dox).vs.CD10 (+dox)
PIK3IP1	875.009	2.87303	0.0907139	31.6714	3.85e-220	1.8e-218	CD10 (-dox).vs.CD10 (+dox)
CTSS	501.509	2.86921	0.132148	21.712	1.58e-104	2.58e-103	CD10 (-dox).vs.CD10 (+dox)
SAT1	2652.41	2.86807	0.054288	52.8307	0	0	CD10 (-dox).vs.CD10 (+dox)
MIR34AHG	229.027	2.86492	0.491782	5.82559	5.69e-09	1.23e-08	CD10 (-dox).vs.CD10 (+dox)
ARID3A	523.632	2.864	0.126551	22.6313	2.13e-113	3.86e-112	CD10 (-dox).vs.CD10 (+dox)
TNF	433.759	2.86196	0.125336	22.8343	2.09e-115	3.89e-114	CD10 (-dox).vs.CD10 (+dox)
ADAMTS1	11761.9	2.86182	0.0851694	33.6015	1.6e-247	9.38e-246	CD10 (-dox).vs.CD10 (+dox)
ABAT	904.701	2.854	0.0835489	34.1596	9.63e-256	6.06e-254	CD10 (-dox).vs.CD10 (+dox)
HMGA2	643.976	2.84097	0.102773	27.6432	3.37e-168	1.02e-166	CD10 (-dox).vs.CD10 (+dox)
IGDCC4	1435.76	2.84033	0.0750317	37.8551	0	0	CD10 (-dox).vs.CD10 (+dox)
CCL2	2228.29	2.83867	0.076366	37.1718	1.95e-302	1.72e-300	CD10 (-dox).vs.CD10 (+dox)
TMEM229B	200.652	2.83554	0.262113	10.818	2.83e-27	1.22e-26	CD10 (-dox).vs.CD10 (+dox)
PDLIM4	1755.73	2.83462	0.0830711	34.1228	3.39e-255	2.12e-253	CD10 (-dox).vs.CD10 (+dox)
PSTPIP2	474.81	2.83174	0.127634	22.1865	4.64e-109	8e-108	CD10 (-dox).vs.CD10 (+dox)
EPHB1	231.601	2.82358	0.199187	14.1755	1.3e-45	8.75e-45	CD10 (-dox).vs.CD10 (+dox)
WNT10A	301.475	2.81809	0.227983	12.361	4.25e-35	2.28e-34	CD10 (-dox).vs.CD10 (+dox)
BHLHE41	907.41	2.79835	0.0992824	28.1857	8.75e-175	2.87e-173	CD10 (-dox).vs.CD10 (+dox)
WNT2B	984.914	2.79611	0.11563	24.1816	3.47e-129	7.52e-128	CD10 (-dox).vs.CD10 (+dox)
BIRC3	1935.37	2.78953	0.0847298	32.9227	1.04e-237	5.47e-236	CD10 (-dox).vs.CD10 (+dox)
TMCC3	360.171	2.78646	0.125255	22.2463	1.22e-109	2.14e-108	CD10 (-dox).vs.CD10 (+dox)
POU2F2	325.601	2.78632	0.135596	20.5486	7.91e-94	1.12e-92	CD10 (-dox).vs.CD10 (+dox)
JUP	9833.42	2.78561	0.052782	52.7757	0	0	CD10 (-dox).vs.CD10 (+dox)
ITGB2	72.9149	2.77528	0.35259	7.87111	3.52e-15	1.02e-14	CD10 (-dox).vs.CD10 (+dox)
TMEM63C	293.591	2.77372	0.178971	15.4981	3.57e-54	2.85e-53	CD10 (-dox).vs.CD10 (+dox)
QPRT	2876.95	2.7733	0.0940192	29.4972	3.13e-191	1.18e-189	CD10 (-dox).vs.CD10 (+dox)
ATP8A2	1649.39	2.77277	0.128804	21.527	8.7e-103	1.38e-101	CD10 (-dox).vs.CD10 (+dox)
RASGEF1B	162.274	2.75918	0.193301	14.274	3.18e-46	2.17e-45	CD10 (-dox).vs.CD10 (+dox)
CPA4	6200.47	2.75585	0.0823006	33.4851	7.93e-246	4.57e-244	CD10 (-dox).vs.CD10 (+dox)
RAB42	244.994	2.73916	0.148902	18.3958	1.42e-75	1.57e-74	CD10 (-dox).vs.CD10 (+dox)
MGAM	157.743	2.73783	0.183552	14.9158	2.6e-50	1.92e-49	CD10 (-dox).vs.CD10 (+dox)
DIRAS2	113.265	2.73464	0.223949	12.211	2.72e-34	1.42e-33	CD10 (-dox).vs.CD10 (+dox)
SERPINE2	2456.09	2.73261	0.0813632	33.5854	2.74e-247	1.6e-245	CD10 (-dox).vs.CD10 (+dox)
BBC3	728.085	2.72529	0.108651	25.0829	7.65e-139	1.84e-137	CD10 (-dox).vs.CD10 (+dox)
NFKBIZ	2569.46	2.72368	0.203709	13.3704	9e-41	5.48e-40	CD10 (-dox).vs.CD10 (+dox)
KLRK1-AS1	102.525	2.72345	0.290664	9.36975	7.27e-21	2.57e-20	CD10 (-dox).vs.CD10 (+dox)
B3GNT4	128.751	2.72265	0.258803	10.5202	6.97e-26	2.88e-25	CD10 (-dox).vs.CD10 (+dox)
SLC31A2	407.593	2.71739	0.128997	21.0655	1.65e-98	2.48e-97	CD10 (-dox).vs.CD10 (+dox)
SLIT3	651.38	2.71598	0.115463	23.5224	2.4e-122	4.92e-121	CD10 (-dox).vs.CD10 (+dox)
SCIN	110.986	2.70717	0.222315	12.1772	4.11e-34	2.14e-33	CD10 (-dox).vs.CD10 (+dox)
MMP15	2979.7	2.70522	0.0782876	34.5548	1.21e-261	8.02e-260	CD10 (-dox).vs.CD10 (+dox)
CLDN4	1535.17	2.7013	0.0979886	27.5674	2.74e-167	8.19e-166	CD10 (-dox).vs.CD10 (+dox)
C10orf55	77.0347	2.69837	0.278094	9.7031	2.92e-22	1.09e-21	CD10 (-dox).vs.CD10 (+dox)
LINC00973	321.203	2.69458	0.165175	16.3135	7.91e-60	6.93e-59	CD10 (-dox).vs.CD10 (+dox)
BTG2	1059.86	2.69212	0.0813884	33.0774	6.28e-240	3.4e-238	CD10 (-dox).vs.CD10 (+dox)
HOGA1	502.609	2.6897	0.12878	20.8859	7.19e-97	1.06e-95	CD10 (-dox).vs.CD10 (+dox)
KLRG2	487.431	2.68488	0.204097	13.1549	1.6e-39	9.41e-39	CD10 (-dox).vs.CD10 (+dox)
HNF1B	3013.47	2.67833	0.0624265	42.9038	0	0	CD10 (-dox).vs.CD10 (+dox)
SFRP1	140.193	2.67636	0.317173	8.43816	3.22e-17	1.01e-16	CD10 (-dox).vs.CD10 (+dox)
SYNPO	4474.83	2.67222	0.0462946	57.7222	0	0	CD10 (-dox).vs.CD10 (+dox)
PGBD5	301.911	2.67038	0.147103	18.1531	1.21e-73	1.31e-72	CD10 (-dox).vs.CD10 (+dox)
PHLDA3	1543.39	2.66685	0.0839437	31.7695	1.71e-221	8.04e-220	CD10 (-dox).vs.CD10 (+dox)
TSPAN1	348.702	2.65879	0.116113	22.8984	4.83e-116	9.04e-115	CD10 (-dox).vs.CD10 (+dox)
CRISPLD2	7015.02	2.65443	0.0601622	44.1212	0	0	CD10 (-dox).vs.CD10 (+dox)
ANXA4	3590.51	2.65174	0.0659417	40.2134	0	0	CD10 (-dox).vs.CD10 (+dox)
ADGRG1	13666.5	2.6515	0.0495754	53.4841	0	0	CD10 (-dox).vs.CD10 (+dox)
BST2	7116.41	2.64724	0.0802047	33.006	6.66e-239	3.56e-237	CD10 (-dox).vs.CD10 (+dox)
DCBLD2	55451.1	2.64673	0.0699428	37.8414	0	0	CD10 (-dox).vs.CD10 (+dox)
TP53INP1	1961.27	2.64503	0.0628599	42.0782	0	0	CD10 (-dox).vs.CD10 (+dox)
MACC1	307.713	2.64078	0.210601	12.5393	4.55e-36	2.49e-35	CD10 (-dox).vs.CD10 (+dox)
RNF144B	2604.27	2.63713	0.0834805	31.5897	5.11e-219	2.36e-217	CD10 (-dox).vs.CD10 (+dox)
DAPP1	86.5295	2.63395	0.223339	11.7935	4.22e-32	2.1e-31	CD10 (-dox).vs.CD10 (+dox)
DRAM1	3883.5	2.62552	0.0635423	41.3192	0	0	CD10 (-dox).vs.CD10 (+dox)
FANK1	80.8076	2.62332	0.256567	10.2247	1.54e-24	6.11e-24	CD10 (-dox).vs.CD10 (+dox)
SYT16	124.158	2.62	0.236001	11.1017	1.23e-28	5.56e-28	CD10 (-dox).vs.CD10 (+dox)
S100A6	12296.5	2.60768	0.0748417	34.8427	5.5e-266	3.8e-264	CD10 (-dox).vs.CD10 (+dox)
TYMP	801.37	2.60527	0.131703	19.7815	4.3e-87	5.61e-86	CD10 (-dox).vs.CD10 (+dox)
ZMAT3	3287.11	2.60496	0.0952429	27.3507	1.06e-164	3.09e-163	CD10 (-dox).vs.CD10 (+dox)
PRSS23	6808.15	2.59548	0.0595214	43.6059	0	0	CD10 (-dox).vs.CD10 (+dox)
VCAN	19082.6	2.57957	0.181871	14.1835	1.16e-45	7.82e-45	CD10 (-dox).vs.CD10 (+dox)
PML	9112.09	2.57949	0.0587692	43.8919	0	0	CD10 (-dox).vs.CD10 (+dox)
TGFA	2491.59	2.56604	0.0617124	41.5806	0	0	CD10 (-dox).vs.CD10 (+dox)
AC002480.3	102.894	2.56248	0.197676	12.963	1.98e-38	1.14e-37	CD10 (-dox).vs.CD10 (+dox)
MYO5B	3304.12	2.56078	0.0679613	37.6799	0	0	CD10 (-dox).vs.CD10 (+dox)
APCDD1L-DT	132.808	2.55701	0.172864	14.7921	1.65e-49	1.2e-48	CD10 (-dox).vs.CD10 (+dox)
CXCL5	1351.5	2.55343	0.106922	23.8812	4.8e-126	1.01e-124	CD10 (-dox).vs.CD10 (+dox)
RAB6B	667.795	2.53867	0.101597	24.9876	8.34e-138	2e-136	CD10 (-dox).vs.CD10 (+dox)
HMCN1	144.904	2.52852	0.299437	8.44424	3.06e-17	9.58e-17	CD10 (-dox).vs.CD10 (+dox)
KLHDC7A	874.762	2.52766	0.0899626	28.0968	1.07e-173	3.44e-172	CD10 (-dox).vs.CD10 (+dox)
CLDN11	404.056	2.52543	0.145629	17.3415	2.29e-67	2.26e-66	CD10 (-dox).vs.CD10 (+dox)
ZNF578	94.6443	2.51741	0.232872	10.8103	3.08e-27	1.33e-26	CD10 (-dox).vs.CD10 (+dox)
RRM2B	2293.08	2.50084	0.0740931	33.7527	9.75e-250	5.89e-248	CD10 (-dox).vs.CD10 (+dox)
PLAAT4	568.473	2.49913	0.133905	18.6634	9.82e-78	1.13e-76	CD10 (-dox).vs.CD10 (+dox)
KIF26B	223.235	2.49587	0.15158	16.4656	6.48e-61	5.76e-60	CD10 (-dox).vs.CD10 (+dox)
KRTAP5-AS1	143.375	2.48655	0.191239	13.0023	1.19e-38	6.88e-38	CD10 (-dox).vs.CD10 (+dox)
ARMH4	332.448	2.48578	0.133435	18.6292	1.86e-77	2.13e-76	CD10 (-dox).vs.CD10 (+dox)
IFI27	7457.44	2.47277	0.101326	24.4041	1.55e-131	3.48e-130	CD10 (-dox).vs.CD10 (+dox)
EPHB2	6459.06	2.46953	0.0669421	36.8906	6.54e-298	5.69e-296	CD10 (-dox).vs.CD10 (+dox)
ISG15	4181.44	2.46885	0.125546	19.6649	4.31e-86	5.56e-85	CD10 (-dox).vs.CD10 (+dox)
GSN	5200.78	2.46817	0.0739912	33.3576	5.65e-244	3.21e-242	CD10 (-dox).vs.CD10 (+dox)
LPXN	188.972	2.46539	0.172052	14.3293	1.43e-46	9.88e-46	CD10 (-dox).vs.CD10 (+dox)
ANKRD33B	2648.61	2.46114	0.0840694	29.2751	2.15e-188	8e-187	CD10 (-dox).vs.CD10 (+dox)
CD68	366.709	2.45927	0.157815	15.5832	9.46e-55	7.64e-54	CD10 (-dox).vs.CD10 (+dox)
TUBA1A	15502.1	2.45766	0.0477279	51.4931	0	0	CD10 (-dox).vs.CD10 (+dox)
LAMC2	12271.8	2.45217	0.0887887	27.618	6.76e-168	2.04e-166	CD10 (-dox).vs.CD10 (+dox)
TNFAIP3	2315.11	2.45142	0.0631377	38.8265	0	0	CD10 (-dox).vs.CD10 (+dox)
SERPING1	2194.83	2.44865	0.0708611	34.5556	1.17e-261	7.85e-260	CD10 (-dox).vs.CD10 (+dox)
SLCO4C1	102.878	2.44551	0.280038	8.73276	2.49e-18	8.07e-18	CD10 (-dox).vs.CD10 (+dox)
DPYSL4	286.866	2.44232	0.13469	18.1329	1.75e-73	1.89e-72	CD10 (-dox).vs.CD10 (+dox)
TNIP1	12273	2.4359	0.0449893	54.144	0	0	CD10 (-dox).vs.CD10 (+dox)
PCDHB5	99.5435	2.42366	0.25981	9.32856	1.07e-20	3.77e-20	CD10 (-dox).vs.CD10 (+dox)
HLA-DOA	97.6758	2.41951	0.208726	11.5918	4.53e-31	2.2e-30	CD10 (-dox).vs.CD10 (+dox)
ANGPTL4	5834.2	2.41848	0.0688969	35.1029	6.08e-270	4.32e-268	CD10 (-dox).vs.CD10 (+dox)
PFKFB4	730.039	2.41248	0.0818161	29.4866	4.27e-191	1.61e-189	CD10 (-dox).vs.CD10 (+dox)
DKK3	8206.59	2.41211	0.04868	49.5503	0	0	CD10 (-dox).vs.CD10 (+dox)
MDGA1	331.258	2.40374	0.122942	19.5519	3.98e-85	5.07e-84	CD10 (-dox).vs.CD10 (+dox)
OTUB2	356.043	2.40357	0.113471	21.1823	1.39e-99	2.11e-98	CD10 (-dox).vs.CD10 (+dox)
ELF3	2073.49	2.39725	0.0823011	29.1278	1.59e-186	5.83e-185	CD10 (-dox).vs.CD10 (+dox)
TMEM86A	203.233	2.38412	0.157058	15.1799	4.81e-52	3.69e-51	CD10 (-dox).vs.CD10 (+dox)
AKR1B1	23276.3	2.38265	0.0479633	49.6765	0	0	CD10 (-dox).vs.CD10 (+dox)
ANK1	340.904	2.37903	0.157684	15.0874	1.96e-51	1.48e-50	CD10 (-dox).vs.CD10 (+dox)
RDH10	839.529	2.37682	0.0782184	30.387	8.15e-203	3.29e-201	CD10 (-dox).vs.CD10 (+dox)
IGFBP7	29361.1	2.37508	0.0896547	26.4915	1.22e-154	3.34e-153	CD10 (-dox).vs.CD10 (+dox)
B3GALT5	208.267	2.37241	0.167708	14.146	1.98e-45	1.33e-44	CD10 (-dox).vs.CD10 (+dox)
LAMA3	1914.36	2.36884	0.079636	29.7458	1.96e-194	7.58e-193	CD10 (-dox).vs.CD10 (+dox)
TRPV2	72.1695	2.36414	0.256042	9.23341	2.62e-20	9.09e-20	CD10 (-dox).vs.CD10 (+dox)
OLFML2B	240.574	2.36407	0.204654	11.5515	7.25e-31	3.5e-30	CD10 (-dox).vs.CD10 (+dox)
DENND6B	157.879	2.36374	0.22856	10.3419	4.56e-25	1.84e-24	CD10 (-dox).vs.CD10 (+dox)
VPS37D	93.2255	2.36358	0.253955	9.30708	1.31e-20	4.61e-20	CD10 (-dox).vs.CD10 (+dox)
MT1L	258.937	2.36096	0.147314	16.0267	8.32e-58	7.05e-57	CD10 (-dox).vs.CD10 (+dox)
IRF6	612.953	2.35797	0.108653	21.7017	1.98e-104	3.21e-103	CD10 (-dox).vs.CD10 (+dox)
FER1L4	235.54	2.35359	0.230673	10.2032	1.92e-24	7.61e-24	CD10 (-dox).vs.CD10 (+dox)
SLC44A5	177.796	2.35359	0.173712	13.5488	8.06e-42	5e-41	CD10 (-dox).vs.CD10 (+dox)
CRYL1	291.368	2.35358	0.132382	17.7787	1.03e-70	1.07e-69	CD10 (-dox).vs.CD10 (+dox)
CDHR1	402.964	2.35211	0.1321	17.8056	6.4e-71	6.63e-70	CD10 (-dox).vs.CD10 (+dox)
LFNG	2835.83	2.35188	0.0836751	28.1072	7.99e-174	2.58e-172	CD10 (-dox).vs.CD10 (+dox)
PBXIP1	2699.28	2.35021	0.0607175	38.7072	0	0	CD10 (-dox).vs.CD10 (+dox)
LINC01605	100.588	2.34683	0.221124	10.6132	2.59e-26	1.09e-25	CD10 (-dox).vs.CD10 (+dox)
MYLK	16936.9	2.34561	0.0678813	34.5546	1.21e-261	8.04e-260	CD10 (-dox).vs.CD10 (+dox)
CEBPD	593.782	2.34505	0.148276	15.8154	2.44e-56	2.03e-55	CD10 (-dox).vs.CD10 (+dox)
RELN	844.664	2.34502	0.129596	18.0949	3.5e-73	3.74e-72	CD10 (-dox).vs.CD10 (+dox)
MT1F	391.71	2.344	0.129595	18.0871	4.03e-73	4.31e-72	CD10 (-dox).vs.CD10 (+dox)
RP11-611O2.5	165.187	2.34211	0.307739	7.6107	2.73e-14	7.58e-14	CD10 (-dox).vs.CD10 (+dox)
S100A10	5094.28	2.3416	0.0752222	31.1291	9.74e-213	4.33e-211	CD10 (-dox).vs.CD10 (+dox)
FRK	1112.92	2.34031	0.120905	19.3565	1.8e-83	2.26e-82	CD10 (-dox).vs.CD10 (+dox)
COL6A2	1567.52	2.33804	0.0935963	24.98	1.01e-137	2.41e-136	CD10 (-dox).vs.CD10 (+dox)
FBN1	20915.7	2.33785	0.159772	14.6324	1.75e-48	1.24e-47	CD10 (-dox).vs.CD10 (+dox)
RNASE4	100.688	2.33658	0.289149	8.08088	6.43e-16	1.91e-15	CD10 (-dox).vs.CD10 (+dox)
MDM2	10584.9	2.33578	0.0587973	39.726	0	0	CD10 (-dox).vs.CD10 (+dox)
IFI6	23667.2	2.3318	0.0847741	27.506	1.49e-166	4.42e-165	CD10 (-dox).vs.CD10 (+dox)
COBLL1	800.229	2.32905	0.0827205	28.1557	2.04e-174	6.67e-173	CD10 (-dox).vs.CD10 (+dox)
CXCL3	93.7093	2.3217	0.244466	9.49702	2.16e-21	7.8e-21	CD10 (-dox).vs.CD10 (+dox)
SRPX2	133.136	2.31897	0.195376	11.8693	1.71e-32	8.59e-32	CD10 (-dox).vs.CD10 (+dox)
NTN1	372.002	2.31885	0.148182	15.6487	3.39e-55	2.76e-54	CD10 (-dox).vs.CD10 (+dox)
SERPINI1	122.313	2.31837	0.211532	10.9599	5.96e-28	2.64e-27	CD10 (-dox).vs.CD10 (+dox)
DNAH10OS	195.611	2.31439	0.206194	11.2243	3.1e-29	1.42e-28	CD10 (-dox).vs.CD10 (+dox)
KLHL13	843.503	2.31365	0.0945954	24.4584	4.1e-132	9.27e-131	CD10 (-dox).vs.CD10 (+dox)
CERNA2	121.818	2.30846	0.236508	9.76059	1.66e-22	6.22e-22	CD10 (-dox).vs.CD10 (+dox)
FIBCD1	125.527	2.30484	0.218393	10.5536	4.89e-26	2.03e-25	CD10 (-dox).vs.CD10 (+dox)
IFI44L	3661.75	2.30336	0.227879	10.1078	5.1e-24	2e-23	CD10 (-dox).vs.CD10 (+dox)
KCNC4	491.79	2.29618	0.120847	19.0007	1.68e-80	2.02e-79	CD10 (-dox).vs.CD10 (+dox)
LOXL2	24415.1	2.29533	0.0699764	32.8015	5.61e-236	2.91e-234	CD10 (-dox).vs.CD10 (+dox)
SIK1B	929.132	2.29159	0.0729682	31.4053	1.71e-216	7.8e-215	CD10 (-dox).vs.CD10 (+dox)
MEG3	6710.54	2.29079	0.559802	4.09215	4.27e-05	7.26e-05	CD10 (-dox).vs.CD10 (+dox)
SLC34A2	315.069	2.2864	0.121238	18.8587	2.49e-79	2.92e-78	CD10 (-dox).vs.CD10 (+dox)
PLA2R1	338.916	2.28618	0.137536	16.6225	4.79e-62	4.35e-61	CD10 (-dox).vs.CD10 (+dox)
ZFP36L1	10438.7	2.28522	0.0407985	56.0125	0	0	CD10 (-dox).vs.CD10 (+dox)
SRGAP3	136.072	2.28167	0.242789	9.39774	5.58e-21	1.98e-20	CD10 (-dox).vs.CD10 (+dox)
LINGO2	85.0925	2.27654	0.308083	7.38938	1.48e-13	3.99e-13	CD10 (-dox).vs.CD10 (+dox)
STC1	377.638	2.27592	0.136463	16.6779	1.9e-62	1.74e-61	CD10 (-dox).vs.CD10 (+dox)
AOX1	1680.1	2.2743	0.0970696	23.4296	2.13e-121	4.3e-120	CD10 (-dox).vs.CD10 (+dox)
ZNFX1	7623.48	2.26708	0.0734508	30.8653	3.5e-209	1.5e-207	CD10 (-dox).vs.CD10 (+dox)
COL1A2	512.334	2.26395	0.130877	17.2984	4.84e-67	4.77e-66	CD10 (-dox).vs.CD10 (+dox)
SLC22A3	343.317	2.25974	0.145502	15.5306	2.15e-54	1.73e-53	CD10 (-dox).vs.CD10 (+dox)
HMOX1	556.505	2.25681	0.117236	19.2501	1.41e-82	1.74e-81	CD10 (-dox).vs.CD10 (+dox)
MVP	6943.96	2.2557	0.0535863	42.0947	0	0	CD10 (-dox).vs.CD10 (+dox)
DHRS3	939.166	2.24821	0.159693	14.0783	5.16e-45	3.45e-44	CD10 (-dox).vs.CD10 (+dox)
FAM189A2	92.1525	2.24768	0.218093	10.3061	6.61e-25	2.66e-24	CD10 (-dox).vs.CD10 (+dox)
MAF	3745.28	2.24758	0.0602501	37.3042	1.4e-304	1.27e-302	CD10 (-dox).vs.CD10 (+dox)
MAPK11	492.925	2.24686	0.118354	18.9843	2.3e-80	2.75e-79	CD10 (-dox).vs.CD10 (+dox)
MATN2	2981.14	2.24282	0.0811093	27.6519	2.65e-168	8.05e-167	CD10 (-dox).vs.CD10 (+dox)
IRAK2	861.023	2.2423	0.0777366	28.8448	5.89e-183	2.05e-181	CD10 (-dox).vs.CD10 (+dox)
C1S	1543.94	2.24139	0.106497	21.0464	2.47e-98	3.71e-97	CD10 (-dox).vs.CD10 (+dox)
GBP3	1802.81	2.24015	0.0782913	28.6131	4.62e-180	1.58e-178	CD10 (-dox).vs.CD10 (+dox)
TTYH3	15118.7	2.23926	0.0602093	37.1913	9.43e-303	8.36e-301	CD10 (-dox).vs.CD10 (+dox)
TP53BP2	4380.43	2.23848	0.0545371	41.0452	0	0	CD10 (-dox).vs.CD10 (+dox)
PLXNB2	20208.2	2.23456	0.0652005	34.2722	2.04e-257	1.32e-255	CD10 (-dox).vs.CD10 (+dox)
IL1A	94.4464	2.23363	0.227183	9.83187	8.21e-23	3.1e-22	CD10 (-dox).vs.CD10 (+dox)
MAGED4	1572.3	2.22849	0.443621	5.02342	5.08e-07	9.83e-07	CD10 (-dox).vs.CD10 (+dox)
ADGRL3	52.4508	2.22778	0.602129	3.69985	0.000215731	0.000346232	CD10 (-dox).vs.CD10 (+dox)
SUSD4	140.666	2.22591	0.179992	12.3667	3.96e-35	2.13e-34	CD10 (-dox).vs.CD10 (+dox)
TM4SF1	1893.73	2.2257	0.0729777	30.4983	2.74e-204	1.13e-202	CD10 (-dox).vs.CD10 (+dox)
RCAN2	161.74	2.2234	0.204915	10.8504	1.99e-27	8.63e-27	CD10 (-dox).vs.CD10 (+dox)
CEACAM1	75.1936	2.2229	0.253907	8.75478	2.05e-18	6.66e-18	CD10 (-dox).vs.CD10 (+dox)
HHAT	717.532	2.21814	0.0854084	25.971	1.05e-148	2.76e-147	CD10 (-dox).vs.CD10 (+dox)
TRIB1	1052.54	2.21365	0.0717287	30.8614	3.94e-209	1.69e-207	CD10 (-dox).vs.CD10 (+dox)
MITF	1173.1	2.21266	0.0777255	28.4676	2.95e-178	9.94e-177	CD10 (-dox).vs.CD10 (+dox)
CMTM3	1588.1	2.21239	0.0761991	29.0343	2.43e-185	8.75e-184	CD10 (-dox).vs.CD10 (+dox)
GACAT2	76.8472	2.21044	0.341677	6.4694	9.84e-11	2.33e-10	CD10 (-dox).vs.CD10 (+dox)
FOSL2	15475.8	2.20402	0.0583422	37.7775	0	0	CD10 (-dox).vs.CD10 (+dox)
AMPD3	429.15	2.20194	0.126436	17.4154	6.31e-68	6.29e-67	CD10 (-dox).vs.CD10 (+dox)
ZBTB38	3566.27	2.19752	0.0776608	28.2964	3.83e-176	1.26e-174	CD10 (-dox).vs.CD10 (+dox)
LPAR1	223.277	2.19133	0.156769	13.978	2.12e-44	1.4e-43	CD10 (-dox).vs.CD10 (+dox)
CH17-84K15.2	284.07	2.19123	0.150446	14.5648	4.7e-48	3.33e-47	CD10 (-dox).vs.CD10 (+dox)
MMP2	3607.22	2.18759	0.109868	19.9111	3.26e-88	4.33e-87	CD10 (-dox).vs.CD10 (+dox)
DPF3	105.785	2.1866	0.217491	10.0537	8.85e-24	3.44e-23	CD10 (-dox).vs.CD10 (+dox)
ARRDC4	615.665	2.18281	0.0973797	22.4154	2.79e-111	4.93e-110	CD10 (-dox).vs.CD10 (+dox)
SLC4A4	546.66	2.18257	0.133407	16.3602	3.68e-60	3.24e-59	CD10 (-dox).vs.CD10 (+dox)
AKR1C3	328.165	2.18245	0.185116	11.7896	4.41e-32	2.2e-31	CD10 (-dox).vs.CD10 (+dox)
AHNAK2	5874.2	2.1817	0.115204	18.9378	5.57e-80	6.63e-79	CD10 (-dox).vs.CD10 (+dox)
MAP1A	1245.7	2.17995	0.0955497	22.8148	3.27e-115	6.07e-114	CD10 (-dox).vs.CD10 (+dox)
AP000295.9	123.711	2.1752	0.530566	4.09978	4.14e-05	7.03e-05	CD10 (-dox).vs.CD10 (+dox)
IGFBP4	4789.2	2.17285	0.0650591	33.3981	1.46e-244	8.37e-243	CD10 (-dox).vs.CD10 (+dox)
SGPP2	1046.7	2.17285	0.0849693	25.5722	3.11e-144	7.87e-143	CD10 (-dox).vs.CD10 (+dox)
FBXO32	288.272	2.17147	0.149563	14.5187	9.23e-48	6.5e-47	CD10 (-dox).vs.CD10 (+dox)
SHISA2	2640.35	2.17095	0.0656957	33.0456	1.8e-239	9.71e-238	CD10 (-dox).vs.CD10 (+dox)
TMEM92	232.54	2.16866	0.160029	13.5517	7.75e-42	4.81e-41	CD10 (-dox).vs.CD10 (+dox)
ADAM12	4408.04	2.16577	0.0971214	22.2996	3.73e-110	6.55e-109	CD10 (-dox).vs.CD10 (+dox)
FAM214B	1404.44	2.16573	0.0678158	31.9355	8.58e-224	4.15e-222	CD10 (-dox).vs.CD10 (+dox)
MGLL	3512.18	2.16508	0.0606512	35.6973	4.36e-279	3.26e-277	CD10 (-dox).vs.CD10 (+dox)
RP11-611O2.3	363.513	2.1649	0.158182	13.6861	1.23e-42	7.76e-42	CD10 (-dox).vs.CD10 (+dox)
RHOF	1347.95	2.16381	0.0756608	28.5988	6.95e-180	2.36e-178	CD10 (-dox).vs.CD10 (+dox)
WIPI1	580.455	2.152	0.100118	21.4946	1.75e-102	2.76e-101	CD10 (-dox).vs.CD10 (+dox)
SEC14L6	614.323	2.14737	0.090011	23.8567	8.63e-126	1.81e-124	CD10 (-dox).vs.CD10 (+dox)
PTPRJ	10546.1	2.1467	0.0664457	32.3075	5.48e-229	2.74e-227	CD10 (-dox).vs.CD10 (+dox)
INKA2	295.903	2.14465	0.119808	17.9007	1.16e-71	1.21e-70	CD10 (-dox).vs.CD10 (+dox)
IMPDH1P10	226.711	2.14131	0.164965	12.9804	1.58e-38	9.14e-38	CD10 (-dox).vs.CD10 (+dox)
CNTN1	213.13	2.13752	0.205443	10.4045	2.37e-25	9.61e-25	CD10 (-dox).vs.CD10 (+dox)
CAMK2A	93.0492	2.13367	0.398498	5.35428	8.59e-08	1.74e-07	CD10 (-dox).vs.CD10 (+dox)
CNIH3	244.211	2.13095	0.182106	11.7017	1.25e-31	6.14e-31	CD10 (-dox).vs.CD10 (+dox)
ITGB3	27526.1	2.12984	0.0623446	34.1624	8.77e-256	5.54e-254	CD10 (-dox).vs.CD10 (+dox)
TMEM217	361.005	2.12967	0.118244	18.0109	1.6e-72	1.7e-71	CD10 (-dox).vs.CD10 (+dox)
TPRG1L	1019.12	2.12588	0.0948676	22.4089	3.22e-111	5.69e-110	CD10 (-dox).vs.CD10 (+dox)
JAK1	10339.9	2.12396	0.0662502	32.0596	1.61e-225	7.94e-224	CD10 (-dox).vs.CD10 (+dox)
CLSTN3	4015.72	2.1211	0.0522279	40.6123	0	0	CD10 (-dox).vs.CD10 (+dox)
TMOD2	162.143	2.12059	0.199068	10.6526	1.7e-26	7.17e-26	CD10 (-dox).vs.CD10 (+dox)
SBK2	176.817	2.12016	0.247307	8.57301	1.01e-17	3.21e-17	CD10 (-dox).vs.CD10 (+dox)
LGALS9	521.983	2.119	0.167115	12.6799	7.64e-37	4.27e-36	CD10 (-dox).vs.CD10 (+dox)
SERINC2	1494.03	2.11556	0.0866008	24.4289	8.43e-132	1.9e-130	CD10 (-dox).vs.CD10 (+dox)
GUCY1B1	132.536	2.11459	0.176731	11.965	5.42e-33	2.76e-32	CD10 (-dox).vs.CD10 (+dox)
SEMA3C	7279.87	2.11373	0.0951013	22.2261	1.92e-109	3.35e-108	CD10 (-dox).vs.CD10 (+dox)
PTGES	162.825	2.10948	0.203384	10.3719	3.33e-25	1.35e-24	CD10 (-dox).vs.CD10 (+dox)
OAS2	3790.22	2.10746	0.188148	11.2011	4.03e-29	1.84e-28	CD10 (-dox).vs.CD10 (+dox)
PREX2	370.899	2.10346	0.148112	14.2018	8.93e-46	6.04e-45	CD10 (-dox).vs.CD10 (+dox)
TSHZ3	414.216	2.09957	0.156733	13.3958	6.4e-41	3.91e-40	CD10 (-dox).vs.CD10 (+dox)
KCNC3	156.671	2.09638	0.159185	13.1695	1.31e-39	7.78e-39	CD10 (-dox).vs.CD10 (+dox)
SOX4	7273.61	2.09475	0.057787	36.2495	1.01e-287	8.07e-286	CD10 (-dox).vs.CD10 (+dox)
RAG1	102.417	2.09015	0.22157	9.4334	3.97e-21	1.42e-20	CD10 (-dox).vs.CD10 (+dox)
GGT1	815.021	2.08953	0.757157	2.7597	0.00578548	0.00813805	CD10 (-dox).vs.CD10 (+dox)
TRPM4	1344.73	2.08731	0.0962742	21.6809	3.11e-104	5.04e-103	CD10 (-dox).vs.CD10 (+dox)
TANC2	4692.76	2.08475	0.0963774	21.6311	9.15e-104	1.47e-102	CD10 (-dox).vs.CD10 (+dox)
SHC2	109.687	2.08459	0.474876	4.38974	1.13e-05	2e-05	CD10 (-dox).vs.CD10 (+dox)
ALDH1A3	1516.1	2.07402	0.115019	18.032	1.09e-72	1.16e-71	CD10 (-dox).vs.CD10 (+dox)
NECTIN4	57.376	2.07272	0.263425	7.86836	3.59e-15	1.04e-14	CD10 (-dox).vs.CD10 (+dox)
RASD1	127.854	2.07236	0.188701	10.9823	4.65e-28	2.07e-27	CD10 (-dox).vs.CD10 (+dox)
GDF15	2836.46	2.07127	0.192841	10.7408	6.54e-27	2.79e-26	CD10 (-dox).vs.CD10 (+dox)
IFIT1	3689.38	2.06944	0.129185	16.0192	9.39e-58	7.96e-57	CD10 (-dox).vs.CD10 (+dox)
INSIG1	1206.15	2.05823	0.0838291	24.5527	4.05e-133	9.28e-132	CD10 (-dox).vs.CD10 (+dox)
NAV2-AS6	204.737	2.05703	0.146902	14.0027	1.5e-44	9.94e-44	CD10 (-dox).vs.CD10 (+dox)
LRRN4	3154.49	2.05526	0.0779676	26.3604	3.9e-153	1.06e-151	CD10 (-dox).vs.CD10 (+dox)
CASTOR3	385.209	2.05483	0.126911	16.1912	5.82e-59	5.03e-58	CD10 (-dox).vs.CD10 (+dox)
GDNF	80.2931	2.05155	0.224642	9.13252	6.69e-20	2.28e-19	CD10 (-dox).vs.CD10 (+dox)
COL6A1	2861.32	2.04974	0.0802761	25.5336	8.34e-144	2.1e-142	CD10 (-dox).vs.CD10 (+dox)
RSAD2	935.627	2.04952	0.183338	11.1789	5.17e-29	2.36e-28	CD10 (-dox).vs.CD10 (+dox)
TMEM139	735.713	2.04759	0.0943508	21.7018	1.97e-104	3.21e-103	CD10 (-dox).vs.CD10 (+dox)
DHCR24	28167	2.04181	0.0688269	29.6659	2.12e-193	8.1e-192	CD10 (-dox).vs.CD10 (+dox)
SVIL	4555.95	2.03867	0.0604339	33.7339	1.84e-249	1.1e-247	CD10 (-dox).vs.CD10 (+dox)
KLF8	367.431	2.03764	0.18197	11.1976	4.19e-29	1.92e-28	CD10 (-dox).vs.CD10 (+dox)
YPEL2	418.618	2.03715	0.11313	18.0072	1.71e-72	1.81e-71	CD10 (-dox).vs.CD10 (+dox)
FHDC1	472.855	2.03584	0.111206	18.3069	7.29e-75	8e-74	CD10 (-dox).vs.CD10 (+dox)
MSLN	1224.88	2.03184	0.0915609	22.1912	4.18e-109	7.22e-108	CD10 (-dox).vs.CD10 (+dox)
CRYAB	3318.45	2.03104	0.0809696	25.0839	7.44e-139	1.79e-137	CD10 (-dox).vs.CD10 (+dox)
GABARAPL1	1574.9	2.02974	0.0772569	26.2726	3.95e-152	1.06e-150	CD10 (-dox).vs.CD10 (+dox)
FGD6	2070.23	2.02964	0.10515	19.3023	5.14e-83	6.42e-82	CD10 (-dox).vs.CD10 (+dox)
B3GNT7	92.4651	2.02944	0.221558	9.15984	5.2e-20	1.78e-19	CD10 (-dox).vs.CD10 (+dox)
TTC3P1	204.342	2.02662	0.1827	11.0926	1.36e-28	6.14e-28	CD10 (-dox).vs.CD10 (+dox)
SDC4	15549.9	2.02275	0.0663856	30.4697	6.58e-204	2.7e-202	CD10 (-dox).vs.CD10 (+dox)
EML1	495.054	2.0181	0.103411	19.5154	8.12e-85	1.03e-83	CD10 (-dox).vs.CD10 (+dox)
PADI1	105.653	2.01464	0.213127	9.45276	3.3e-21	1.18e-20	CD10 (-dox).vs.CD10 (+dox)
CD44	14316.6	2.01361	0.0655931	30.6985	5.96e-207	2.5e-205	CD10 (-dox).vs.CD10 (+dox)
EFNA1	466.548	2.0095	0.114174	17.6004	2.45e-69	2.49e-68	CD10 (-dox).vs.CD10 (+dox)
IL32	11444.7	2.00874	0.0553288	36.3054	1.33e-288	1.08e-286	CD10 (-dox).vs.CD10 (+dox)
FAS	1044.98	2.00813	0.0887813	22.6188	2.83e-113	5.1e-112	CD10 (-dox).vs.CD10 (+dox)
LRP1	16367.9	2.00768	0.1169	17.1744	4.13e-66	4.01e-65	CD10 (-dox).vs.CD10 (+dox)
EHD1	4351.92	2.00637	0.054652	36.7117	4.76e-295	4.08e-293	CD10 (-dox).vs.CD10 (+dox)
RP4-794I6.4	80.659	2.00578	0.314113	6.38553	1.71e-10	3.99e-10	CD10 (-dox).vs.CD10 (+dox)
CYGB	310.104	2.00379	0.146862	13.644	2.19e-42	1.38e-41	CD10 (-dox).vs.CD10 (+dox)
SMOX	528.54	2.00189	0.0987166	20.2792	1.96e-91	2.72e-90	CD10 (-dox).vs.CD10 (+dox)
TNFRSF19	500.998	2.00054	0.111311	17.9726	3.19e-72	3.37e-71	CD10 (-dox).vs.CD10 (+dox)
TNFAIP8	728.969	2.00047	0.0943373	21.2056	8.49e-100	1.3e-98	CD10 (-dox).vs.CD10 (+dox)
TRABD2B	102.982	2.00002	0.204365	9.78651	1.29e-22	4.83e-22	CD10 (-dox).vs.CD10 (+dox)
SEZ6L2	3471.59	1.99445	0.0752362	26.5091	7.61e-155	2.1e-153	CD10 (-dox).vs.CD10 (+dox)
SCD5	900.546	1.99407	0.0865394	23.0423	1.76e-117	3.35e-116	CD10 (-dox).vs.CD10 (+dox)
TIGAR	1665.77	1.99338	0.0745219	26.749	1.27e-157	3.55e-156	CD10 (-dox).vs.CD10 (+dox)
CFLAR	5469.6	1.99219	0.0674275	29.5457	7.47e-192	2.83e-190	CD10 (-dox).vs.CD10 (+dox)
SHROOM3	4468.59	1.98604	0.0676594	29.3535	2.15e-189	8.02e-188	CD10 (-dox).vs.CD10 (+dox)
NOP14-AS1	1076.06	1.98184	0.119961	16.5207	2.6e-61	2.34e-60	CD10 (-dox).vs.CD10 (+dox)
PAX8	10355.9	1.97472	0.105385	18.7381	2.42e-78	2.8e-77	CD10 (-dox).vs.CD10 (+dox)
WSCD1	461.238	1.97423	0.0960371	20.5569	6.67e-94	9.48e-93	CD10 (-dox).vs.CD10 (+dox)
LEPROT	4173.44	1.97312	0.0529825	37.2409	1.49e-303	1.33e-301	CD10 (-dox).vs.CD10 (+dox)
SP110	1153.05	1.9717	0.105855	18.6263	1.97e-77	2.25e-76	CD10 (-dox).vs.CD10 (+dox)
MAGED1	8330.09	1.96992	0.0545453	36.1154	1.3e-285	1.02e-283	CD10 (-dox).vs.CD10 (+dox)
COL18A1	25347.1	1.96879	0.0804509	24.472	2.94e-132	6.67e-131	CD10 (-dox).vs.CD10 (+dox)
EFNA4	222.013	1.96873	0.160872	12.2379	1.95e-34	1.02e-33	CD10 (-dox).vs.CD10 (+dox)
P2RY6	185.486	1.96682	0.1702	11.556	6.88e-31	3.33e-30	CD10 (-dox).vs.CD10 (+dox)
RP11-38L15.3	157.518	1.96495	0.193533	10.1531	3.21e-24	1.27e-23	CD10 (-dox).vs.CD10 (+dox)
AGRN	74796.3	1.96415	0.0894397	21.9606	6.86e-107	1.15e-105	CD10 (-dox).vs.CD10 (+dox)
HS3ST3B1	242.163	1.96309	0.168367	11.6596	2.05e-31	1e-30	CD10 (-dox).vs.CD10 (+dox)
STAT1	15247.9	1.95568	0.0831926	23.5079	3.39e-122	6.88e-121	CD10 (-dox).vs.CD10 (+dox)
TVP23C-CDRT4	222.084	1.95364	0.169194	11.5467	7.67e-31	3.69e-30	CD10 (-dox).vs.CD10 (+dox)
SNHG18	117.993	1.95082	0.21056	9.26491	1.95e-20	6.81e-20	CD10 (-dox).vs.CD10 (+dox)
WWC1	5449.82	1.95071	0.0478946	40.7292	0	0	CD10 (-dox).vs.CD10 (+dox)
PLIN2	3260.03	1.94932	0.0912091	21.372	2.43e-101	3.78e-100	CD10 (-dox).vs.CD10 (+dox)
ZNF250	584.882	1.94832	0.113798	17.1209	1.04e-65	1e-64	CD10 (-dox).vs.CD10 (+dox)
RP11-574F21.3	160.625	1.94666	1.17468	1.65719	0.0974821	0.118624	CD10 (-dox).vs.CD10 (+dox)
KIAA0513	570.521	1.94131	0.102553	18.9298	6.48e-80	7.69e-79	CD10 (-dox).vs.CD10 (+dox)
POLD4	806.323	1.9406	0.12059	16.0925	2.88e-58	2.46e-57	CD10 (-dox).vs.CD10 (+dox)
C1R	1412.97	1.94039	0.102532	18.9247	7.14e-80	8.46e-79	CD10 (-dox).vs.CD10 (+dox)
PLOD2	14944.4	1.93967	0.0592028	32.7631	1.98e-235	1.02e-233	CD10 (-dox).vs.CD10 (+dox)
SLC16A3	8321.83	1.93764	0.076735	25.251	1.1e-140	2.69e-139	CD10 (-dox).vs.CD10 (+dox)
NUAK2	1915.97	1.93731	0.0671379	28.8557	4.29e-183	1.5e-181	CD10 (-dox).vs.CD10 (+dox)
NT5E	3241.95	1.93645	0.089013	21.7547	6.24e-105	1.03e-103	CD10 (-dox).vs.CD10 (+dox)
CXCL16	1291.87	1.93631	0.0939322	20.6139	2.06e-94	2.95e-93	CD10 (-dox).vs.CD10 (+dox)
ABCB1	1965.38	1.93311	0.0990225	19.5219	7.15e-85	9.09e-84	CD10 (-dox).vs.CD10 (+dox)
SLC22A5	792.514	1.93283	0.1279	15.112	1.35e-51	1.03e-50	CD10 (-dox).vs.CD10 (+dox)
DGKI	1153.67	1.92788	0.116499	16.5484	1.65e-61	1.48e-60	CD10 (-dox).vs.CD10 (+dox)
CH507-513H4.6	3281.7	1.91935	1.65206	1.16179	0.24532	0.280776	CD10 (-dox).vs.CD10 (+dox)
HDAC9	1557.97	1.9182	0.0916424	20.9314	2.77e-97	4.12e-96	CD10 (-dox).vs.CD10 (+dox)
ARSA	1822.55	1.91819	0.0789853	24.2855	2.79e-130	6.16e-129	CD10 (-dox).vs.CD10 (+dox)
LAMB3	3488.4	1.91791	0.070457	27.221	3.66e-163	1.06e-161	CD10 (-dox).vs.CD10 (+dox)
ARL6IP5	2847.75	1.91691	0.0769897	24.8982	7.77e-137	1.84e-135	CD10 (-dox).vs.CD10 (+dox)
ANPEP	2380.4	1.91463	0.10621	18.0269	1.2e-72	1.28e-71	CD10 (-dox).vs.CD10 (+dox)
CHST2	378.796	1.91401	0.148562	12.8836	5.57e-38	3.19e-37	CD10 (-dox).vs.CD10 (+dox)
PTHLH	142.339	1.91285	0.184654	10.3591	3.81e-25	1.54e-24	CD10 (-dox).vs.CD10 (+dox)
SEMA5A	327.042	1.90686	0.155593	12.2555	1.57e-34	8.27e-34	CD10 (-dox).vs.CD10 (+dox)
PMEPA1	5313.67	1.90536	0.0818836	23.2691	9.11e-120	1.78e-118	CD10 (-dox).vs.CD10 (+dox)
MT2A	7933.73	1.904	0.069246	27.4961	1.95e-166	5.78e-165	CD10 (-dox).vs.CD10 (+dox)
TINAGL1	5965.56	1.90252	0.0878919	21.6462	6.61e-104	1.06e-102	CD10 (-dox).vs.CD10 (+dox)
DDX58	2861.5	1.9021	0.104198	18.2547	1.9e-74	2.08e-73	CD10 (-dox).vs.CD10 (+dox)
ZNF503	1949.58	1.90015	0.0697708	27.2341	2.56e-163	7.42e-162	CD10 (-dox).vs.CD10 (+dox)
GPR155	339.19	1.89888	0.152544	12.4481	1.43e-35	7.77e-35	CD10 (-dox).vs.CD10 (+dox)
HYAL3	159.96	1.89421	0.170806	11.0899	1.41e-28	6.33e-28	CD10 (-dox).vs.CD10 (+dox)
CX3CL1	766.593	1.89418	0.0914345	20.7163	2.47e-95	3.59e-94	CD10 (-dox).vs.CD10 (+dox)
CTSO	693.043	1.89345	0.0937569	20.1953	1.08e-90	1.48e-89	CD10 (-dox).vs.CD10 (+dox)
GLRX	455.823	1.8929	0.100282	18.8758	1.8e-79	2.12e-78	CD10 (-dox).vs.CD10 (+dox)
TBILA	130.463	1.89126	0.251289	7.52624	5.22e-14	1.44e-13	CD10 (-dox).vs.CD10 (+dox)
NTNG1	677.292	1.88984	0.094863	19.9217	2.64e-88	3.51e-87	CD10 (-dox).vs.CD10 (+dox)
CES2	2207.53	1.88937	0.0574573	32.8831	3.84e-237	2.01e-235	CD10 (-dox).vs.CD10 (+dox)
F11R	3396.53	1.88936	0.0770759	24.5129	1.07e-132	2.45e-131	CD10 (-dox).vs.CD10 (+dox)
ADORA1	567.402	1.88902	0.0971455	19.4453	3.2e-84	4.04e-83	CD10 (-dox).vs.CD10 (+dox)
PAOX	106.709	1.8876	0.237824	7.93694	2.07e-15	6.05e-15	CD10 (-dox).vs.CD10 (+dox)
TK2	1393.15	1.88505	0.0730198	25.8156	5.92e-147	1.52e-145	CD10 (-dox).vs.CD10 (+dox)
ENTPD7	3185.52	1.88499	0.0834156	22.5976	4.57e-113	8.22e-112	CD10 (-dox).vs.CD10 (+dox)
APCDD1L	735.007	1.88426	0.0871684	21.6163	1.26e-103	2.02e-102	CD10 (-dox).vs.CD10 (+dox)
TSPAN14	7713.75	1.88096	0.0463413	40.5892	0	0	CD10 (-dox).vs.CD10 (+dox)
COL14A1	122.026	1.88032	0.25942	7.24819	4.22e-13	1.12e-12	CD10 (-dox).vs.CD10 (+dox)
LMCD1	1595.44	1.87982	0.0649336	28.9499	2.82e-184	9.98e-183	CD10 (-dox).vs.CD10 (+dox)
ADGRL4	227.916	1.8798	0.180328	10.4243	1.92e-25	7.82e-25	CD10 (-dox).vs.CD10 (+dox)
CH507-513H4.4	2832.45	1.87919	1.5761	1.1923	0.233142	0.267818	CD10 (-dox).vs.CD10 (+dox)
GLDC	709.05	1.87795	0.120914	15.5313	2.13e-54	1.71e-53	CD10 (-dox).vs.CD10 (+dox)
CDA	362.199	1.87516	0.112592	16.6545	2.81e-62	2.56e-61	CD10 (-dox).vs.CD10 (+dox)
TRANK1	3078.98	1.87456	0.1076	17.4216	5.66e-68	5.65e-67	CD10 (-dox).vs.CD10 (+dox)
CH507-513H4.3	2757.44	1.87301	1.10784	1.69068	0.0908972	0.111098	CD10 (-dox).vs.CD10 (+dox)
HERC6	1806.19	1.86909	0.114509	16.3227	6.81e-60	5.97e-59	CD10 (-dox).vs.CD10 (+dox)
FEZ1	872.551	1.86742	0.10653	17.5295	8.53e-69	8.62e-68	CD10 (-dox).vs.CD10 (+dox)
PDE11A	128.149	1.86575	0.197442	9.44959	3.4e-21	1.22e-20	CD10 (-dox).vs.CD10 (+dox)
LIF	4486.83	1.86343	0.103803	17.9517	4.66e-72	4.89e-71	CD10 (-dox).vs.CD10 (+dox)
DNAI4	117.242	1.86262	0.236575	7.87325	3.46e-15	9.99e-15	CD10 (-dox).vs.CD10 (+dox)
KIAA1217	2674.95	1.8617	0.0691122	26.9373	8.04e-160	2.28e-158	CD10 (-dox).vs.CD10 (+dox)
LRRC3	218.075	1.86158	0.155441	11.9761	4.74e-33	2.42e-32	CD10 (-dox).vs.CD10 (+dox)
TMEM120A	322.282	1.86028	0.14214	13.0877	3.87e-39	2.26e-38	CD10 (-dox).vs.CD10 (+dox)
ZNF469	716.245	1.85984	0.0881226	21.1051	7.14e-99	1.08e-97	CD10 (-dox).vs.CD10 (+dox)
RABGAP1L	1597.56	1.85935	0.0727178	25.5694	3.34e-144	8.43e-143	CD10 (-dox).vs.CD10 (+dox)
XDH	145.317	1.85587	0.194365	9.54836	1.32e-21	4.8e-21	CD10 (-dox).vs.CD10 (+dox)
FGF12	147.345	1.85572	0.191973	9.66659	4.18e-22	1.55e-21	CD10 (-dox).vs.CD10 (+dox)
MX1	8790.47	1.85458	0.187902	9.86991	5.62e-23	2.13e-22	CD10 (-dox).vs.CD10 (+dox)
KCTD21	372.467	1.85426	0.116757	15.8814	8.53e-57	7.14e-56	CD10 (-dox).vs.CD10 (+dox)
PLXNB3	596.606	1.85159	0.144435	12.8195	1.27e-37	7.22e-37	CD10 (-dox).vs.CD10 (+dox)
PARP3	1095.4	1.84752	0.0713311	25.9007	6.55e-148	1.7e-146	CD10 (-dox).vs.CD10 (+dox)
EPHA4	274.277	1.84565	0.140176	13.1667	1.36e-39	8.06e-39	CD10 (-dox).vs.CD10 (+dox)
SLC41A2	1620.22	1.84481	0.0749908	24.6005	1.25e-133	2.86e-132	CD10 (-dox).vs.CD10 (+dox)
DDR1	5402	1.84386	0.0473561	38.936	0	0	CD10 (-dox).vs.CD10 (+dox)
HSPA12A	1811.38	1.84379	0.0876768	21.0294	3.53e-98	5.29e-97	CD10 (-dox).vs.CD10 (+dox)
PTK2B	1057.15	1.84268	0.0814562	22.6217	2.65e-113	4.78e-112	CD10 (-dox).vs.CD10 (+dox)
THBS1	122089	1.8419	0.0875974	21.0269	3.72e-98	5.58e-97	CD10 (-dox).vs.CD10 (+dox)
CLDN1	10742.9	1.84119	0.0685291	26.8673	5.29e-159	1.5e-157	CD10 (-dox).vs.CD10 (+dox)
PPM1H	2153.12	1.84082	0.0573079	32.1217	2.2e-226	1.09e-224	CD10 (-dox).vs.CD10 (+dox)
KCTD11	1172.9	1.84028	0.0698961	26.3289	8.96e-153	2.41e-151	CD10 (-dox).vs.CD10 (+dox)
SQSTM1	10798	1.83919	0.0517376	35.5484	8.8e-277	6.52e-275	CD10 (-dox).vs.CD10 (+dox)
MX2	707.833	1.83908	0.211545	8.69354	3.51e-18	1.14e-17	CD10 (-dox).vs.CD10 (+dox)
KCND1	243.117	1.83671	0.179378	10.2394	1.32e-24	5.26e-24	CD10 (-dox).vs.CD10 (+dox)
LAMA4	308.23	1.83557	0.192332	9.54376	1.38e-21	5.02e-21	CD10 (-dox).vs.CD10 (+dox)
PCDHGB7	837.914	1.83505	0.137342	13.3612	1.02e-40	6.19e-40	CD10 (-dox).vs.CD10 (+dox)
ITGB5	5738.59	1.83457	0.0602868	30.4307	2.15e-203	8.81e-202	CD10 (-dox).vs.CD10 (+dox)
BTN2A2	1760.63	1.83406	0.0738051	24.85	2.58e-136	6.08e-135	CD10 (-dox).vs.CD10 (+dox)
PCDHA12	83.7046	1.83399	0.270365	6.78338	1.17e-11	2.9e-11	CD10 (-dox).vs.CD10 (+dox)
SHANK1	277.455	1.83338	0.176607	10.3811	3.02e-25	1.23e-24	CD10 (-dox).vs.CD10 (+dox)
BICDL1	294.768	1.83034	0.130377	14.0388	9.02e-45	6e-44	CD10 (-dox).vs.CD10 (+dox)
TMEM171	102.706	1.82872	0.222484	8.21953	2.04e-16	6.19e-16	CD10 (-dox).vs.CD10 (+dox)
ARHGAP22	268.045	1.82629	0.121672	15.0099	6.32e-51	4.72e-50	CD10 (-dox).vs.CD10 (+dox)
LIPH	137.451	1.82448	0.155999	11.6954	1.35e-31	6.61e-31	CD10 (-dox).vs.CD10 (+dox)
PLEKHG3	4108.22	1.82345	0.0767453	23.7598	8.7e-125	1.81e-123	CD10 (-dox).vs.CD10 (+dox)
ARMCX1	403.035	1.82283	0.112648	16.1817	6.79e-59	5.85e-58	CD10 (-dox).vs.CD10 (+dox)
TMEM51	739.968	1.82255	0.0953719	19.11	2.09e-81	2.53e-80	CD10 (-dox).vs.CD10 (+dox)
RPS27L	2000.13	1.81767	0.0626336	29.0208	3.6e-185	1.29e-183	CD10 (-dox).vs.CD10 (+dox)
CDH1	290.359	1.81702	0.152904	11.8834	1.44e-32	7.27e-32	CD10 (-dox).vs.CD10 (+dox)
SEMA6A	91.4037	1.81699	0.248032	7.32561	2.38e-13	6.35e-13	CD10 (-dox).vs.CD10 (+dox)
PTGIS	696.989	1.81687	0.110816	16.3954	2.06e-60	1.83e-59	CD10 (-dox).vs.CD10 (+dox)
CDK18	1837.86	1.81605	0.109005	16.6602	2.55e-62	2.33e-61	CD10 (-dox).vs.CD10 (+dox)
ARHGAP31	2615.57	1.81474	0.0709932	25.5621	4.03e-144	1.01e-142	CD10 (-dox).vs.CD10 (+dox)
ACSM5	116.232	1.81303	0.214277	8.46112	2.65e-17	8.31e-17	CD10 (-dox).vs.CD10 (+dox)
ARRDC3	1546.6	1.81049	0.0743137	24.3628	4.24e-131	9.5e-130	CD10 (-dox).vs.CD10 (+dox)
APOBEC3C	2370.47	1.81017	0.0687239	26.3397	6.73e-153	1.81e-151	CD10 (-dox).vs.CD10 (+dox)
RBM43	328.279	1.80951	0.132212	13.6864	1.22e-42	7.72e-42	CD10 (-dox).vs.CD10 (+dox)
CCND2	4273.94	1.80854	0.0674343	26.8192	1.93e-158	5.42e-157	CD10 (-dox).vs.CD10 (+dox)
FOXE1	1094.85	1.80434	0.0774457	23.2981	4.63e-120	9.12e-119	CD10 (-dox).vs.CD10 (+dox)
TP53INP2	1079.7	1.80132	0.0861074	20.9195	3.56e-97	5.27e-96	CD10 (-dox).vs.CD10 (+dox)
GPRC5B	428.701	1.79952	0.128953	13.9549	2.94e-44	1.93e-43	CD10 (-dox).vs.CD10 (+dox)
TC2N	58.6494	1.797	0.252353	7.12097	1.07e-12	2.78e-12	CD10 (-dox).vs.CD10 (+dox)
LEPR	385.799	1.79502	0.114917	15.6202	5.31e-55	4.31e-54	CD10 (-dox).vs.CD10 (+dox)
TMEM150A	246.919	1.79456	0.147501	12.1664	4.69e-34	2.44e-33	CD10 (-dox).vs.CD10 (+dox)
SLC16A5	280.662	1.79362	0.200524	8.94465	3.73e-19	1.25e-18	CD10 (-dox).vs.CD10 (+dox)
PDE10A	1276.59	1.79152	0.0834063	21.4795	2.42e-102	3.8e-101	CD10 (-dox).vs.CD10 (+dox)
KCNJ12	302.587	1.79119	0.12636	14.1753	1.3e-45	8.78e-45	CD10 (-dox).vs.CD10 (+dox)
TMEM63B	2913.54	1.79045	0.0514834	34.7773	5.37e-265	3.69e-263	CD10 (-dox).vs.CD10 (+dox)
PCDHGB1	87.2232	1.79021	0.25495	7.02179	2.19e-12	5.61e-12	CD10 (-dox).vs.CD10 (+dox)
TNFRSF10D	1626.17	1.78356	0.0779314	22.8863	6.37e-116	1.19e-114	CD10 (-dox).vs.CD10 (+dox)
PLTP	1074.26	1.78317	0.0981297	18.1716	8.67e-74	9.37e-73	CD10 (-dox).vs.CD10 (+dox)
NTM	321.235	1.78205	0.134408	13.2586	4.03e-40	2.41e-39	CD10 (-dox).vs.CD10 (+dox)
MAMDC2	1584.89	1.78159	0.0786807	22.6433	1.62e-113	2.95e-112	CD10 (-dox).vs.CD10 (+dox)
PTPRU	640.43	1.78009	0.100967	17.6304	1.44e-69	1.47e-68	CD10 (-dox).vs.CD10 (+dox)
CELF2	922.396	1.77827	0.0805654	22.0724	5.82e-108	9.88e-107	CD10 (-dox).vs.CD10 (+dox)
GDA	132.88	1.77761	0.177061	10.0396	1.02e-23	3.97e-23	CD10 (-dox).vs.CD10 (+dox)
RP11-290H9.2	812.199	1.77734	0.367021	4.84261	1.28e-06	2.41e-06	CD10 (-dox).vs.CD10 (+dox)
PTPRF	17988	1.77608	0.0577212	30.77	6.6e-208	2.8e-206	CD10 (-dox).vs.CD10 (+dox)
CASK	5153.28	1.77569	0.065514	27.104	8.83e-162	2.52e-160	CD10 (-dox).vs.CD10 (+dox)
SLC13A3	129.275	1.77384	0.227399	7.80056	6.16e-15	1.76e-14	CD10 (-dox).vs.CD10 (+dox)
FUCA1	2719.29	1.77214	0.0646126	27.4271	1.3e-165	3.82e-164	CD10 (-dox).vs.CD10 (+dox)
CLIP3	1514.88	1.77154	0.122143	14.5038	1.15e-47	8.06e-47	CD10 (-dox).vs.CD10 (+dox)
RHOC	8577.2	1.77078	0.0730046	24.2557	5.76e-130	1.27e-128	CD10 (-dox).vs.CD10 (+dox)
GSDME	1668.87	1.77043	0.0835307	21.195	1.06e-99	1.62e-98	CD10 (-dox).vs.CD10 (+dox)
FLG	3050.43	1.7673	0.106677	16.5668	1.21e-61	1.09e-60	CD10 (-dox).vs.CD10 (+dox)
CPQ	631.662	1.76575	0.0891565	19.8051	2.69e-87	3.52e-86	CD10 (-dox).vs.CD10 (+dox)
YPEL5	2145.42	1.76487	0.0848865	20.791	5.22e-96	7.65e-95	CD10 (-dox).vs.CD10 (+dox)
NIBAN2	14028.8	1.76256	0.0575764	30.6124	8.36e-206	3.46e-204	CD10 (-dox).vs.CD10 (+dox)
PON2	2923.55	1.76238	0.0640379	27.5209	9.87e-167	2.94e-165	CD10 (-dox).vs.CD10 (+dox)
RP4-541C22.8	86.2891	1.7612	0.264253	6.66484	2.65e-11	6.44e-11	CD10 (-dox).vs.CD10 (+dox)
OAS1	1753.25	1.75949	0.138189	12.7325	3.9e-37	2.19e-36	CD10 (-dox).vs.CD10 (+dox)
CAV2	2163.93	1.75571	0.0624645	28.1072	7.99e-174	2.58e-172	CD10 (-dox).vs.CD10 (+dox)
SNN	616.181	1.75515	0.105485	16.6389	3.64e-62	3.31e-61	CD10 (-dox).vs.CD10 (+dox)
SLC17A5	1233.17	1.75219	0.0758417	23.1033	4.29e-118	8.26e-117	CD10 (-dox).vs.CD10 (+dox)
ASIC2	66.633	1.75188	0.327965	5.34166	9.21e-08	1.86e-07	CD10 (-dox).vs.CD10 (+dox)
ZNF503-AS2	158.76	1.75174	0.230171	7.61058	2.73e-14	7.59e-14	CD10 (-dox).vs.CD10 (+dox)
KIF3C	1730.11	1.74993	0.0771287	22.6884	5.83e-114	1.07e-112	CD10 (-dox).vs.CD10 (+dox)
PDGFA	513.57	1.74781	0.0922507	18.9463	4.74e-80	5.65e-79	CD10 (-dox).vs.CD10 (+dox)
CLIP2	1480.4	1.74689	0.0993121	17.5899	2.94e-69	2.99e-68	CD10 (-dox).vs.CD10 (+dox)
S100A1	265.723	1.74645	0.169771	10.2871	8.06e-25	3.22e-24	CD10 (-dox).vs.CD10 (+dox)
BNC2	1057.19	1.74631	0.118748	14.7061	5.89e-49	4.25e-48	CD10 (-dox).vs.CD10 (+dox)
ZNF117	243.927	1.74347	0.186246	9.36109	7.89e-21	2.79e-20	CD10 (-dox).vs.CD10 (+dox)
RNF128	447.534	1.74298	0.120311	14.4872	1.46e-47	1.02e-46	CD10 (-dox).vs.CD10 (+dox)
NFKBIA	2154.4	1.74039	0.0734702	23.6884	4.75e-124	9.84e-123	CD10 (-dox).vs.CD10 (+dox)
TRAM1	13190	1.73901	0.0462758	37.5793	0	0	CD10 (-dox).vs.CD10 (+dox)
F2RL1	1387.82	1.73828	0.0808826	21.4913	1.88e-102	2.95e-101	CD10 (-dox).vs.CD10 (+dox)
NPAS2	245.36	1.73792	0.147654	11.7702	5.56e-32	2.76e-31	CD10 (-dox).vs.CD10 (+dox)
ADPRHL1	266.403	1.73631	0.116939	14.848	7.17e-50	5.25e-49	CD10 (-dox).vs.CD10 (+dox)
RTP4	137.521	1.73566	0.241629	7.18316	6.81e-13	1.78e-12	CD10 (-dox).vs.CD10 (+dox)
SLC35F5	6327.7	1.73261	0.0841353	20.5931	3.16e-94	4.52e-93	CD10 (-dox).vs.CD10 (+dox)
FAM114A1	2593.75	1.73238	0.0560259	30.9211	6.22e-210	2.69e-208	CD10 (-dox).vs.CD10 (+dox)
TBC1D10A	817.892	1.73159	0.0916101	18.9017	1.1e-79	1.3e-78	CD10 (-dox).vs.CD10 (+dox)
TNFRSF14	574.955	1.72929	0.134312	12.8752	6.21e-38	3.55e-37	CD10 (-dox).vs.CD10 (+dox)
CYRIA	518.045	1.7289	0.114426	15.1093	1.41e-51	1.07e-50	CD10 (-dox).vs.CD10 (+dox)
LYNX1	349.422	1.72701	0.133207	12.9649	1.93e-38	1.12e-37	CD10 (-dox).vs.CD10 (+dox)
PCDHGA7	87.8238	1.72245	0.235706	7.30763	2.72e-13	7.25e-13	CD10 (-dox).vs.CD10 (+dox)
PAPPA	1668.31	1.72183	0.109612	15.7083	1.33e-55	1.09e-54	CD10 (-dox).vs.CD10 (+dox)
CDC42BPG	304.575	1.72065	0.165422	10.4015	2.44e-25	9.9e-25	CD10 (-dox).vs.CD10 (+dox)
MIEF2	837.973	1.7189	0.085264	20.1597	2.21e-90	3.01e-89	CD10 (-dox).vs.CD10 (+dox)
RAP2B	1474.14	1.71849	0.0662591	25.9358	2.63e-148	6.86e-147	CD10 (-dox).vs.CD10 (+dox)
PGM2L1	1278.32	1.71738	0.070721	24.2839	2.9e-130	6.38e-129	CD10 (-dox).vs.CD10 (+dox)
KDELR3	1246.89	1.7162	0.0827158	20.7482	1.27e-95	1.86e-94	CD10 (-dox).vs.CD10 (+dox)
MLPH	157.183	1.71557	0.166143	10.3258	5.38e-25	2.17e-24	CD10 (-dox).vs.CD10 (+dox)
CH507-9B2.1	179.652	1.71539	0.567747	3.0214	0.00251607	0.00366655	CD10 (-dox).vs.CD10 (+dox)
MMP14	17388	1.71415	0.0623858	27.4766	3.34e-166	9.86e-165	CD10 (-dox).vs.CD10 (+dox)
EHD3	536.561	1.7131	0.0888901	19.2721	9.21e-83	1.14e-81	CD10 (-dox).vs.CD10 (+dox)
SLC29A4	251.136	1.71232	0.138838	12.3332	6e-35	3.2e-34	CD10 (-dox).vs.CD10 (+dox)
ICOSLG	465.194	1.71004	0.101941	16.7748	3.73e-63	3.46e-62	CD10 (-dox).vs.CD10 (+dox)
TGFBR2	3213.66	1.70647	0.0585099	29.1656	5.3e-187	1.95e-185	CD10 (-dox).vs.CD10 (+dox)
LPCAT1	2990.87	1.70642	0.0544355	31.3475	1.05e-215	4.77e-214	CD10 (-dox).vs.CD10 (+dox)
CDR1	227.169	1.7049	0.222455	7.664	1.8e-14	5.05e-14	CD10 (-dox).vs.CD10 (+dox)
SPINT1	2104.47	1.70472	0.0825922	20.6402	1.2e-94	1.72e-93	CD10 (-dox).vs.CD10 (+dox)
LAMA5	14800.9	1.70449	0.086319	19.7464	8.62e-87	1.12e-85	CD10 (-dox).vs.CD10 (+dox)
TMEM132A	6768.19	1.70447	0.0605917	28.1304	4.16e-174	1.35e-172	CD10 (-dox).vs.CD10 (+dox)
CTTNBP2NL	3111.35	1.70351	0.0639474	26.6392	2.39e-156	6.66e-155	CD10 (-dox).vs.CD10 (+dox)
CARD6	287.094	1.70349	0.145451	11.7118	1.11e-31	5.47e-31	CD10 (-dox).vs.CD10 (+dox)
SHFL	1196.34	1.70315	0.122296	13.9264	4.38e-44	2.86e-43	CD10 (-dox).vs.CD10 (+dox)
PRICKLE2	2995.69	1.70114	0.068859	24.7047	9.52e-135	2.2e-133	CD10 (-dox).vs.CD10 (+dox)
GPC4	2440.65	1.70035	0.0538371	31.5832	6.28e-219	2.89e-217	CD10 (-dox).vs.CD10 (+dox)
ABCC3	2767.13	1.69989	0.0715455	23.7595	8.76e-125	1.82e-123	CD10 (-dox).vs.CD10 (+dox)
PRSS12	399.979	1.69752	0.102264	16.5993	7.05e-62	6.38e-61	CD10 (-dox).vs.CD10 (+dox)
CDC42EP2	559.011	1.69675	0.155986	10.8776	1.47e-27	6.45e-27	CD10 (-dox).vs.CD10 (+dox)
AJAP1	631.478	1.69639	0.128943	13.1561	1.57e-39	9.26e-39	CD10 (-dox).vs.CD10 (+dox)
SLC9A7	1497.17	1.69416	0.0887037	19.0991	2.57e-81	3.11e-80	CD10 (-dox).vs.CD10 (+dox)
PCDHA10	306.457	1.69088	0.209373	8.07593	6.7e-16	1.99e-15	CD10 (-dox).vs.CD10 (+dox)
KCNK6	830.06	1.69035	0.0836632	20.2042	8.99e-91	1.23e-89	CD10 (-dox).vs.CD10 (+dox)
SIGLEC15	138.726	1.68984	0.235908	7.16313	7.89e-13	2.06e-12	CD10 (-dox).vs.CD10 (+dox)
GNPTAB	2949.23	1.68694	0.0802174	21.0296	3.51e-98	5.28e-97	CD10 (-dox).vs.CD10 (+dox)
GLIPR2	1416.33	1.68692	0.0737608	22.8702	9.21e-116	1.72e-114	CD10 (-dox).vs.CD10 (+dox)
PGAP3	408.123	1.6866	0.115446	14.6094	2.45e-48	1.74e-47	CD10 (-dox).vs.CD10 (+dox)
CREBRF	508.225	1.68565	0.128277	13.1407	1.92e-39	1.13e-38	CD10 (-dox).vs.CD10 (+dox)
GCNT1	570.686	1.68468	0.101549	16.5898	8.25e-62	7.46e-61	CD10 (-dox).vs.CD10 (+dox)
KLF6	6116.42	1.68385	0.0471635	35.7023	3.64e-279	2.74e-277	CD10 (-dox).vs.CD10 (+dox)
MINDY1	1174.92	1.68312	0.0774291	21.7375	9.06e-105	1.49e-103	CD10 (-dox).vs.CD10 (+dox)
PITPNC1	275.487	1.68209	0.136901	12.2868	1.07e-34	5.64e-34	CD10 (-dox).vs.CD10 (+dox)
SPAG4	176.152	1.68187	0.177556	9.47236	2.74e-21	9.84e-21	CD10 (-dox).vs.CD10 (+dox)
AC009237.8	471.95	1.68155	0.125278	13.4225	4.46e-41	2.73e-40	CD10 (-dox).vs.CD10 (+dox)
SHISAL1	77.5261	1.67972	0.456402	3.68035	0.000232911	0.000372706	CD10 (-dox).vs.CD10 (+dox)
SEMA3A	1591.63	1.67915	0.14027	11.9708	5.05e-33	2.57e-32	CD10 (-dox).vs.CD10 (+dox)
IDUA	629.627	1.67878	0.169264	9.91813	3.47e-23	1.33e-22	CD10 (-dox).vs.CD10 (+dox)
SH3BGRL3	3341.89	1.67705	0.0515924	32.5057	8.87e-232	4.53e-230	CD10 (-dox).vs.CD10 (+dox)
PFKFB3	2880.96	1.67581	0.0724246	23.1387	1.89e-118	3.66e-117	CD10 (-dox).vs.CD10 (+dox)
STOML1	769.647	1.67555	0.0900459	18.6077	2.78e-77	3.16e-76	CD10 (-dox).vs.CD10 (+dox)
ITM2B	14642.3	1.67539	0.0597805	28.0258	7.89e-173	2.51e-171	CD10 (-dox).vs.CD10 (+dox)
CD63	10973.3	1.67483	0.0878025	19.075	4.08e-81	4.93e-80	CD10 (-dox).vs.CD10 (+dox)
GPRIN2	212.162	1.67055	0.166092	10.058	8.47e-24	3.3e-23	CD10 (-dox).vs.CD10 (+dox)
SYNGR3	107.537	1.6678	0.241008	6.92012	4.51e-12	1.14e-11	CD10 (-dox).vs.CD10 (+dox)
PARD6G	217.249	1.66705	0.148493	11.2265	3.02e-29	1.39e-28	CD10 (-dox).vs.CD10 (+dox)
ARMCX3	1797.76	1.66576	0.0674404	24.6997	1.08e-134	2.48e-133	CD10 (-dox).vs.CD10 (+dox)
PCDHGA4	196.347	1.66513	0.260574	6.39023	1.66e-10	3.88e-10	CD10 (-dox).vs.CD10 (+dox)
PLCXD2	450.429	1.6616	0.113461	14.6447	1.46e-48	1.04e-47	CD10 (-dox).vs.CD10 (+dox)
ABHD2	3981.01	1.66026	0.0749732	22.1447	1.17e-108	2.01e-107	CD10 (-dox).vs.CD10 (+dox)
TMEM87B	1518.59	1.65755	0.0898536	18.4473	5.48e-76	6.15e-75	CD10 (-dox).vs.CD10 (+dox)
F8	191.154	1.65747	0.153857	10.7728	4.63e-27	1.99e-26	CD10 (-dox).vs.CD10 (+dox)
VKORC1	1725.97	1.65705	0.0915325	18.1034	3e-73	3.21e-72	CD10 (-dox).vs.CD10 (+dox)
NKAIN4	174.001	1.65592	0.1764	9.3873	6.16e-21	2.18e-20	CD10 (-dox).vs.CD10 (+dox)
SESN1	513.328	1.65169	0.0957846	17.2438	1.25e-66	1.22e-65	CD10 (-dox).vs.CD10 (+dox)
SLFN5	4638.69	1.65158	0.0848665	19.4609	2.35e-84	2.98e-83	CD10 (-dox).vs.CD10 (+dox)
SUSD6	2491.3	1.65137	0.0676848	24.398	1.8e-131	4.04e-130	CD10 (-dox).vs.CD10 (+dox)
TNFSF13	642.859	1.65104	0.0961542	17.1707	4.4e-66	4.27e-65	CD10 (-dox).vs.CD10 (+dox)
CARD10	2635.4	1.65101	0.062642	26.3562	4.36e-153	1.18e-151	CD10 (-dox).vs.CD10 (+dox)
CCDC92	1130.29	1.6508	0.0904547	18.25	2.07e-74	2.26e-73	CD10 (-dox).vs.CD10 (+dox)
DUSP5	1376.95	1.64985	0.0578256	28.5314	4.78e-179	1.62e-177	CD10 (-dox).vs.CD10 (+dox)
CRYZ	1637.85	1.64875	0.0600894	27.4384	9.57e-166	2.81e-164	CD10 (-dox).vs.CD10 (+dox)
ADAMTSL1	118.745	1.64847	0.208294	7.91414	2.49e-15	7.24e-15	CD10 (-dox).vs.CD10 (+dox)
WNT5B	669.633	1.64624	0.125988	13.0667	5.11e-39	2.98e-38	CD10 (-dox).vs.CD10 (+dox)
MMAA	272.357	1.64567	0.139839	11.7684	5.68e-32	2.82e-31	CD10 (-dox).vs.CD10 (+dox)
ROR1	1453.01	1.64551	0.0814227	20.2095	8.08e-91	1.11e-89	CD10 (-dox).vs.CD10 (+dox)
CLCF1	716.279	1.64012	0.107565	15.2478	1.7e-52	1.32e-51	CD10 (-dox).vs.CD10 (+dox)
FRMD5	593.352	1.6376	0.104924	15.6075	6.47e-55	5.25e-54	CD10 (-dox).vs.CD10 (+dox)
CAPN1	5746.5	1.63759	0.0571573	28.6506	1.58e-180	5.41e-179	CD10 (-dox).vs.CD10 (+dox)
TP53TG1	137.309	1.6354	0.199083	8.21468	2.13e-16	6.43e-16	CD10 (-dox).vs.CD10 (+dox)
PLEKHG5	1346.56	1.63344	0.133555	12.2305	2.14e-34	1.12e-33	CD10 (-dox).vs.CD10 (+dox)
GPR137B	251.394	1.63335	0.132948	12.2856	1.08e-34	5.72e-34	CD10 (-dox).vs.CD10 (+dox)
CXADR	1090.95	1.63146	0.0918207	17.7679	1.25e-70	1.29e-69	CD10 (-dox).vs.CD10 (+dox)
ARVCF	1216.41	1.63136	0.127341	12.8109	1.42e-37	8.06e-37	CD10 (-dox).vs.CD10 (+dox)
TNFRSF10B	7295.04	1.63012	0.04096	39.7978	0	0	CD10 (-dox).vs.CD10 (+dox)
RP11-47A8.5	477.411	1.62998	0.104242	15.6365	4.11e-55	3.34e-54	CD10 (-dox).vs.CD10 (+dox)
PITPNM1	3659.75	1.6296	0.0733299	22.2228	2.07e-109	3.6e-108	CD10 (-dox).vs.CD10 (+dox)
CA9	104.271	1.62874	0.199267	8.17364	2.99e-16	9.01e-16	CD10 (-dox).vs.CD10 (+dox)
FILIP1L	4243.5	1.62811	0.0820587	19.8408	1.32e-87	1.74e-86	CD10 (-dox).vs.CD10 (+dox)
CDKN2B	1228.88	1.6279	0.0707526	23.0083	3.85e-117	7.29e-116	CD10 (-dox).vs.CD10 (+dox)
KIRREL1	14421.2	1.62775	0.0691672	23.5335	1.85e-122	3.8e-121	CD10 (-dox).vs.CD10 (+dox)
PCDHGB5	1452.43	1.62351	0.0846194	19.186	4.84e-82	5.95e-81	CD10 (-dox).vs.CD10 (+dox)
CORO2B	392.502	1.6213	0.110518	14.67	1e-48	7.21e-48	CD10 (-dox).vs.CD10 (+dox)
EMP3	1777.63	1.62109	0.0789605	20.5304	1.15e-93	1.63e-92	CD10 (-dox).vs.CD10 (+dox)
SH3TC2	276.941	1.62064	0.129752	12.4903	8.43e-36	4.59e-35	CD10 (-dox).vs.CD10 (+dox)
PCDHGB6	171.707	1.62043	0.241764	6.70253	2.05e-11	5e-11	CD10 (-dox).vs.CD10 (+dox)
RNF180	103.385	1.61908	0.204885	7.9024	2.74e-15	7.94e-15	CD10 (-dox).vs.CD10 (+dox)
NRCAM	686.279	1.61768	0.0984649	16.429	1.19e-60	1.05e-59	CD10 (-dox).vs.CD10 (+dox)
MARCHF2	532.381	1.61592	0.10274	15.7283	9.68e-56	8e-55	CD10 (-dox).vs.CD10 (+dox)
SLC16A4	653.225	1.61359	0.0997998	16.1683	8.44e-59	7.26e-58	CD10 (-dox).vs.CD10 (+dox)
IRF9	1502.01	1.61276	0.0778857	20.7067	3.01e-95	4.37e-94	CD10 (-dox).vs.CD10 (+dox)
PPP1R3C	277.925	1.61186	0.129019	12.4932	8.13e-36	4.43e-35	CD10 (-dox).vs.CD10 (+dox)
COL1A1	110185	1.61093	0.0834824	19.2966	5.73e-83	7.14e-82	CD10 (-dox).vs.CD10 (+dox)
MMP24OS	1588.02	1.6106	0.0884773	18.2035	4.84e-74	5.25e-73	CD10 (-dox).vs.CD10 (+dox)
ZNF836	164.06	1.6104	0.171374	9.39699	5.61e-21	1.99e-20	CD10 (-dox).vs.CD10 (+dox)
PAM	9025.2	1.60981	0.055377	29.07	8.6e-186	3.12e-184	CD10 (-dox).vs.CD10 (+dox)
RNF215	668.465	1.60872	0.101736	15.8127	2.54e-56	2.12e-55	CD10 (-dox).vs.CD10 (+dox)
FDXR	787.184	1.60758	0.0894446	17.9729	3.18e-72	3.36e-71	CD10 (-dox).vs.CD10 (+dox)
RETSAT	1914.38	1.60738	0.055294	29.0696	8.69e-186	3.14e-184	CD10 (-dox).vs.CD10 (+dox)
P4HB	31261.6	1.60515	0.0543806	29.517	1.74e-191	6.58e-190	CD10 (-dox).vs.CD10 (+dox)
ZNF319	1037.86	1.60423	0.0774099	20.7238	2.11e-95	3.08e-94	CD10 (-dox).vs.CD10 (+dox)
PCSK1N	614.068	1.60406	0.163557	9.80737	1.05e-22	3.94e-22	CD10 (-dox).vs.CD10 (+dox)
TMEM8B	360.421	1.60356	0.129553	12.3776	3.45e-35	1.86e-34	CD10 (-dox).vs.CD10 (+dox)
LINC02893	95.0413	1.60323	0.258722	6.19674	5.76e-10	1.31e-09	CD10 (-dox).vs.CD10 (+dox)
APOL1	4015.71	1.60307	0.0722458	22.1891	4.37e-109	7.55e-108	CD10 (-dox).vs.CD10 (+dox)
RP4-555D20.2	163.018	1.60185	0.498444	3.21369	0.0013104	0.00196356	CD10 (-dox).vs.CD10 (+dox)
EVA1A	713.439	1.60138	0.0941759	17.0041	7.66e-65	7.27e-64	CD10 (-dox).vs.CD10 (+dox)
TMEM187	168.683	1.60126	0.160673	9.966	2.15e-23	8.26e-23	CD10 (-dox).vs.CD10 (+dox)
IL1R1	462.04	1.5977	0.131608	12.1399	6.49e-34	3.37e-33	CD10 (-dox).vs.CD10 (+dox)
CPM	456.444	1.59655	0.0995062	16.0447	6.22e-58	5.29e-57	CD10 (-dox).vs.CD10 (+dox)
STRA6	168.043	1.59642	0.174948	9.12508	7.17e-20	2.44e-19	CD10 (-dox).vs.CD10 (+dox)
MAGED4B	887.88	1.59591	0.423445	3.76888	0.000163985	0.000266188	CD10 (-dox).vs.CD10 (+dox)
GYS1	2835.63	1.59516	0.0630511	25.2995	3.23e-141	7.94e-140	CD10 (-dox).vs.CD10 (+dox)
BCL2L1	4912.82	1.59504	0.0561584	28.4025	1.89e-177	6.28e-176	CD10 (-dox).vs.CD10 (+dox)
MAGED2	4536.43	1.59423	0.0693071	23.0025	4.4e-117	8.34e-116	CD10 (-dox).vs.CD10 (+dox)
ORAI3	603.313	1.58913	0.0979151	16.2297	3.11e-59	2.7e-58	CD10 (-dox).vs.CD10 (+dox)
GAL3ST1	147.503	1.58795	0.198046	8.01809	1.07e-15	3.17e-15	CD10 (-dox).vs.CD10 (+dox)
PLLP	176.719	1.58792	0.165668	9.58491	9.25e-22	3.39e-21	CD10 (-dox).vs.CD10 (+dox)
ARSI	2076.11	1.58778	0.0760501	20.8781	8.46e-97	1.25e-95	CD10 (-dox).vs.CD10 (+dox)
CASP1	164.879	1.58666	0.191109	8.30239	1.02e-16	3.13e-16	CD10 (-dox).vs.CD10 (+dox)
SPINT2	8100.84	1.58638	0.0781295	20.3045	1.17e-91	1.63e-90	CD10 (-dox).vs.CD10 (+dox)
PLXNA3	4424.87	1.58601	0.0852711	18.5996	3.24e-77	3.67e-76	CD10 (-dox).vs.CD10 (+dox)
RP11-498C9.2	605.958	1.58496	0.147896	10.7167	8.49e-27	3.61e-26	CD10 (-dox).vs.CD10 (+dox)
SMIM14	1235.97	1.58485	0.0952318	16.642	3.46e-62	3.15e-61	CD10 (-dox).vs.CD10 (+dox)
DDAH2	784.305	1.58401	0.0944091	16.7782	3.53e-63	3.27e-62	CD10 (-dox).vs.CD10 (+dox)
GAS6	9329.73	1.58079	0.0594777	26.5779	1.22e-155	3.39e-154	CD10 (-dox).vs.CD10 (+dox)
BTD	848.14	1.58068	0.103497	15.2727	1.16e-52	9.04e-52	CD10 (-dox).vs.CD10 (+dox)
UGCG	10785.8	1.58031	0.0494071	31.9854	1.74e-224	8.5e-223	CD10 (-dox).vs.CD10 (+dox)
SLC39A11	464.329	1.58027	0.112647	14.0286	1.04e-44	6.92e-44	CD10 (-dox).vs.CD10 (+dox)
OPTN	5711.14	1.57847	0.0598533	26.3724	2.84e-153	7.72e-152	CD10 (-dox).vs.CD10 (+dox)
CTTNBP2	263.739	1.57523	0.145105	10.8558	1.87e-27	8.15e-27	CD10 (-dox).vs.CD10 (+dox)
CDK2AP2	1358.11	1.57384	0.0676253	23.273	8.33e-120	1.63e-118	CD10 (-dox).vs.CD10 (+dox)
PLSCR3	2013.54	1.57134	0.0645733	24.3342	8.52e-131	1.9e-129	CD10 (-dox).vs.CD10 (+dox)
PLEKHM1	1517.23	1.57093	0.0719888	21.8219	1.44e-105	2.38e-104	CD10 (-dox).vs.CD10 (+dox)
COL4A6	124.828	1.56917	0.308066	5.09361	3.51e-07	6.87e-07	CD10 (-dox).vs.CD10 (+dox)
CMBL	578.935	1.56418	0.109305	14.3102	1.89e-46	1.3e-45	CD10 (-dox).vs.CD10 (+dox)
TBC1D2	2094.44	1.5631	0.0755253	20.6963	3.74e-95	5.4e-94	CD10 (-dox).vs.CD10 (+dox)
RASSF6	124.604	1.56301	0.170167	9.18513	4.11e-20	1.41e-19	CD10 (-dox).vs.CD10 (+dox)
LOXL1	5321.91	1.56244	0.0684966	22.8105	3.61e-115	6.68e-114	CD10 (-dox).vs.CD10 (+dox)
SLC12A7	2929.5	1.56044	0.0684007	22.8132	3.39e-115	6.28e-114	CD10 (-dox).vs.CD10 (+dox)
RNVU1-7	278.295	1.55965	1.86597	0.835837	0.403247	0.4441	CD10 (-dox).vs.CD10 (+dox)
RGS20	250.248	1.55789	0.134641	11.5707	5.8e-31	2.81e-30	CD10 (-dox).vs.CD10 (+dox)
MMP24	3278.07	1.55686	0.0572184	27.209	5.08e-163	1.46e-161	CD10 (-dox).vs.CD10 (+dox)
PLIN3	3752.37	1.55675	0.0718342	21.6714	3.82e-104	6.17e-103	CD10 (-dox).vs.CD10 (+dox)
APOL2	2806.25	1.55619	0.0564982	27.544	5.22e-167	1.56e-165	CD10 (-dox).vs.CD10 (+dox)
CCNG2	1269.92	1.55509	0.0676357	22.9922	5.58e-117	1.05e-115	CD10 (-dox).vs.CD10 (+dox)
MACROD2	169.402	1.55456	0.189719	8.19402	2.53e-16	7.62e-16	CD10 (-dox).vs.CD10 (+dox)
RP11-73M18.2	58.6867	1.55417	2.20304	0.705467	0.48052	0.521264	CD10 (-dox).vs.CD10 (+dox)
ENPP5	333.648	1.55227	0.116224	13.3558	1.1e-40	6.64e-40	CD10 (-dox).vs.CD10 (+dox)
HELZ2	7713.15	1.55223	0.179982	8.62437	6.44e-18	2.07e-17	CD10 (-dox).vs.CD10 (+dox)
AHNAK	121668	1.55218	0.214183	7.24699	4.26e-13	1.13e-12	CD10 (-dox).vs.CD10 (+dox)
SIRPA	6849.55	1.5515	0.0535944	28.9489	2.89e-184	1.02e-182	CD10 (-dox).vs.CD10 (+dox)
BMP2	488.102	1.55083	0.10725	14.46	2.17e-47	1.52e-46	CD10 (-dox).vs.CD10 (+dox)
RUNX2	2093.24	1.55031	0.0665336	23.3011	4.32e-120	8.52e-119	CD10 (-dox).vs.CD10 (+dox)
RIN2	2017.5	1.54969	0.0668084	23.196	4.99e-119	9.73e-118	CD10 (-dox).vs.CD10 (+dox)
TRIM16	2075.74	1.54804	0.0725053	21.3508	3.84e-101	5.95e-100	CD10 (-dox).vs.CD10 (+dox)
CD151	12928.1	1.54776	0.068655	22.544	1.54e-112	2.75e-111	CD10 (-dox).vs.CD10 (+dox)
SECTM1	237.64	1.54647	0.179037	8.63772	5.73e-18	1.84e-17	CD10 (-dox).vs.CD10 (+dox)
VEGFC	651.049	1.54605	0.0883614	17.4969	1.51e-68	1.52e-67	CD10 (-dox).vs.CD10 (+dox)
IFIT3	2622.24	1.54567	0.127982	12.0773	1.39e-33	7.17e-33	CD10 (-dox).vs.CD10 (+dox)
MIDN	3032.24	1.54367	0.0678495	22.7514	1.39e-114	2.56e-113	CD10 (-dox).vs.CD10 (+dox)
ADAMTS12	3124.91	1.54202	0.0857947	17.9734	3.15e-72	3.33e-71	CD10 (-dox).vs.CD10 (+dox)
CDKL2	117.675	1.54168	0.1863	8.27523	1.28e-16	3.91e-16	CD10 (-dox).vs.CD10 (+dox)
HAS3	586.08	1.54062	0.103571	14.8749	4.8e-50	3.53e-49	CD10 (-dox).vs.CD10 (+dox)
IER3	4421.6	1.53916	0.0668461	23.0254	2.59e-117	4.93e-116	CD10 (-dox).vs.CD10 (+dox)
KB-1995A5.6	1296.77	1.53885	0.130759	11.7686	5.66e-32	2.81e-31	CD10 (-dox).vs.CD10 (+dox)
LINC01111	138.378	1.53655	0.161628	9.5067	1.97e-21	7.12e-21	CD10 (-dox).vs.CD10 (+dox)
RGS12	1387.99	1.53529	0.0761345	20.1654	1.97e-90	2.69e-89	CD10 (-dox).vs.CD10 (+dox)
PERP	2985.6	1.53472	0.0830825	18.4723	3.45e-76	3.89e-75	CD10 (-dox).vs.CD10 (+dox)
CCDC71L	732.661	1.53424	0.111034	13.8178	1.99e-43	1.28e-42	CD10 (-dox).vs.CD10 (+dox)
TRNP1	1220.58	1.53387	0.103519	14.8173	1.13e-49	8.28e-49	CD10 (-dox).vs.CD10 (+dox)
DUSP6	402.325	1.53365	0.111971	13.6969	1.06e-42	6.7e-42	CD10 (-dox).vs.CD10 (+dox)
COL22A1	149.749	1.53353	0.245911	6.23612	4.49e-10	1.03e-09	CD10 (-dox).vs.CD10 (+dox)
FRMD6	6322.58	1.53303	0.063269	24.2304	1.06e-129	2.33e-128	CD10 (-dox).vs.CD10 (+dox)
HM13	6511.84	1.53227	0.0505673	30.3015	1.09e-201	4.37e-200	CD10 (-dox).vs.CD10 (+dox)
RRAS	1238.04	1.53105	0.0748971	20.442	7.07e-93	9.95e-92	CD10 (-dox).vs.CD10 (+dox)
NADSYN1	1776.1	1.53059	0.124216	12.322	6.89e-35	3.67e-34	CD10 (-dox).vs.CD10 (+dox)
STK10	1608.35	1.52902	0.0656671	23.2844	6.38e-120	1.25e-118	CD10 (-dox).vs.CD10 (+dox)
RTL8C	1885.64	1.52578	0.0719502	21.2061	8.38e-100	1.28e-98	CD10 (-dox).vs.CD10 (+dox)
DSE	2260.07	1.52578	0.0714369	21.3584	3.26e-101	5.06e-100	CD10 (-dox).vs.CD10 (+dox)
MCTP1	332.556	1.52368	0.130845	11.6449	2.44e-31	1.19e-30	CD10 (-dox).vs.CD10 (+dox)
S100A11	6007.03	1.52204	0.0626597	24.2906	2.46e-130	5.45e-129	CD10 (-dox).vs.CD10 (+dox)
KIAA0408	213.716	1.52165	0.203785	7.46694	8.21e-14	2.24e-13	CD10 (-dox).vs.CD10 (+dox)
SEMA4G	253.106	1.52105	0.159781	9.51957	1.74e-21	6.3e-21	CD10 (-dox).vs.CD10 (+dox)
LRRN1	879.304	1.52098	0.107067	14.2059	8.43e-46	5.7e-45	CD10 (-dox).vs.CD10 (+dox)
AAMDC	210.609	1.51909	0.147524	10.2972	7.25e-25	2.91e-24	CD10 (-dox).vs.CD10 (+dox)
ZNF69	169.926	1.51787	0.18981	7.99678	1.28e-15	3.76e-15	CD10 (-dox).vs.CD10 (+dox)
CRLS1	2167	1.51678	0.0927328	16.3565	3.91e-60	3.45e-59	CD10 (-dox).vs.CD10 (+dox)
BCL10	1250.14	1.51522	0.0658438	23.0124	3.5e-117	6.65e-116	CD10 (-dox).vs.CD10 (+dox)
SLC2A6	1529	1.51455	0.0761153	19.8982	4.22e-88	5.6e-87	CD10 (-dox).vs.CD10 (+dox)
JUN	4440.29	1.51363	0.0687541	22.0151	2.06e-107	3.49e-106	CD10 (-dox).vs.CD10 (+dox)
PDGFC	2488.42	1.51355	0.0607594	24.9105	5.72e-137	1.36e-135	CD10 (-dox).vs.CD10 (+dox)
CERCAM	2506.94	1.51293	0.052329	28.912	8.44e-184	2.97e-182	CD10 (-dox).vs.CD10 (+dox)
PLCB4	5266.49	1.51169	0.0806429	18.7455	2.11e-78	2.44e-77	CD10 (-dox).vs.CD10 (+dox)
GEMIN8	183.313	1.50943	0.16427	9.18874	3.97e-20	1.37e-19	CD10 (-dox).vs.CD10 (+dox)
CST3	4728.27	1.50916	0.079634	18.9511	4.32e-80	5.16e-79	CD10 (-dox).vs.CD10 (+dox)
CD40	749.09	1.50807	0.0999168	15.0932	1.79e-51	1.36e-50	CD10 (-dox).vs.CD10 (+dox)
GPR160	168.428	1.50779	0.177791	8.48072	2.24e-17	7.04e-17	CD10 (-dox).vs.CD10 (+dox)
MAN2B2	2803.74	1.50668	0.0627126	24.0251	1.52e-127	3.26e-126	CD10 (-dox).vs.CD10 (+dox)
HGSNAT	2216.66	1.50484	0.0537534	27.9953	1.85e-172	5.82e-171	CD10 (-dox).vs.CD10 (+dox)
CDCP1	11130.7	1.50407	0.0608247	24.7279	5.36e-135	1.24e-133	CD10 (-dox).vs.CD10 (+dox)
EVC	3259.11	1.50231	0.0593149	25.3277	1.58e-141	3.9e-140	CD10 (-dox).vs.CD10 (+dox)
ADAMTS16	134.422	1.50127	0.29194	5.1424	2.71e-07	5.34e-07	CD10 (-dox).vs.CD10 (+dox)
PCDHA11	107.56	1.5007	0.311544	4.81697	1.46e-06	2.74e-06	CD10 (-dox).vs.CD10 (+dox)
SEMA7A	2403.24	1.50066	0.10516	14.2703	3.35e-46	2.29e-45	CD10 (-dox).vs.CD10 (+dox)
SHISA9	1316.72	1.5006	0.0812354	18.4722	3.46e-76	3.89e-75	CD10 (-dox).vs.CD10 (+dox)
FBXO44	374.96	1.50012	0.154395	9.71611	2.57e-22	9.58e-22	CD10 (-dox).vs.CD10 (+dox)
COL11A1	1679.51	1.49916	0.107261	13.9767	2.16e-44	1.43e-43	CD10 (-dox).vs.CD10 (+dox)
PIK3CD	2583.13	1.4991	0.055886	26.8242	1.69e-158	4.76e-157	CD10 (-dox).vs.CD10 (+dox)
RASAL1	591.272	1.499	0.112461	13.329	1.57e-40	9.49e-40	CD10 (-dox).vs.CD10 (+dox)
PLXNB1	4330.58	1.49782	0.118254	12.6661	9.11e-37	5.08e-36	CD10 (-dox).vs.CD10 (+dox)
CROT	388.046	1.49772	0.141985	10.5484	5.16e-26	2.14e-25	CD10 (-dox).vs.CD10 (+dox)
MAP7	449.458	1.49698	0.0995193	15.0421	3.89e-51	2.92e-50	CD10 (-dox).vs.CD10 (+dox)
LGALS1	13275.9	1.49656	0.0738344	20.2692	2.41e-91	3.33e-90	CD10 (-dox).vs.CD10 (+dox)
CTB-102L5.9	1094.96	1.49656	0.124032	12.0659	1.6e-33	8.21e-33	CD10 (-dox).vs.CD10 (+dox)
PRRG1	1391.86	1.49599	0.0799423	18.7134	3.85e-78	4.44e-77	CD10 (-dox).vs.CD10 (+dox)
DNAJB9	536.534	1.49456	0.114295	13.0763	4.5e-39	2.62e-38	CD10 (-dox).vs.CD10 (+dox)
MFGE8	6688.46	1.49291	0.0585651	25.4914	2.45e-143	6.15e-142	CD10 (-dox).vs.CD10 (+dox)
MAN2B1	3350.71	1.49189	0.0655889	22.7461	1.57e-114	2.89e-113	CD10 (-dox).vs.CD10 (+dox)
PDLIM2	915.176	1.49045	0.110102	13.537	9.46e-42	5.87e-41	CD10 (-dox).vs.CD10 (+dox)
ZNF622	1134.33	1.48971	0.0777905	19.1503	9.62e-82	1.17e-80	CD10 (-dox).vs.CD10 (+dox)
RHBDF2	1550.14	1.48722	0.0755056	19.6968	2.3e-86	2.98e-85	CD10 (-dox).vs.CD10 (+dox)
RP3-403A15.5	754.75	1.4872	0.112063	13.2711	3.4e-40	2.04e-39	CD10 (-dox).vs.CD10 (+dox)
GTDC1	432.316	1.48511	0.128681	11.5411	8.19e-31	3.94e-30	CD10 (-dox).vs.CD10 (+dox)
ADAMTS9	1150.92	1.48505	0.101819	14.5851	3.49e-48	2.48e-47	CD10 (-dox).vs.CD10 (+dox)
AFAP1L2	1110.75	1.48436	0.083639	17.7472	1.81e-70	1.86e-69	CD10 (-dox).vs.CD10 (+dox)
SPARC	36219.1	1.4814	0.0604099	24.5225	8.5e-133	1.94e-131	CD10 (-dox).vs.CD10 (+dox)
ISG20	236.165	1.48094	0.187782	7.8865	3.11e-15	8.99e-15	CD10 (-dox).vs.CD10 (+dox)
SELENOM	1311.52	1.48045	0.103869	14.253	4.29e-46	2.93e-45	CD10 (-dox).vs.CD10 (+dox)
CA2	103.93	1.47967	0.192875	7.67165	1.7e-14	4.76e-14	CD10 (-dox).vs.CD10 (+dox)
PTPRM	4550.49	1.47858	0.0801305	18.4521	5.02e-76	5.64e-75	CD10 (-dox).vs.CD10 (+dox)
MXRA8	3773.67	1.47792	0.0665229	22.2167	2.37e-109	4.12e-108	CD10 (-dox).vs.CD10 (+dox)
SCNN1A	90.9943	1.47687	0.23097	6.3942	1.61e-10	3.78e-10	CD10 (-dox).vs.CD10 (+dox)
MXD4	2882.69	1.47553	0.0685156	21.5357	7.21e-103	1.15e-101	CD10 (-dox).vs.CD10 (+dox)
SLC39A6	3334.38	1.47469	0.0609096	24.2112	1.7e-129	3.7e-128	CD10 (-dox).vs.CD10 (+dox)
CALCOCO1	2558.62	1.47434	0.0947775	15.5558	1.45e-54	1.17e-53	CD10 (-dox).vs.CD10 (+dox)
ZBTB4	3324.23	1.47404	0.0526259	28.0097	1.24e-172	3.92e-171	CD10 (-dox).vs.CD10 (+dox)
IGFBP5	11525.1	1.47317	0.0896803	16.4269	1.23e-60	1.09e-59	CD10 (-dox).vs.CD10 (+dox)
GFRA1	16831.7	1.47264	0.069852	21.0823	1.16e-98	1.75e-97	CD10 (-dox).vs.CD10 (+dox)
GRB14	105.843	1.47258	0.216088	6.81472	9.44e-12	2.34e-11	CD10 (-dox).vs.CD10 (+dox)
RP11-20I23.13	248.735	1.4693	0.137984	10.6484	1.77e-26	7.48e-26	CD10 (-dox).vs.CD10 (+dox)
TMEM106A	275.196	1.46929	0.135636	10.8326	2.41e-27	1.04e-26	CD10 (-dox).vs.CD10 (+dox)
ANXA8	115.996	1.4686	0.228394	6.43009	1.28e-10	3e-10	CD10 (-dox).vs.CD10 (+dox)
MN1	745.08	1.46455	0.11196	13.081	4.23e-39	2.47e-38	CD10 (-dox).vs.CD10 (+dox)
CFI	655.845	1.46257	0.0779558	18.7615	1.56e-78	1.81e-77	CD10 (-dox).vs.CD10 (+dox)
ADAMTS2	256.92	1.46244	0.149847	9.75956	1.68e-22	6.28e-22	CD10 (-dox).vs.CD10 (+dox)
BCL9L	6549.4	1.46043	0.0573588	25.4613	5.29e-143	1.32e-141	CD10 (-dox).vs.CD10 (+dox)
NCKAP5	718.374	1.45994	0.12695	11.5001	1.32e-30	6.31e-30	CD10 (-dox).vs.CD10 (+dox)
MT1E	1699.53	1.45964	0.113273	12.886	5.39e-38	3.09e-37	CD10 (-dox).vs.CD10 (+dox)
NGFR	92.473	1.45811	0.284181	5.13091	2.88e-07	5.66e-07	CD10 (-dox).vs.CD10 (+dox)
RNU1-27P	367.72	1.45666	1.86634	0.780488	0.435104	0.475418	CD10 (-dox).vs.CD10 (+dox)
APP	40057.7	1.45643	0.0548005	26.577	1.25e-155	3.47e-154	CD10 (-dox).vs.CD10 (+dox)
LMF1	226.257	1.45544	0.153821	9.46188	3.02e-21	1.09e-20	CD10 (-dox).vs.CD10 (+dox)
QPCT	1047.89	1.45414	0.0994613	14.6201	2.09e-48	1.49e-47	CD10 (-dox).vs.CD10 (+dox)
DACT1	320.456	1.45381	0.179667	8.09165	5.89e-16	1.76e-15	CD10 (-dox).vs.CD10 (+dox)
B4GALT1	7643.92	1.45362	0.0614419	23.6584	9.68e-124	2e-122	CD10 (-dox).vs.CD10 (+dox)
XPC	1838.6	1.45316	0.0609336	23.8483	1.06e-125	2.21e-124	CD10 (-dox).vs.CD10 (+dox)
CAV1	4304.6	1.45224	0.0653988	22.2059	3.01e-109	5.22e-108	CD10 (-dox).vs.CD10 (+dox)
SSC5D	1411.84	1.45161	0.090075	16.1156	1.98e-58	1.7e-57	CD10 (-dox).vs.CD10 (+dox)
TSPAN9	2286.26	1.45022	0.0660181	21.967	5.96e-107	1e-105	CD10 (-dox).vs.CD10 (+dox)
TM7SF2	600.085	1.44982	0.104531	13.8698	9.66e-44	6.27e-43	CD10 (-dox).vs.CD10 (+dox)
LZTS3	926.215	1.44913	0.087804	16.5041	3.43e-61	3.07e-60	CD10 (-dox).vs.CD10 (+dox)
SLC2A10	732.891	1.44848	0.0939592	15.416	1.28e-53	1.01e-52	CD10 (-dox).vs.CD10 (+dox)
ETV7	158.03	1.4471	0.18602	7.77927	7.29e-15	2.08e-14	CD10 (-dox).vs.CD10 (+dox)
ANKRD2	198.504	1.4471	0.189914	7.61972	2.54e-14	7.08e-14	CD10 (-dox).vs.CD10 (+dox)
ARHGEF3	291.155	1.4467	0.139133	10.3979	2.53e-25	1.03e-24	CD10 (-dox).vs.CD10 (+dox)
ODF3B	129.597	1.44604	0.242589	5.96085	2.51e-09	5.54e-09	CD10 (-dox).vs.CD10 (+dox)
PAK3	303.035	1.44459	0.15329	9.4239	4.35e-21	1.55e-20	CD10 (-dox).vs.CD10 (+dox)
KIAA1522	5740.59	1.44121	0.0483381	29.8153	2.48e-195	9.66e-194	CD10 (-dox).vs.CD10 (+dox)
PARP14	9447.05	1.43939	0.0967726	14.874	4.86e-50	3.57e-49	CD10 (-dox).vs.CD10 (+dox)
MMP19	106.308	1.4391	0.225172	6.3911	1.65e-10	3.86e-10	CD10 (-dox).vs.CD10 (+dox)
FAM102A	1027.37	1.43899	0.084943	16.9407	2.26e-64	2.13e-63	CD10 (-dox).vs.CD10 (+dox)
CALHM5	129.106	1.43877	0.208278	6.90793	4.92e-12	1.24e-11	CD10 (-dox).vs.CD10 (+dox)
SSPN	240.682	1.438	0.156797	9.17109	4.68e-20	1.61e-19	CD10 (-dox).vs.CD10 (+dox)
MOXD1	1579.67	1.43748	0.0921491	15.5995	7.34e-55	5.95e-54	CD10 (-dox).vs.CD10 (+dox)
DSC2	1810.59	1.43702	0.0623666	23.0415	1.79e-117	3.41e-116	CD10 (-dox).vs.CD10 (+dox)
MBOAT7	4652.55	1.43573	0.0504808	28.4412	6.26e-178	2.1e-176	CD10 (-dox).vs.CD10 (+dox)
ITGB4	1110.51	1.43481	0.0835314	17.1768	3.96e-66	3.85e-65	CD10 (-dox).vs.CD10 (+dox)
RASGRP1	359.302	1.43203	0.126173	11.3498	7.44e-30	3.48e-29	CD10 (-dox).vs.CD10 (+dox)
KLHL24	1501.92	1.43162	0.0949795	15.0729	2.44e-51	1.84e-50	CD10 (-dox).vs.CD10 (+dox)
ADAMTS14	675.194	1.43135	0.15076	9.49422	2.22e-21	8.01e-21	CD10 (-dox).vs.CD10 (+dox)
CDK6	11332.8	1.42721	0.119462	11.947	6.73e-33	3.41e-32	CD10 (-dox).vs.CD10 (+dox)
SLC35C1	1383.01	1.42677	0.067043	21.2814	1.69e-100	2.6e-99	CD10 (-dox).vs.CD10 (+dox)
SLC30A1	2215.06	1.42664	0.107617	13.2566	4.13e-40	2.47e-39	CD10 (-dox).vs.CD10 (+dox)
TM7SF3	2280.07	1.42652	0.062186	22.9396	1.87e-116	3.52e-115	CD10 (-dox).vs.CD10 (+dox)
SLC37A1	542.09	1.42543	0.1004	14.1976	9.48e-46	6.41e-45	CD10 (-dox).vs.CD10 (+dox)
GRN	12537.3	1.42482	0.0657182	21.6807	3.12e-104	5.05e-103	CD10 (-dox).vs.CD10 (+dox)
SH3BGRL	1415.51	1.42406	0.0812921	17.5178	1.05e-68	1.06e-67	CD10 (-dox).vs.CD10 (+dox)
RNF122	135.053	1.42185	0.18299	7.77013	7.84e-15	2.23e-14	CD10 (-dox).vs.CD10 (+dox)
ZBTB20	6107	1.42146	0.385353	3.68872	0.000225385	0.000360939	CD10 (-dox).vs.CD10 (+dox)
THSD7A	76.2769	1.42108	0.199884	7.10955	1.16e-12	3.02e-12	CD10 (-dox).vs.CD10 (+dox)
PTGER4	170.751	1.42072	0.171436	8.28718	1.16e-16	3.54e-16	CD10 (-dox).vs.CD10 (+dox)
MOSPD3	335.565	1.41956	0.134274	10.5721	4.01e-26	1.67e-25	CD10 (-dox).vs.CD10 (+dox)
TNS1	11451.9	1.41927	0.0616126	23.0353	2.06e-117	3.93e-116	CD10 (-dox).vs.CD10 (+dox)
CYBA	5477.74	1.41923	0.0814248	17.43	4.89e-68	4.89e-67	CD10 (-dox).vs.CD10 (+dox)
TP53I3	950.213	1.41907	0.0841411	16.8654	8.09e-64	7.58e-63	CD10 (-dox).vs.CD10 (+dox)
ABTB2	2226.94	1.41874	0.0740055	19.1708	6.49e-82	7.92e-81	CD10 (-dox).vs.CD10 (+dox)
STAT2	4482.53	1.41873	0.120171	11.8059	3.64e-32	1.81e-31	CD10 (-dox).vs.CD10 (+dox)
CCDC9B	4647.93	1.41852	0.204422	6.93919	3.94e-12	9.95e-12	CD10 (-dox).vs.CD10 (+dox)
DLG1	7075.02	1.41807	0.0518236	27.3633	7.5e-165	2.19e-163	CD10 (-dox).vs.CD10 (+dox)
PLEKHH2	1073.39	1.41732	0.164346	8.62404	6.46e-18	2.07e-17	CD10 (-dox).vs.CD10 (+dox)
SCAMP1	1784.42	1.4168	0.0682054	20.7725	7.68e-96	1.12e-94	CD10 (-dox).vs.CD10 (+dox)
AP1S1	2173.29	1.41534	0.0706988	20.0192	3.74e-89	5.02e-88	CD10 (-dox).vs.CD10 (+dox)
FBXL2	435.948	1.41489	0.10455	13.5332	9.96e-42	6.17e-41	CD10 (-dox).vs.CD10 (+dox)
ZFPM2-AS1	115.272	1.41338	0.210174	6.72484	1.76e-11	4.31e-11	CD10 (-dox).vs.CD10 (+dox)
PSAP	43711.9	1.41246	0.0604912	23.3498	1.39e-120	2.76e-119	CD10 (-dox).vs.CD10 (+dox)
COL4A5	2195.57	1.4121	0.0835677	16.8977	4.68e-64	4.41e-63	CD10 (-dox).vs.CD10 (+dox)
ITGA3	67719.1	1.41115	0.0581879	24.2516	6.36e-130	1.4e-128	CD10 (-dox).vs.CD10 (+dox)
TRIM21	807.156	1.41108	0.0919519	15.3459	3.77e-53	2.96e-52	CD10 (-dox).vs.CD10 (+dox)
CSF1	1563.22	1.40972	0.0536185	26.2916	2.39e-152	6.41e-151	CD10 (-dox).vs.CD10 (+dox)
SHROOM4	468.333	1.40945	0.110551	12.7493	3.15e-37	1.77e-36	CD10 (-dox).vs.CD10 (+dox)
TENM4	2093.93	1.40804	0.137724	10.2237	1.55e-24	6.17e-24	CD10 (-dox).vs.CD10 (+dox)
RP11-544M22.13	522.381	1.4068	0.152092	9.2496	2.25e-20	7.83e-20	CD10 (-dox).vs.CD10 (+dox)
TMC4	185.136	1.40583	0.261134	5.38355	7.3e-08	1.49e-07	CD10 (-dox).vs.CD10 (+dox)
FSCN1	12140.5	1.40392	0.0694801	20.206	8.67e-91	1.19e-89	CD10 (-dox).vs.CD10 (+dox)
SEC14L2	1012.98	1.40284	0.0712837	19.6796	3.22e-86	4.17e-85	CD10 (-dox).vs.CD10 (+dox)
NAP1L3	77.106	1.40279	0.37332	3.7576	0.000171553	0.000277968	CD10 (-dox).vs.CD10 (+dox)
SHROOM2	388.682	1.40242	0.121382	11.5538	7.07e-31	3.41e-30	CD10 (-dox).vs.CD10 (+dox)
UPRT	220.758	1.40237	0.136774	10.2532	1.14e-24	4.56e-24	CD10 (-dox).vs.CD10 (+dox)
CUEDC1	1334.06	1.39851	0.08167	17.1239	9.84e-66	9.5e-65	CD10 (-dox).vs.CD10 (+dox)
SPTBN5	238.918	1.39851	0.280315	4.98908	6.07e-07	1.17e-06	CD10 (-dox).vs.CD10 (+dox)
ERV3-1	199.434	1.39843	0.26185	5.34058	9.27e-08	1.87e-07	CD10 (-dox).vs.CD10 (+dox)
HLA-G	122.003	1.39816	0.230558	6.06424	1.33e-09	2.97e-09	CD10 (-dox).vs.CD10 (+dox)
SLC44A3	135.135	1.39732	0.166501	8.39226	4.77e-17	1.48e-16	CD10 (-dox).vs.CD10 (+dox)
DDX60L	2188.39	1.39726	0.117556	11.8859	1.4e-32	7.06e-32	CD10 (-dox).vs.CD10 (+dox)
ZBTB46	194.444	1.39489	0.192758	7.23647	4.61e-13	1.21e-12	CD10 (-dox).vs.CD10 (+dox)
SSC4D	108.448	1.39387	0.187932	7.41687	1.2e-13	3.25e-13	CD10 (-dox).vs.CD10 (+dox)
PDIA5	1239	1.39373	0.0942834	14.7824	1.9e-49	1.38e-48	CD10 (-dox).vs.CD10 (+dox)
ZNF219	1107.95	1.39342	0.112147	12.425	1.91e-35	1.03e-34	CD10 (-dox).vs.CD10 (+dox)
KLF10	1603.58	1.39322	0.0742422	18.7659	1.43e-78	1.67e-77	CD10 (-dox).vs.CD10 (+dox)
LACTB	1369.76	1.39084	0.0725674	19.1662	7.09e-82	8.65e-81	CD10 (-dox).vs.CD10 (+dox)
PCDHB2	166.619	1.3901	0.185109	7.50967	5.93e-14	1.63e-13	CD10 (-dox).vs.CD10 (+dox)
CARD11	1884.34	1.38939	0.0753721	18.4338	7.04e-76	7.87e-75	CD10 (-dox).vs.CD10 (+dox)
ZNF737	262.012	1.38898	0.152775	9.09166	9.75e-20	3.31e-19	CD10 (-dox).vs.CD10 (+dox)
DISP1	269.843	1.38834	0.121321	11.4435	2.53e-30	1.21e-29	CD10 (-dox).vs.CD10 (+dox)
NEU1	2207.26	1.38826	0.0818542	16.9602	1.62e-64	1.54e-63	CD10 (-dox).vs.CD10 (+dox)
EDEM2	1125.04	1.38798	0.0710638	19.5314	5.94e-85	7.56e-84	CD10 (-dox).vs.CD10 (+dox)
IQCA1	273.882	1.38707	0.125416	11.0598	1.97e-28	8.82e-28	CD10 (-dox).vs.CD10 (+dox)
HLA-E	10169.2	1.3861	0.0556728	24.8973	7.96e-137	1.88e-135	CD10 (-dox).vs.CD10 (+dox)
ZDHHC9	1546.48	1.386	0.067469	20.5427	8.95e-94	1.27e-92	CD10 (-dox).vs.CD10 (+dox)
MEGF9	1037.9	1.38567	0.103649	13.3688	9.2e-41	5.6e-40	CD10 (-dox).vs.CD10 (+dox)
GAS6-DT	179.53	1.38314	0.175236	7.89299	2.95e-15	8.55e-15	CD10 (-dox).vs.CD10 (+dox)
ARSL	237.969	1.38187	0.127612	10.8287	2.52e-27	1.09e-26	CD10 (-dox).vs.CD10 (+dox)
ABCC4	1999.77	1.38132	0.0703088	19.6465	6.19e-86	7.98e-85	CD10 (-dox).vs.CD10 (+dox)
TMEM30A	8137.09	1.38092	0.0663102	20.8251	2.56e-96	3.76e-95	CD10 (-dox).vs.CD10 (+dox)
LRMDA	121.93	1.38055	0.219961	6.27636	3.47e-10	7.99e-10	CD10 (-dox).vs.CD10 (+dox)
RP11-577H5.5	213.734	1.37999	0.252548	5.46428	4.65e-08	9.57e-08	CD10 (-dox).vs.CD10 (+dox)
PIK3R1	1302.77	1.37984	0.067059	20.5765	4.45e-94	6.33e-93	CD10 (-dox).vs.CD10 (+dox)
TMEM102	512.061	1.37914	0.101394	13.6018	3.91e-42	2.44e-41	CD10 (-dox).vs.CD10 (+dox)
GRAMD2B	919.139	1.37716	0.0888781	15.4949	3.75e-54	2.99e-53	CD10 (-dox).vs.CD10 (+dox)
CITED4	403.523	1.37631	0.141552	9.72303	2.41e-22	8.96e-22	CD10 (-dox).vs.CD10 (+dox)
ATF3	807.633	1.37599	0.0929013	14.8114	1.24e-49	9.03e-49	CD10 (-dox).vs.CD10 (+dox)
RNF213	25244.5	1.37561	0.181838	7.56501	3.88e-14	1.07e-13	CD10 (-dox).vs.CD10 (+dox)
NREP	1507.82	1.37333	0.0877403	15.6522	3.21e-55	2.62e-54	CD10 (-dox).vs.CD10 (+dox)
NUDT18	372.066	1.37293	0.125289	10.9581	6.08e-28	2.69e-27	CD10 (-dox).vs.CD10 (+dox)
MIR210HG	255.437	1.37164	0.195903	7.00161	2.53e-12	6.45e-12	CD10 (-dox).vs.CD10 (+dox)
EHD2	5839.97	1.37093	0.0718697	19.0752	4.06e-81	4.91e-80	CD10 (-dox).vs.CD10 (+dox)
PCDHGB4	299.713	1.37091	0.128472	10.671	1.39e-26	5.89e-26	CD10 (-dox).vs.CD10 (+dox)
SERPINB9P1	183.501	1.37046	0.36663	3.73799	0.000185494	0.000299432	CD10 (-dox).vs.CD10 (+dox)
SMTN	3414.06	1.36889	0.098757	13.8612	1.09e-43	7.05e-43	CD10 (-dox).vs.CD10 (+dox)
ZNF823	218.764	1.3672	0.154654	8.84042	9.54e-19	3.15e-18	CD10 (-dox).vs.CD10 (+dox)
HBP1	1265.61	1.36648	0.0882459	15.4849	4.39e-54	3.5e-53	CD10 (-dox).vs.CD10 (+dox)
COL4A3	75.0119	1.36481	0.23231	5.87496	4.23e-09	9.22e-09	CD10 (-dox).vs.CD10 (+dox)
LTBP2	4656.72	1.36358	0.0796538	17.1188	1.07e-65	1.04e-64	CD10 (-dox).vs.CD10 (+dox)
CDIP1	1229.52	1.36302	0.0678917	20.0763	1.19e-89	1.6e-88	CD10 (-dox).vs.CD10 (+dox)
CNN3-DT	303.952	1.36133	0.134984	10.0851	6.43e-24	2.51e-23	CD10 (-dox).vs.CD10 (+dox)
PPARA	799.68	1.36102	0.120451	11.2994	1.32e-29	6.14e-29	CD10 (-dox).vs.CD10 (+dox)
STK17A	1878.68	1.36041	0.0612776	22.2008	3.37e-109	5.84e-108	CD10 (-dox).vs.CD10 (+dox)
MR1	993.975	1.36032	0.0924509	14.714	5.24e-49	3.78e-48	CD10 (-dox).vs.CD10 (+dox)
LINC00632	499.885	1.35869	0.116709	11.6417	2.53e-31	1.23e-30	CD10 (-dox).vs.CD10 (+dox)
SHB	2365.44	1.35817	0.0597204	22.7421	1.72e-114	3.16e-113	CD10 (-dox).vs.CD10 (+dox)
SOX6	116.045	1.35537	0.223287	6.07007	1.28e-09	2.87e-09	CD10 (-dox).vs.CD10 (+dox)
TMEM45A	469.891	1.35409	0.120777	11.2115	3.58e-29	1.64e-28	CD10 (-dox).vs.CD10 (+dox)
BHLHE40	2543.82	1.35287	0.0544119	24.8635	1.85e-136	4.35e-135	CD10 (-dox).vs.CD10 (+dox)
KDELR1	5348.99	1.3524	0.062889	21.5045	1.41e-102	2.23e-101	CD10 (-dox).vs.CD10 (+dox)
CTSD	14567.9	1.35228	0.0677498	19.96	1.23e-88	1.64e-87	CD10 (-dox).vs.CD10 (+dox)
ZNF320	350.971	1.35209	0.10024	13.4886	1.83e-41	1.13e-40	CD10 (-dox).vs.CD10 (+dox)
RHBDF1	1527.3	1.35171	0.0971045	13.9202	4.78e-44	3.12e-43	CD10 (-dox).vs.CD10 (+dox)
RSPO4	198.605	1.35119	0.280368	4.81933	1.44e-06	2.7e-06	CD10 (-dox).vs.CD10 (+dox)
BAIAP2-DT	555.11	1.35096	0.0913254	14.7928	1.63e-49	1.19e-48	CD10 (-dox).vs.CD10 (+dox)
CYP2S1	412.085	1.34985	0.115043	11.7335	8.59e-32	4.24e-31	CD10 (-dox).vs.CD10 (+dox)
ZNF625-ZNF20	106.34	1.34926	0.295234	4.57014	4.87e-06	8.79e-06	CD10 (-dox).vs.CD10 (+dox)
PLPP1	324.478	1.34824	0.13744	9.80964	1.02e-22	3.86e-22	CD10 (-dox).vs.CD10 (+dox)
MAP4K3-DT	142.848	1.34803	0.193967	6.9498	3.66e-12	9.25e-12	CD10 (-dox).vs.CD10 (+dox)
SOGA3	666.532	1.34791	0.114604	11.7615	6.17e-32	3.06e-31	CD10 (-dox).vs.CD10 (+dox)
SEC31A	7169.55	1.34783	0.052653	25.5984	1.59e-144	4.04e-143	CD10 (-dox).vs.CD10 (+dox)
RNVU1-29	328.403	1.34744	1.59754	0.843446	0.398979	0.439749	CD10 (-dox).vs.CD10 (+dox)
ZNF792	249.21	1.34678	0.139673	9.64243	5.29e-22	1.95e-21	CD10 (-dox).vs.CD10 (+dox)
CHRDL1	703.709	1.34598	0.102355	13.1501	1.7e-39	1e-38	CD10 (-dox).vs.CD10 (+dox)
CCDC80	8782.39	1.34593	0.0596656	22.5578	1.12e-112	2.02e-111	CD10 (-dox).vs.CD10 (+dox)
MFAP3L	390.235	1.34428	0.117809	11.4107	3.7e-30	1.75e-29	CD10 (-dox).vs.CD10 (+dox)
PSMG3-AS1	245.766	1.34396	0.138249	9.72132	2.45e-22	9.11e-22	CD10 (-dox).vs.CD10 (+dox)
LGMN	2261.97	1.34352	0.0530971	25.303	2.96e-141	7.27e-140	CD10 (-dox).vs.CD10 (+dox)
DCUN1D3	1173.59	1.34349	0.0737627	18.2136	4.02e-74	4.38e-73	CD10 (-dox).vs.CD10 (+dox)
ECM1	449.09	1.34328	0.098048	13.7002	1.01e-42	6.41e-42	CD10 (-dox).vs.CD10 (+dox)
VAT1	6885.2	1.34267	0.0666715	20.1387	3.38e-90	4.6e-89	CD10 (-dox).vs.CD10 (+dox)
DNAJB5	552.269	1.34242	0.0949845	14.133	2.38e-45	1.59e-44	CD10 (-dox).vs.CD10 (+dox)
BPGM	471.412	1.3419	0.10826	12.3952	2.77e-35	1.5e-34	CD10 (-dox).vs.CD10 (+dox)
LYPLA2	2382.09	1.34189	0.0668953	20.0596	1.66e-89	2.24e-88	CD10 (-dox).vs.CD10 (+dox)
TSKU	1343.96	1.34078	0.0838047	15.9988	1.3e-57	1.1e-56	CD10 (-dox).vs.CD10 (+dox)
NPTXR	742.879	1.34039	0.0827707	16.194	5.56e-59	4.81e-58	CD10 (-dox).vs.CD10 (+dox)
HYDIN2	181.274	1.34014	0.188306	7.11685	1.1e-12	2.87e-12	CD10 (-dox).vs.CD10 (+dox)
FTH1	30806.2	1.33945	0.0790489	16.9446	2.11e-64	2e-63	CD10 (-dox).vs.CD10 (+dox)
FAM110C	322.987	1.33918	0.112503	11.9035	1.13e-32	5.73e-32	CD10 (-dox).vs.CD10 (+dox)
ARHGAP29	12476.7	1.33799	0.0759769	17.6105	2.04e-69	2.08e-68	CD10 (-dox).vs.CD10 (+dox)
CUL7	2097.99	1.33688	0.0711499	18.7897	9.17e-79	1.07e-77	CD10 (-dox).vs.CD10 (+dox)
SLC27A1	457.705	1.33515	0.1106	12.0719	1.49e-33	7.65e-33	CD10 (-dox).vs.CD10 (+dox)
SH2D5	390.082	1.33381	0.132506	10.0661	7.8e-24	3.04e-23	CD10 (-dox).vs.CD10 (+dox)
PDLIM1	4512.09	1.33156	0.0537658	24.766	2.09e-135	4.85e-134	CD10 (-dox).vs.CD10 (+dox)
LCA5	356.471	1.33136	0.135917	9.7954	1.18e-22	4.43e-22	CD10 (-dox).vs.CD10 (+dox)
COL4A2	125756	1.32818	0.0788839	16.8372	1.3e-63	1.21e-62	CD10 (-dox).vs.CD10 (+dox)
RAB11FIP5	3368.5	1.3281	0.0525055	25.2946	3.66e-141	8.97e-140	CD10 (-dox).vs.CD10 (+dox)
ECE1	14834.7	1.32798	0.0590212	22.5	4.15e-112	7.37e-111	CD10 (-dox).vs.CD10 (+dox)
TBC1D17	712.129	1.32789	0.0901468	14.7302	4.12e-49	2.98e-48	CD10 (-dox).vs.CD10 (+dox)
RP11-70C1.3	110.369	1.32624	0.550486	2.40922	0.0159867	0.0214297	CD10 (-dox).vs.CD10 (+dox)
SLC43A2	814.44	1.32595	0.0879848	15.0702	2.54e-51	1.91e-50	CD10 (-dox).vs.CD10 (+dox)
ADGRB2	1265.03	1.32559	0.0861267	15.3912	1.88e-53	1.48e-52	CD10 (-dox).vs.CD10 (+dox)
DCLK1	527.718	1.32556	0.114038	11.6239	3.12e-31	1.52e-30	CD10 (-dox).vs.CD10 (+dox)
SIPA1L2	3642.06	1.32484	0.0691002	19.1728	6.24e-82	7.63e-81	CD10 (-dox).vs.CD10 (+dox)
SLCO3A1	691.26	1.3247	0.0910799	14.5444	6.34e-48	4.48e-47	CD10 (-dox).vs.CD10 (+dox)
CYP1B1	3800.76	1.32428	0.0602857	21.9667	5.99e-107	1.01e-105	CD10 (-dox).vs.CD10 (+dox)
ATP6V0A1	1957.35	1.32361	0.0694953	19.0461	7.08e-81	8.52e-80	CD10 (-dox).vs.CD10 (+dox)
SMAD3	6838.7	1.32281	0.0650544	20.3339	6.45e-92	9.01e-91	CD10 (-dox).vs.CD10 (+dox)
HIF1A	15168.8	1.32149	0.048793	27.0837	1.53e-161	4.37e-160	CD10 (-dox).vs.CD10 (+dox)
SLC2A3	629.474	1.3196	0.095522	13.8146	2.08e-43	1.34e-42	CD10 (-dox).vs.CD10 (+dox)
SLC26A2	2341.07	1.31721	0.0966237	13.6323	2.57e-42	1.61e-41	CD10 (-dox).vs.CD10 (+dox)
MTCL1	4170.14	1.31671	0.0686407	19.1827	5.17e-82	6.34e-81	CD10 (-dox).vs.CD10 (+dox)
ALCAM	9216.96	1.31662	0.0703616	18.7122	3.94e-78	4.54e-77	CD10 (-dox).vs.CD10 (+dox)
LRP10	11621.5	1.31594	0.0516844	25.461	5.34e-143	1.33e-141	CD10 (-dox).vs.CD10 (+dox)
SQOR	966.313	1.31496	0.0836178	15.7258	1.01e-55	8.31e-55	CD10 (-dox).vs.CD10 (+dox)
IL6R	162.994	1.31329	0.154842	8.48145	2.22e-17	7e-17	CD10 (-dox).vs.CD10 (+dox)
SP100	3241.01	1.31308	0.0688612	19.0685	4.61e-81	5.57e-80	CD10 (-dox).vs.CD10 (+dox)
RASA1	2529.21	1.31298	0.0737886	17.7939	7.89e-71	8.15e-70	CD10 (-dox).vs.CD10 (+dox)
PARP9	2395.59	1.31225	0.101931	12.8739	6.31e-38	3.6e-37	CD10 (-dox).vs.CD10 (+dox)
MICAL1	1706.07	1.31193	0.119891	10.9427	7.2e-28	3.18e-27	CD10 (-dox).vs.CD10 (+dox)
CHPF2	4067.48	1.31185	0.0706698	18.563	6.4e-77	7.24e-76	CD10 (-dox).vs.CD10 (+dox)
PDPN	384.127	1.31069	0.320734	4.08654	4.38e-05	7.43e-05	CD10 (-dox).vs.CD10 (+dox)
HSD11B1L	138.259	1.30917	0.214108	6.11454	9.68e-10	2.18e-09	CD10 (-dox).vs.CD10 (+dox)
CAMK2B	109.325	1.30763	0.221853	5.89412	3.77e-09	8.24e-09	CD10 (-dox).vs.CD10 (+dox)
BBS12	185.867	1.30731	0.146983	8.89431	5.88e-19	1.95e-18	CD10 (-dox).vs.CD10 (+dox)
ZNF425	155.567	1.30721	0.187862	6.95836	3.44e-12	8.72e-12	CD10 (-dox).vs.CD10 (+dox)
SNPH	500.539	1.30707	0.102769	12.7185	4.66e-37	2.62e-36	CD10 (-dox).vs.CD10 (+dox)
C14orf28	128.77	1.30686	0.204349	6.39526	1.6e-10	3.75e-10	CD10 (-dox).vs.CD10 (+dox)
PLAAT3	1498.3	1.30661	0.0980972	13.3196	1.78e-40	1.08e-39	CD10 (-dox).vs.CD10 (+dox)
TLR3	709.19	1.3055	0.0991331	13.1691	1.32e-39	7.82e-39	CD10 (-dox).vs.CD10 (+dox)
PCED1B	155.538	1.30514	0.168499	7.74569	9.51e-15	2.7e-14	CD10 (-dox).vs.CD10 (+dox)
NUCB1	4625.17	1.30215	0.056455	23.0653	1.03e-117	1.98e-116	CD10 (-dox).vs.CD10 (+dox)
NRIP1	2670.65	1.30181	0.0832395	15.6393	3.93e-55	3.2e-54	CD10 (-dox).vs.CD10 (+dox)
CA12	797.375	1.30111	0.100119	12.9957	1.29e-38	7.49e-38	CD10 (-dox).vs.CD10 (+dox)
KDM4B	2420.37	1.30068	0.0675958	19.2421	1.65e-82	2.03e-81	CD10 (-dox).vs.CD10 (+dox)
TSPAN15	300.931	1.30066	0.122837	10.5884	3.37e-26	1.41e-25	CD10 (-dox).vs.CD10 (+dox)
SIAE	550.219	1.3003	0.109721	11.851	2.13e-32	1.07e-31	CD10 (-dox).vs.CD10 (+dox)
DAB2	6842.76	1.29998	0.0611783	21.249	3.37e-100	5.17e-99	CD10 (-dox).vs.CD10 (+dox)
MAP3K14-AS1	174.99	1.29928	0.180161	7.21177	5.52e-13	1.45e-12	CD10 (-dox).vs.CD10 (+dox)
LINC02188	100.787	1.29897	0.217823	5.96341	2.47e-09	5.46e-09	CD10 (-dox).vs.CD10 (+dox)
PRSS8	243.908	1.29846	0.145173	8.94424	3.75e-19	1.25e-18	CD10 (-dox).vs.CD10 (+dox)
PAQR7	578.177	1.29826	0.0843667	15.3882	1.96e-53	1.55e-52	CD10 (-dox).vs.CD10 (+dox)
MYOF	16126.9	1.29784	0.060876	21.3194	7.49e-101	1.16e-99	CD10 (-dox).vs.CD10 (+dox)
SPSB1	1090.77	1.2973	0.0758879	17.0949	1.62e-65	1.56e-64	CD10 (-dox).vs.CD10 (+dox)
NDST1	22473.8	1.29676	0.0459875	28.1981	6.17e-175	2.03e-173	CD10 (-dox).vs.CD10 (+dox)
THSD1	853.51	1.2963	0.0822797	15.7548	6.37e-56	5.27e-55	CD10 (-dox).vs.CD10 (+dox)
TNFRSF25	347.862	1.29443	0.411765	3.14361	0.00166875	0.00247622	CD10 (-dox).vs.CD10 (+dox)
RALGDS	1138.1	1.29208	0.100943	12.8002	1.64e-37	9.25e-37	CD10 (-dox).vs.CD10 (+dox)
NDRG4	656.583	1.29082	0.100159	12.8876	5.28e-38	3.03e-37	CD10 (-dox).vs.CD10 (+dox)
SMURF2	4392.4	1.2903	0.0530851	24.3063	1.68e-130	3.74e-129	CD10 (-dox).vs.CD10 (+dox)
LARGE1	667.288	1.29019	0.0804899	16.0292	7.99e-58	6.78e-57	CD10 (-dox).vs.CD10 (+dox)
AK4	5100.48	1.28998	0.0754153	17.105	1.36e-65	1.31e-64	CD10 (-dox).vs.CD10 (+dox)
ITM2A	83.6501	1.28963	0.214993	5.99846	1.99e-09	4.42e-09	CD10 (-dox).vs.CD10 (+dox)
LGR4	1399.21	1.28945	0.0836742	15.4104	1.39e-53	1.1e-52	CD10 (-dox).vs.CD10 (+dox)
PPP2R5B	1008.28	1.28876	0.0788601	16.3424	4.93e-60	4.34e-59	CD10 (-dox).vs.CD10 (+dox)
CADM4	817.353	1.28774	0.0904417	14.2384	5.3e-46	3.6e-45	CD10 (-dox).vs.CD10 (+dox)
MYO6	2751.79	1.2869	0.0743707	17.3039	4.4e-67	4.34e-66	CD10 (-dox).vs.CD10 (+dox)
DAPK1	2324.21	1.28663	0.0718733	17.9013	1.15e-71	1.2e-70	CD10 (-dox).vs.CD10 (+dox)
LINC00958	1194.85	1.28632	0.0876412	14.6772	9.03e-49	6.5e-48	CD10 (-dox).vs.CD10 (+dox)
ITGB1P1	1124.7	1.2858	0.119435	10.7657	5e-27	2.15e-26	CD10 (-dox).vs.CD10 (+dox)
SLCO2A1	193.085	1.28555	0.151575	8.4813	2.23e-17	7.01e-17	CD10 (-dox).vs.CD10 (+dox)
EPS8L1	88.7269	1.28479	0.33425	3.8438	0.000121146	0.000198426	CD10 (-dox).vs.CD10 (+dox)
RASSF7	1101.1	1.28421	0.137627	9.33109	1.05e-20	3.69e-20	CD10 (-dox).vs.CD10 (+dox)
EDN2	672.193	1.283	0.114173	11.2373	2.68e-29	1.23e-28	CD10 (-dox).vs.CD10 (+dox)
PLEKHN1	302.842	1.28237	0.165496	7.74864	9.29e-15	2.64e-14	CD10 (-dox).vs.CD10 (+dox)
LMBRD1	806.681	1.28176	0.104828	12.2273	2.22e-34	1.16e-33	CD10 (-dox).vs.CD10 (+dox)
UNC93B1	1324.4	1.28037	0.078976	16.2121	4.14e-59	3.59e-58	CD10 (-dox).vs.CD10 (+dox)
PCDHGB2	152.512	1.27957	0.331679	3.85784	0.000114394	0.000187909	CD10 (-dox).vs.CD10 (+dox)
TRIM16L	1169.04	1.27809	0.103929	12.2977	9.32e-35	4.94e-34	CD10 (-dox).vs.CD10 (+dox)
NCEH1	5606.11	1.27777	0.0613738	20.8194	2.89e-96	4.23e-95	CD10 (-dox).vs.CD10 (+dox)
ZNF555	249.876	1.27773	0.134438	9.50419	2.02e-21	7.29e-21	CD10 (-dox).vs.CD10 (+dox)
CRELD1	868.309	1.27759	0.0958335	13.3313	1.52e-40	9.21e-40	CD10 (-dox).vs.CD10 (+dox)
YIPF3	2716.51	1.27731	0.0511593	24.9673	1.38e-137	3.29e-136	CD10 (-dox).vs.CD10 (+dox)
ARSD	1485.18	1.27579	0.0660086	19.3276	3.14e-83	3.93e-82	CD10 (-dox).vs.CD10 (+dox)
IL17RB	152.196	1.27541	0.152438	8.36672	5.92e-17	1.83e-16	CD10 (-dox).vs.CD10 (+dox)
ERAP2	1502.9	1.27419	0.0771437	16.5171	2.76e-61	2.48e-60	CD10 (-dox).vs.CD10 (+dox)
HDAC11	280.53	1.27371	0.138177	9.21796	3.03e-20	1.05e-19	CD10 (-dox).vs.CD10 (+dox)
ACSS2	676.57	1.27362	0.092566	13.7591	4.49e-43	2.86e-42	CD10 (-dox).vs.CD10 (+dox)
EVA1B	477.266	1.27301	0.144858	8.78798	1.52e-18	4.98e-18	CD10 (-dox).vs.CD10 (+dox)
P3H2	5997.95	1.27243	0.0439455	28.9548	2.44e-184	8.68e-183	CD10 (-dox).vs.CD10 (+dox)
CD47	2298.59	1.2722	0.0679951	18.7102	4.09e-78	4.71e-77	CD10 (-dox).vs.CD10 (+dox)
TRIM34	155.915	1.27169	0.333766	3.81013	0.000138895	0.000226578	CD10 (-dox).vs.CD10 (+dox)
ACSM3	111.163	1.27169	0.189256	6.71939	1.82e-11	4.47e-11	CD10 (-dox).vs.CD10 (+dox)
THBS3	1147.71	1.27057	0.0867796	14.6414	1.53e-48	1.09e-47	CD10 (-dox).vs.CD10 (+dox)
CTSZ	8595.37	1.26867	0.0493893	25.6871	1.63e-145	4.17e-144	CD10 (-dox).vs.CD10 (+dox)
ELOVL1	2305.4	1.26854	0.0699572	18.1331	1.75e-73	1.88e-72	CD10 (-dox).vs.CD10 (+dox)
RRBP1	9779.63	1.26853	0.0867794	14.6178	2.16e-48	1.54e-47	CD10 (-dox).vs.CD10 (+dox)
HS1BP3	726.48	1.2676	0.0907782	13.9638	2.59e-44	1.71e-43	CD10 (-dox).vs.CD10 (+dox)
FEM1C	1620.2	1.26674	0.0634302	19.9705	9.94e-89	1.33e-87	CD10 (-dox).vs.CD10 (+dox)
COL4A1	124276	1.26645	0.0840881	15.061	2.93e-51	2.2e-50	CD10 (-dox).vs.CD10 (+dox)
ADA2	287.094	1.26466	0.115075	10.9899	4.27e-28	1.9e-27	CD10 (-dox).vs.CD10 (+dox)
ORMDL3	1973.08	1.26415	0.0574391	22.0086	2.38e-107	4.02e-106	CD10 (-dox).vs.CD10 (+dox)
B3GNT5	649.512	1.2641	0.0837437	15.0949	1.75e-51	1.33e-50	CD10 (-dox).vs.CD10 (+dox)
PHPT1	1407.34	1.26402	0.0871334	14.5067	1.1e-47	7.74e-47	CD10 (-dox).vs.CD10 (+dox)
RPL23AP7	144.23	1.26352	0.159041	7.94467	1.95e-15	5.69e-15	CD10 (-dox).vs.CD10 (+dox)
ADAP2	111.463	1.26285	0.207093	6.09798	1.07e-09	2.42e-09	CD10 (-dox).vs.CD10 (+dox)
CNPPD1	1223.48	1.26278	0.0588191	21.4688	3.05e-102	4.78e-101	CD10 (-dox).vs.CD10 (+dox)
PDPK2P	372.968	1.2617	0.140689	8.96807	3.02e-19	1.01e-18	CD10 (-dox).vs.CD10 (+dox)
TMEM104	890.962	1.26165	0.074301	16.9802	1.15e-64	1.09e-63	CD10 (-dox).vs.CD10 (+dox)
BTG1	1456.37	1.26108	0.070369	17.921	8.08e-72	8.45e-71	CD10 (-dox).vs.CD10 (+dox)
ST3GAL5	288.9	1.26044	0.125734	10.0247	1.19e-23	4.6e-23	CD10 (-dox).vs.CD10 (+dox)
EPSTI1	1248.05	1.25992	0.105276	11.9678	5.24e-33	2.67e-32	CD10 (-dox).vs.CD10 (+dox)
MGAT4B	5984.82	1.2593	0.0701212	17.9589	4.09e-72	4.3e-71	CD10 (-dox).vs.CD10 (+dox)
RAB13	2072.33	1.25864	0.0796632	15.7996	3.13e-56	2.6e-55	CD10 (-dox).vs.CD10 (+dox)
MAST4	611.404	1.2585	0.123271	10.2092	1.8e-24	7.15e-24	CD10 (-dox).vs.CD10 (+dox)
YIPF2	1677.41	1.25801	0.090662	13.8758	8.88e-44	5.76e-43	CD10 (-dox).vs.CD10 (+dox)
A1BG-AS1	206.14	1.25796	0.214746	5.85789	4.69e-09	1.02e-08	CD10 (-dox).vs.CD10 (+dox)
TSC22D1	2498.11	1.25775	0.0558769	22.5093	3.36e-112	5.98e-111	CD10 (-dox).vs.CD10 (+dox)
KALRN	794.325	1.25748	0.105956	11.8679	1.74e-32	8.72e-32	CD10 (-dox).vs.CD10 (+dox)
ZDHHC8P1	174.961	1.2567	0.494163	2.54309	0.0109876	0.0149872	CD10 (-dox).vs.CD10 (+dox)
XAF1	2482.04	1.25618	0.126335	9.94322	2.7e-23	1.04e-22	CD10 (-dox).vs.CD10 (+dox)
CELSR1	7048.16	1.25616	0.0904661	13.8854	7.77e-44	5.05e-43	CD10 (-dox).vs.CD10 (+dox)
ANO10	1260.33	1.25612	0.0734954	17.0912	1.73e-65	1.66e-64	CD10 (-dox).vs.CD10 (+dox)
SLC25A37	2257.45	1.25525	0.105137	11.9392	7.39e-33	3.74e-32	CD10 (-dox).vs.CD10 (+dox)
SLC39A13	2721.8	1.25495	0.0680952	18.4294	7.64e-76	8.52e-75	CD10 (-dox).vs.CD10 (+dox)
DBN1	9805.26	1.25469	0.0668957	18.756	1.73e-78	2.01e-77	CD10 (-dox).vs.CD10 (+dox)
PARD3	4480.75	1.25449	0.0500761	25.0517	1.67e-138	4.02e-137	CD10 (-dox).vs.CD10 (+dox)
HOXB8	219.05	1.2534	0.151005	8.30033	1.04e-16	3.18e-16	CD10 (-dox).vs.CD10 (+dox)
WSB1	7644.01	1.25307	0.200971	6.23509	4.52e-10	1.04e-09	CD10 (-dox).vs.CD10 (+dox)
ZFP36	419.613	1.25247	0.102452	12.225	2.29e-34	1.2e-33	CD10 (-dox).vs.CD10 (+dox)
DHRS7	843.248	1.25081	0.0876003	14.2787	2.97e-46	2.04e-45	CD10 (-dox).vs.CD10 (+dox)
INA	362.322	1.25056	0.118502	10.553	4.92e-26	2.04e-25	CD10 (-dox).vs.CD10 (+dox)
BACE2	2980.11	1.25034	0.0767037	16.3009	9.72e-60	8.51e-59	CD10 (-dox).vs.CD10 (+dox)
TNIK	1575.56	1.25034	0.0842002	14.8496	7e-50	5.13e-49	CD10 (-dox).vs.CD10 (+dox)
SLC25A30	746.185	1.25032	0.0829596	15.0714	2.5e-51	1.88e-50	CD10 (-dox).vs.CD10 (+dox)
COL16A1	2985.54	1.24946	0.0847019	14.7512	3.02e-49	2.19e-48	CD10 (-dox).vs.CD10 (+dox)
PIK3R3	798.706	1.24859	0.11042	11.3077	1.2e-29	5.59e-29	CD10 (-dox).vs.CD10 (+dox)
DHX58	627.133	1.24799	0.141957	8.79129	1.48e-18	4.84e-18	CD10 (-dox).vs.CD10 (+dox)
KLHL4	215.897	1.24777	0.197366	6.32213	2.58e-10	5.98e-10	CD10 (-dox).vs.CD10 (+dox)
FGF5	1280.52	1.24748	0.0945796	13.1897	1.01e-39	5.97e-39	CD10 (-dox).vs.CD10 (+dox)
RAB19	112.863	1.24672	0.272421	4.57644	4.73e-06	8.55e-06	CD10 (-dox).vs.CD10 (+dox)
TCAF2	168.981	1.24667	0.174906	7.12767	1.02e-12	2.65e-12	CD10 (-dox).vs.CD10 (+dox)
EBI3	125.425	1.24643	0.173336	7.19085	6.44e-13	1.69e-12	CD10 (-dox).vs.CD10 (+dox)
TPRA1	1249.67	1.2463	0.0706996	17.6281	1.5e-69	1.53e-68	CD10 (-dox).vs.CD10 (+dox)
KLHL36	2938.19	1.24216	0.0682388	18.2032	4.87e-74	5.28e-73	CD10 (-dox).vs.CD10 (+dox)
MPZL1	4029.55	1.24206	0.0616712	20.1401	3.29e-90	4.47e-89	CD10 (-dox).vs.CD10 (+dox)
NRXN3	802.233	1.24171	0.121783	10.1961	2.06e-24	8.17e-24	CD10 (-dox).vs.CD10 (+dox)
RAB5B	3702.51	1.24168	0.0469478	26.448	3.84e-154	1.05e-152	CD10 (-dox).vs.CD10 (+dox)
CDC42EP5	119.104	1.23974	0.246008	5.03941	4.67e-07	9.06e-07	CD10 (-dox).vs.CD10 (+dox)
BMP1	8514.14	1.23907	0.0603981	20.515	1.58e-93	2.24e-92	CD10 (-dox).vs.CD10 (+dox)
IFI27L2	536.92	1.23873	0.113967	10.8692	1.62e-27	7.06e-27	CD10 (-dox).vs.CD10 (+dox)
RNU1-2	354.447	1.23851	2.30492	0.537334	0.591037	0.629152	CD10 (-dox).vs.CD10 (+dox)
RP11-326A19.5	156.433	1.23516	0.193047	6.39822	1.57e-10	3.69e-10	CD10 (-dox).vs.CD10 (+dox)
PTTG1IP	10573.5	1.23432	0.070283	17.5622	4.8e-69	4.85e-68	CD10 (-dox).vs.CD10 (+dox)
CPEB2	855.262	1.233	0.0875512	14.0831	4.82e-45	3.22e-44	CD10 (-dox).vs.CD10 (+dox)
NBL1	3678.38	1.2328	0.0805287	15.3088	6.68e-53	5.22e-52	CD10 (-dox).vs.CD10 (+dox)
PCDHGA2	133.295	1.23141	0.207482	5.93504	2.94e-09	6.46e-09	CD10 (-dox).vs.CD10 (+dox)
PEAR1	210.795	1.23079	0.134639	9.14147	6.16e-20	2.1e-19	CD10 (-dox).vs.CD10 (+dox)
TBC1D8B	564.59	1.23056	0.100536	12.24	1.9e-34	9.98e-34	CD10 (-dox).vs.CD10 (+dox)
BNIP3L	4896.83	1.23043	0.0783364	15.707	1.35e-55	1.12e-54	CD10 (-dox).vs.CD10 (+dox)
VEZT	3044.86	1.23025	0.06416	19.1746	6.03e-82	7.38e-81	CD10 (-dox).vs.CD10 (+dox)
DNASE1L1	559.102	1.22846	0.0995189	12.344	5.25e-35	2.8e-34	CD10 (-dox).vs.CD10 (+dox)
DDX60	2107.4	1.22694	0.102898	11.9238	8.89e-33	4.5e-32	CD10 (-dox).vs.CD10 (+dox)
USP35	391.249	1.22672	0.138266	8.87218	7.17e-19	2.38e-18	CD10 (-dox).vs.CD10 (+dox)
GSTP1	12852.9	1.22646	0.0617028	19.8769	6.45e-88	8.52e-87	CD10 (-dox).vs.CD10 (+dox)
SLC2A12	151.439	1.22594	0.215869	5.67911	1.35e-08	2.87e-08	CD10 (-dox).vs.CD10 (+dox)
MAP1LC3A	354.248	1.22393	0.164189	7.45437	9.03e-14	2.46e-13	CD10 (-dox).vs.CD10 (+dox)
SLC2A9	287.415	1.22347	0.12224	10.0087	1.4e-23	5.4e-23	CD10 (-dox).vs.CD10 (+dox)
FGF11	148.273	1.22167	0.15337	7.96551	1.65e-15	4.82e-15	CD10 (-dox).vs.CD10 (+dox)
MXRA7	7282.74	1.2206	0.0647038	18.8644	2.24e-79	2.62e-78	CD10 (-dox).vs.CD10 (+dox)
PARP10	2057.93	1.22034	0.125789	9.70145	2.97e-22	1.1e-21	CD10 (-dox).vs.CD10 (+dox)
OSTC	1597.34	1.21984	0.0873531	13.9645	2.57e-44	1.69e-43	CD10 (-dox).vs.CD10 (+dox)
ZNF579	1182.32	1.21886	0.105868	11.5131	1.13e-30	5.43e-30	CD10 (-dox).vs.CD10 (+dox)
IFNGR1	1118.62	1.21852	0.0861946	14.1368	2.25e-45	1.51e-44	CD10 (-dox).vs.CD10 (+dox)
RIPK2	977.151	1.21717	0.0872698	13.9472	3.27e-44	2.14e-43	CD10 (-dox).vs.CD10 (+dox)
UBTD1	621.121	1.21625	0.110008	11.056	2.05e-28	9.19e-28	CD10 (-dox).vs.CD10 (+dox)
TMEM59L	127.962	1.21555	0.185895	6.53889	6.2e-11	1.48e-10	CD10 (-dox).vs.CD10 (+dox)
SSH3	1574.02	1.21515	0.0898567	13.5232	1.14e-41	7.07e-41	CD10 (-dox).vs.CD10 (+dox)
ARMCX2	1268.24	1.21459	0.0858933	14.1406	2.13e-45	1.43e-44	CD10 (-dox).vs.CD10 (+dox)
SNAI3-AS1	116.977	1.21445	0.173672	6.99277	2.7e-12	6.86e-12	CD10 (-dox).vs.CD10 (+dox)
RNU1-4	341.14	1.2141	2.20619	0.550315	0.582103	0.620699	CD10 (-dox).vs.CD10 (+dox)
HBEGF	2445.27	1.21387	0.0647004	18.7615	1.56e-78	1.81e-77	CD10 (-dox).vs.CD10 (+dox)
TNKS1BP1	6620.55	1.21385	0.0653719	18.5684	5.79e-77	6.57e-76	CD10 (-dox).vs.CD10 (+dox)
VXN	113.296	1.21196	0.201303	6.02059	1.74e-09	3.87e-09	CD10 (-dox).vs.CD10 (+dox)
AF011889.5	426.314	1.21182	0.352123	3.44146	0.000578587	0.000895617	CD10 (-dox).vs.CD10 (+dox)
RIPK4	888.644	1.21169	0.0875041	13.8473	1.32e-43	8.54e-43	CD10 (-dox).vs.CD10 (+dox)
CTNNBIP1	532.536	1.20994	0.119782	10.1011	5.46e-24	2.14e-23	CD10 (-dox).vs.CD10 (+dox)
MYO1D	1728	1.20868	0.0806028	14.9955	7.86e-51	5.86e-50	CD10 (-dox).vs.CD10 (+dox)
ZNF470	372.768	1.2076	0.109611	11.0172	3.16e-28	1.41e-27	CD10 (-dox).vs.CD10 (+dox)
CAPN12	89.7615	1.2071	0.416392	2.89895	0.00374415	0.00536251	CD10 (-dox).vs.CD10 (+dox)
RIT1	796.534	1.20614	0.0798595	15.1033	1.54e-51	1.17e-50	CD10 (-dox).vs.CD10 (+dox)
SH3BP5	581.957	1.20579	0.107215	11.2464	2.41e-29	1.11e-28	CD10 (-dox).vs.CD10 (+dox)
NHS	1185.96	1.20448	0.0845967	14.2379	5.33e-46	3.62e-45	CD10 (-dox).vs.CD10 (+dox)
TMEM255B	172.345	1.20444	0.163733	7.35613	1.89e-13	5.09e-13	CD10 (-dox).vs.CD10 (+dox)
GMIP	727.124	1.20408	0.0986185	12.2095	2.77e-34	1.45e-33	CD10 (-dox).vs.CD10 (+dox)
DYRK1B	800.983	1.20252	0.0872181	13.7875	3.03e-43	1.94e-42	CD10 (-dox).vs.CD10 (+dox)
CBARP	309.547	1.20113	0.156152	7.69207	1.45e-14	4.07e-14	CD10 (-dox).vs.CD10 (+dox)
SLC9A3R1	2137.11	1.20086	0.060855	19.7331	1.12e-86	1.46e-85	CD10 (-dox).vs.CD10 (+dox)
IQSEC2	636.705	1.20036	0.10209	11.7579	6.43e-32	3.19e-31	CD10 (-dox).vs.CD10 (+dox)
SORD2P	268.15	1.20032	0.116975	10.2614	1.05e-24	4.2e-24	CD10 (-dox).vs.CD10 (+dox)
IQANK1	144.144	1.19929	0.181959	6.59101	4.37e-11	1.05e-10	CD10 (-dox).vs.CD10 (+dox)
RGS5	179.639	1.1984	0.203602	5.88598	3.96e-09	8.65e-09	CD10 (-dox).vs.CD10 (+dox)
KDM6B	1757.89	1.19828	0.0768548	15.5915	8.31e-55	6.73e-54	CD10 (-dox).vs.CD10 (+dox)
ITGB1	65922.5	1.19769	0.060259	19.8757	6.61e-88	8.72e-87	CD10 (-dox).vs.CD10 (+dox)
LRATD2	4777.71	1.19628	0.0581109	20.5861	3.66e-94	5.21e-93	CD10 (-dox).vs.CD10 (+dox)
BMT2	412.086	1.19594	0.122161	9.78982	1.25e-22	4.68e-22	CD10 (-dox).vs.CD10 (+dox)
PKIA	361.389	1.19587	0.134388	8.89865	5.65e-19	1.88e-18	CD10 (-dox).vs.CD10 (+dox)
SNAI2	187.938	1.19228	0.143442	8.31194	9.41e-17	2.89e-16	CD10 (-dox).vs.CD10 (+dox)
QSOX1	12038.7	1.19093	0.0608607	19.5681	2.89e-85	3.69e-84	CD10 (-dox).vs.CD10 (+dox)
EMX2OS	310.101	1.19031	0.117738	10.1098	5e-24	1.96e-23	CD10 (-dox).vs.CD10 (+dox)
C3orf52	751.215	1.19027	0.0903599	13.1726	1.26e-39	7.47e-39	CD10 (-dox).vs.CD10 (+dox)
OCIAD2	1829.76	1.18913	0.0791499	15.0238	5.13e-51	3.84e-50	CD10 (-dox).vs.CD10 (+dox)
PNPLA3	169.452	1.18905	0.195023	6.09698	1.08e-09	2.43e-09	CD10 (-dox).vs.CD10 (+dox)
SAMD12	1082.01	1.18845	0.128378	9.25745	2.09e-20	7.29e-20	CD10 (-dox).vs.CD10 (+dox)
RNF182	162.859	1.18817	0.16209	7.33033	2.3e-13	6.14e-13	CD10 (-dox).vs.CD10 (+dox)
REPS2	124.895	1.1873	0.205043	5.79049	7.02e-09	1.51e-08	CD10 (-dox).vs.CD10 (+dox)
ZNF32	181.643	1.1851	0.152841	7.75379	8.92e-15	2.53e-14	CD10 (-dox).vs.CD10 (+dox)
TAPBP	11660.8	1.18503	0.0504041	23.5106	3.17e-122	6.46e-121	CD10 (-dox).vs.CD10 (+dox)
SIL1	1329.3	1.18491	0.077666	15.2565	1.49e-52	1.16e-51	CD10 (-dox).vs.CD10 (+dox)
PLA2G4C	423.979	1.18404	0.123286	9.60401	7.69e-22	2.83e-21	CD10 (-dox).vs.CD10 (+dox)
DEGS1	3306.24	1.18388	0.0547689	21.6159	1.27e-103	2.04e-102	CD10 (-dox).vs.CD10 (+dox)
NBEA	690.754	1.18332	0.115418	10.2525	1.15e-24	4.6e-24	CD10 (-dox).vs.CD10 (+dox)
SLC22A18	646.743	1.18304	0.108967	10.8569	1.85e-27	8.06e-27	CD10 (-dox).vs.CD10 (+dox)
NATD1	1052.63	1.18299	0.0848571	13.941	3.57e-44	2.34e-43	CD10 (-dox).vs.CD10 (+dox)
MEG9	68.418	1.18237	0.842147	1.404	0.16032	0.189006	CD10 (-dox).vs.CD10 (+dox)
SPRY1	215.72	1.1821	0.170827	6.9199	4.52e-12	1.14e-11	CD10 (-dox).vs.CD10 (+dox)
DGKA	1469.24	1.18182	0.0920245	12.8424	9.49e-38	5.39e-37	CD10 (-dox).vs.CD10 (+dox)
MOAP1	943.383	1.1817	0.0761204	15.5241	2.38e-54	1.91e-53	CD10 (-dox).vs.CD10 (+dox)
IL17RA	1629.84	1.18132	0.0582032	20.2965	1.38e-91	1.92e-90	CD10 (-dox).vs.CD10 (+dox)
DTNA	623.105	1.18127	0.0917435	12.8758	6.16e-38	3.52e-37	CD10 (-dox).vs.CD10 (+dox)
GCC2	2619.6	1.18012	0.0822368	14.3502	1.06e-46	7.34e-46	CD10 (-dox).vs.CD10 (+dox)
SEC24D	3427.54	1.17979	0.0548574	21.5065	1.35e-102	2.14e-101	CD10 (-dox).vs.CD10 (+dox)
TRIM8	3837.06	1.17963	0.0581217	20.2959	1.4e-91	1.94e-90	CD10 (-dox).vs.CD10 (+dox)
UBE2L6	1877.38	1.17885	0.0764774	15.4143	1.31e-53	1.04e-52	CD10 (-dox).vs.CD10 (+dox)
LDLR	2075.49	1.17776	0.101849	11.5637	6.29e-31	3.05e-30	CD10 (-dox).vs.CD10 (+dox)
RWDD2A	274.828	1.17595	0.140057	8.39622	4.61e-17	1.43e-16	CD10 (-dox).vs.CD10 (+dox)
SEPTIN9	10869.5	1.17594	0.0569348	20.6541	8.97e-95	1.29e-93	CD10 (-dox).vs.CD10 (+dox)
PSORS1C1	238.087	1.17582	0.185764	6.32967	2.46e-10	5.7e-10	CD10 (-dox).vs.CD10 (+dox)
PTX3	139.231	1.174	0.195279	6.01189	1.83e-09	4.08e-09	CD10 (-dox).vs.CD10 (+dox)
AXIN2	152.392	1.17395	0.169892	6.91001	4.85e-12	1.22e-11	CD10 (-dox).vs.CD10 (+dox)
PLD3	6282.82	1.17371	0.0861252	13.628	2.73e-42	1.71e-41	CD10 (-dox).vs.CD10 (+dox)
GALNT2	8610.85	1.17349	0.0636863	18.426	8.12e-76	9.04e-75	CD10 (-dox).vs.CD10 (+dox)
PSEN1	2814.25	1.17337	0.0591599	19.8338	1.52e-87	2e-86	CD10 (-dox).vs.CD10 (+dox)
TOB1	865.834	1.17303	0.080015	14.6601	1.16e-48	8.34e-48	CD10 (-dox).vs.CD10 (+dox)
IFIH1	1531.88	1.17279	0.0930008	12.6105	1.85e-36	1.02e-35	CD10 (-dox).vs.CD10 (+dox)
IFI44	1260.23	1.17186	0.151982	7.71051	1.25e-14	3.54e-14	CD10 (-dox).vs.CD10 (+dox)
DYSF	6937.84	1.17169	0.0488151	24.0025	2.62e-127	5.58e-126	CD10 (-dox).vs.CD10 (+dox)
EPS8L2	8272.68	1.17131	0.0786959	14.884	4.19e-50	3.09e-49	CD10 (-dox).vs.CD10 (+dox)
CDR2L	1772.03	1.1712	0.0602503	19.4389	3.62e-84	4.56e-83	CD10 (-dox).vs.CD10 (+dox)
SYT1	435.226	1.17022	0.135899	8.61094	7.25e-18	2.32e-17	CD10 (-dox).vs.CD10 (+dox)
PPP2R3A	1753.34	1.17014	0.0827799	14.1355	2.29e-45	1.54e-44	CD10 (-dox).vs.CD10 (+dox)
RP11-841O20.2	121.865	1.17001	0.234438	4.9907	6.02e-07	1.16e-06	CD10 (-dox).vs.CD10 (+dox)
NCSTN	5614.44	1.16881	0.0480242	24.3379	7.79e-131	1.74e-129	CD10 (-dox).vs.CD10 (+dox)
CDH3	107.314	1.16826	0.181048	6.45277	1.1e-10	2.59e-10	CD10 (-dox).vs.CD10 (+dox)
ATP6V0E1	2045.09	1.16802	0.0716887	16.293	1.11e-59	9.68e-59	CD10 (-dox).vs.CD10 (+dox)
DGCR2	4134.27	1.16589	0.0604415	19.2896	6.57e-83	8.18e-82	CD10 (-dox).vs.CD10 (+dox)
RTN2	282.213	1.16541	0.113171	10.2978	7.21e-25	2.89e-24	CD10 (-dox).vs.CD10 (+dox)
MFSD10	2595.07	1.16448	0.100418	11.5963	4.31e-31	2.09e-30	CD10 (-dox).vs.CD10 (+dox)
GLIPR1	4161.53	1.16383	0.0860774	13.5207	1.18e-41	7.3e-41	CD10 (-dox).vs.CD10 (+dox)
BANK1	114.008	1.16364	0.181652	6.40585	1.5e-10	3.51e-10	CD10 (-dox).vs.CD10 (+dox)
ARL10	687.986	1.16271	0.0878898	13.2292	5.95e-40	3.55e-39	CD10 (-dox).vs.CD10 (+dox)
RP11-295K3.1	150.039	1.16199	0.188387	6.16809	6.91e-10	1.57e-09	CD10 (-dox).vs.CD10 (+dox)
GLIS2	2024.58	1.16135	0.0875856	13.2596	3.97e-40	2.37e-39	CD10 (-dox).vs.CD10 (+dox)
TRIM38	1399.66	1.16112	0.0704841	16.4735	5.69e-61	5.07e-60	CD10 (-dox).vs.CD10 (+dox)
UBA7	1416.97	1.1597	0.135928	8.53174	1.44e-17	4.57e-17	CD10 (-dox).vs.CD10 (+dox)
HYI	794.475	1.15867	0.123737	9.36395	7.68e-21	2.71e-20	CD10 (-dox).vs.CD10 (+dox)
BMF	692.499	1.15863	0.0968428	11.964	5.48e-33	2.79e-32	CD10 (-dox).vs.CD10 (+dox)
ZDHHC1	157.482	1.15713	0.202173	5.72345	1.04e-08	2.23e-08	CD10 (-dox).vs.CD10 (+dox)
EXPH5	526.323	1.1568	0.125035	9.25183	2.21e-20	7.67e-20	CD10 (-dox).vs.CD10 (+dox)
PGRMC2	2606.37	1.15666	0.0556845	20.7717	7.81e-96	1.14e-94	CD10 (-dox).vs.CD10 (+dox)
KCNAB2	267.592	1.15627	0.1455	7.94689	1.91e-15	5.59e-15	CD10 (-dox).vs.CD10 (+dox)
ICAM1	6277.57	1.15597	0.052778	21.9024	2.46e-106	4.11e-105	CD10 (-dox).vs.CD10 (+dox)
RAB43	1588.37	1.15521	0.1033	11.1831	4.93e-29	2.25e-28	CD10 (-dox).vs.CD10 (+dox)
TIMP1	2540.3	1.15406	0.0664946	17.3557	1.79e-67	1.77e-66	CD10 (-dox).vs.CD10 (+dox)
ZFYVE1	1293.6	1.15286	0.067682	17.0335	4.63e-65	4.42e-64	CD10 (-dox).vs.CD10 (+dox)
SFXN3	1643.46	1.15214	0.0838823	13.7352	6.25e-43	3.98e-42	CD10 (-dox).vs.CD10 (+dox)
INHBA	4303.55	1.15141	0.0640827	17.9676	3.5e-72	3.69e-71	CD10 (-dox).vs.CD10 (+dox)
TMEM127	3101.18	1.1511	0.061999	18.5665	6e-77	6.8e-76	CD10 (-dox).vs.CD10 (+dox)
AMOT	978.392	1.15106	0.111247	10.3469	4.32e-25	1.74e-24	CD10 (-dox).vs.CD10 (+dox)
ZNF805	976.951	1.15025	0.0872109	13.1893	1.01e-39	6.01e-39	CD10 (-dox).vs.CD10 (+dox)
TMEM59	3819.72	1.14978	0.0710223	16.189	6.03e-59	5.2e-58	CD10 (-dox).vs.CD10 (+dox)
RP11-440D17.3	105.363	1.14929	0.192293	5.97678	2.28e-09	5.04e-09	CD10 (-dox).vs.CD10 (+dox)
GOLGB1	5324.02	1.14832	0.118039	9.72832	2.28e-22	8.51e-22	CD10 (-dox).vs.CD10 (+dox)
PLD2	698.063	1.14818	0.108552	10.5773	3.8e-26	1.59e-25	CD10 (-dox).vs.CD10 (+dox)
ITFG1	1929.55	1.1481	0.0709505	16.1817	6.79e-59	5.85e-58	CD10 (-dox).vs.CD10 (+dox)
STAT4	113.306	1.1479	0.232438	4.93853	7.87e-07	1.51e-06	CD10 (-dox).vs.CD10 (+dox)
PARD3B	541.939	1.1476	0.102032	11.2474	2.39e-29	1.1e-28	CD10 (-dox).vs.CD10 (+dox)
NPNT	72.7046	1.14752	0.232619	4.93305	8.1e-07	1.55e-06	CD10 (-dox).vs.CD10 (+dox)
SAMD4A	3328.03	1.14744	0.0507024	22.6308	2.16e-113	3.9e-112	CD10 (-dox).vs.CD10 (+dox)
BEST3	86.8913	1.1473	0.246135	4.66126	3.14e-06	5.76e-06	CD10 (-dox).vs.CD10 (+dox)
RAI14	11901.1	1.14699	0.0544311	21.0723	1.43e-98	2.16e-97	CD10 (-dox).vs.CD10 (+dox)
SUSD1	1466.53	1.14697	0.0576579	19.8927	4.71e-88	6.24e-87	CD10 (-dox).vs.CD10 (+dox)
SMIM3	308.335	1.14649	0.138669	8.26784	1.36e-16	4.16e-16	CD10 (-dox).vs.CD10 (+dox)
CYB5R1	772.711	1.14625	0.0764642	14.9907	8.45e-51	6.29e-50	CD10 (-dox).vs.CD10 (+dox)
RABAC1	2095.66	1.14609	0.0971223	11.8005	3.88e-32	1.93e-31	CD10 (-dox).vs.CD10 (+dox)
PSMB10	755.777	1.1449	0.0911376	12.5623	3.4e-36	1.87e-35	CD10 (-dox).vs.CD10 (+dox)
SLC25A1	2313.16	1.14458	0.082286	13.9098	5.52e-44	3.6e-43	CD10 (-dox).vs.CD10 (+dox)
GNAI2	11999.8	1.14453	0.0532647	21.4877	2.03e-102	3.19e-101	CD10 (-dox).vs.CD10 (+dox)
MICAL2	18883.9	1.14335	0.0472655	24.1899	2.84e-129	6.16e-128	CD10 (-dox).vs.CD10 (+dox)
APBA1	518.955	1.14274	0.10863	10.5196	7.02e-26	2.9e-25	CD10 (-dox).vs.CD10 (+dox)
LMNA	10300	1.14254	0.0545892	20.9298	2.86e-97	4.25e-96	CD10 (-dox).vs.CD10 (+dox)
PTBP3	6638.69	1.14225	0.0835775	13.667	1.6e-42	1.01e-41	CD10 (-dox).vs.CD10 (+dox)
IKBIP	2038.22	1.14161	0.0715048	15.9655	2.22e-57	1.88e-56	CD10 (-dox).vs.CD10 (+dox)
TGFBI	32060.9	1.14145	0.0721125	15.8288	1.97e-56	1.64e-55	CD10 (-dox).vs.CD10 (+dox)
HSD3B7	470.564	1.14036	0.105247	10.8351	2.35e-27	1.02e-26	CD10 (-dox).vs.CD10 (+dox)
DNAH5	339.213	1.1403	0.171423	6.65198	2.89e-11	7.01e-11	CD10 (-dox).vs.CD10 (+dox)
SUGCT	101.517	1.14007	0.195034	5.84551	5.05e-09	1.1e-08	CD10 (-dox).vs.CD10 (+dox)
RAB11A	3555.75	1.14006	0.0559576	20.3736	2.87e-92	4.02e-91	CD10 (-dox).vs.CD10 (+dox)
GPC6	1307.36	1.13954	0.0983673	11.5846	4.94e-31	2.39e-30	CD10 (-dox).vs.CD10 (+dox)
CNTN5	70.8204	1.13917	0.3911	2.91272	0.00358292	0.00514159	CD10 (-dox).vs.CD10 (+dox)
LPIN3	873.298	1.13863	0.233537	4.87558	1.08e-06	2.05e-06	CD10 (-dox).vs.CD10 (+dox)
SLITRK4	588.94	1.13798	0.113719	10.007	1.42e-23	5.49e-23	CD10 (-dox).vs.CD10 (+dox)
CRY2	411.336	1.13746	0.124681	9.12297	7.31e-20	2.49e-19	CD10 (-dox).vs.CD10 (+dox)
TMEM219	1082.29	1.13693	0.0745216	15.2564	1.49e-52	1.16e-51	CD10 (-dox).vs.CD10 (+dox)
FAM174B	206.477	1.13555	0.139046	8.16671	3.17e-16	9.54e-16	CD10 (-dox).vs.CD10 (+dox)
DGCR11	163.651	1.13537	0.165451	6.86228	6.78e-12	1.69e-11	CD10 (-dox).vs.CD10 (+dox)
SDC3	4336.66	1.13513	0.0618594	18.3502	3.29e-75	3.65e-74	CD10 (-dox).vs.CD10 (+dox)
KIFC3	3706.74	1.13491	0.0666916	17.0173	6.11e-65	5.82e-64	CD10 (-dox).vs.CD10 (+dox)
TAPBPL	401.231	1.13442	0.110873	10.2317	1.43e-24	5.69e-24	CD10 (-dox).vs.CD10 (+dox)
GALNT7	3669.43	1.13396	0.0911757	12.4371	1.64e-35	8.91e-35	CD10 (-dox).vs.CD10 (+dox)
ABR	6359.16	1.13351	0.0512599	22.113	2.37e-108	4.04e-107	CD10 (-dox).vs.CD10 (+dox)
HLA-DRB1	300.564	1.13345	0.124665	9.092	9.72e-20	3.3e-19	CD10 (-dox).vs.CD10 (+dox)
ADAM10	8355.69	1.13278	0.0721889	15.6919	1.72e-55	1.41e-54	CD10 (-dox).vs.CD10 (+dox)
PISD	2680.6	1.13239	0.0755233	14.9939	8.05e-51	6e-50	CD10 (-dox).vs.CD10 (+dox)
TCP11L2	371.409	1.13189	0.139407	8.11934	4.69e-16	1.4e-15	CD10 (-dox).vs.CD10 (+dox)
LGALS3BP	23617.9	1.13173	0.0617716	18.3212	5.61e-75	6.19e-74	CD10 (-dox).vs.CD10 (+dox)
TM2D3	571.427	1.13006	0.0891562	12.6751	8.13e-37	4.54e-36	CD10 (-dox).vs.CD10 (+dox)
TGIF1	1437.29	1.12975	0.0612289	18.4512	5.1e-76	5.73e-75	CD10 (-dox).vs.CD10 (+dox)
ETV6	2331.91	1.12965	0.056708	19.9204	2.71e-88	3.6e-87	CD10 (-dox).vs.CD10 (+dox)
COL27A1	1571.85	1.12869	0.221144	5.10387	3.33e-07	6.52e-07	CD10 (-dox).vs.CD10 (+dox)
BTBD10	1376.08	1.12836	0.0696474	16.201	4.96e-59	4.29e-58	CD10 (-dox).vs.CD10 (+dox)
CYSTM1	1048.19	1.12834	0.0870127	12.9675	1.87e-38	1.08e-37	CD10 (-dox).vs.CD10 (+dox)
FMNL1-DT	106.012	1.12792	0.365346	3.08727	0.00202005	0.00297352	CD10 (-dox).vs.CD10 (+dox)
BCL3	677.908	1.12761	0.102959	10.9521	6.49e-28	2.87e-27	CD10 (-dox).vs.CD10 (+dox)
PTPRS	6340.34	1.12753	0.0589935	19.1127	1.98e-81	2.41e-80	CD10 (-dox).vs.CD10 (+dox)
FHOD3	2921.95	1.12702	0.0570489	19.7554	7.21e-87	9.38e-86	CD10 (-dox).vs.CD10 (+dox)
RSPRY1	1914.59	1.12641	0.0639319	17.6189	1.76e-69	1.8e-68	CD10 (-dox).vs.CD10 (+dox)
ZNF517	169.482	1.12636	0.168458	6.6863	2.29e-11	5.57e-11	CD10 (-dox).vs.CD10 (+dox)
TPCN1	2498.48	1.12569	0.0572196	19.6731	3.66e-86	4.73e-85	CD10 (-dox).vs.CD10 (+dox)
ANXA5	8450.46	1.12535	0.0582196	19.3294	3.04e-83	3.8e-82	CD10 (-dox).vs.CD10 (+dox)
GABARAP	3452.72	1.12522	0.0786792	14.3013	2.15e-46	1.48e-45	CD10 (-dox).vs.CD10 (+dox)
SOD3	95.2284	1.12502	0.232683	4.83499	1.33e-06	2.5e-06	CD10 (-dox).vs.CD10 (+dox)
LDOC1	784.494	1.12474	0.109377	10.2831	8.39e-25	3.36e-24	CD10 (-dox).vs.CD10 (+dox)
FAM160A1	363.488	1.12393	0.153867	7.30456	2.78e-13	7.41e-13	CD10 (-dox).vs.CD10 (+dox)
HSPG2	54297.1	1.12296	0.159884	7.02361	2.16e-12	5.54e-12	CD10 (-dox).vs.CD10 (+dox)
LAD1	670.072	1.12289	0.113351	9.90635	3.91e-23	1.49e-22	CD10 (-dox).vs.CD10 (+dox)
PJA2	4223.15	1.12255	0.0696597	16.1148	2.01e-58	1.72e-57	CD10 (-dox).vs.CD10 (+dox)
PRDX5	3455.34	1.12197	0.0849006	13.2151	7.18e-40	4.27e-39	CD10 (-dox).vs.CD10 (+dox)
PRKX	751.971	1.12161	0.0917637	12.2228	2.35e-34	1.23e-33	CD10 (-dox).vs.CD10 (+dox)
ARFGAP3	1653.93	1.12127	0.0727657	15.4094	1.42e-53	1.12e-52	CD10 (-dox).vs.CD10 (+dox)
ASPHD1	887.899	1.12107	0.105067	10.6701	1.4e-26	5.94e-26	CD10 (-dox).vs.CD10 (+dox)
PTPRD	1290	1.12025	0.0971951	11.5258	9.78e-31	4.7e-30	CD10 (-dox).vs.CD10 (+dox)
CYFIP2	3089.28	1.11983	0.0610803	18.3337	4.46e-75	4.93e-74	CD10 (-dox).vs.CD10 (+dox)
SNX29	830.25	1.11963	0.0952854	11.7503	7.04e-32	3.48e-31	CD10 (-dox).vs.CD10 (+dox)
DNAJB2	1587.79	1.1184	0.0769829	14.5279	8.07e-48	5.69e-47	CD10 (-dox).vs.CD10 (+dox)
FKBP7	200.043	1.11806	0.194895	5.73672	9.65e-09	2.07e-08	CD10 (-dox).vs.CD10 (+dox)
SPRYD3	973.823	1.11797	0.0832697	13.4258	4.27e-41	2.61e-40	CD10 (-dox).vs.CD10 (+dox)
RAB1A	3463.35	1.11776	0.0553074	20.2099	8e-91	1.1e-89	CD10 (-dox).vs.CD10 (+dox)
AP001062.7	136.154	1.11681	0.190837	5.85214	4.85e-09	1.05e-08	CD10 (-dox).vs.CD10 (+dox)
MPZL3	399.298	1.11653	0.12271	9.09895	9.12e-20	3.1e-19	CD10 (-dox).vs.CD10 (+dox)
DCAF6	1783.29	1.11613	0.0673601	16.5696	1.16e-61	1.04e-60	CD10 (-dox).vs.CD10 (+dox)
TMEM178B	4307.83	1.11583	0.0897192	12.4369	1.65e-35	8.93e-35	CD10 (-dox).vs.CD10 (+dox)
MSMO1	1197.78	1.11539	0.0919824	12.1261	7.68e-34	3.98e-33	CD10 (-dox).vs.CD10 (+dox)
UNC13B	1449.44	1.11535	0.0653833	17.0586	3.02e-65	2.89e-64	CD10 (-dox).vs.CD10 (+dox)
PLSCR1	2162.96	1.11502	0.0748463	14.8975	3.42e-50	2.53e-49	CD10 (-dox).vs.CD10 (+dox)
CTC-463N11.4	222.141	1.115	0.273605	4.07521	4.6e-05	7.8e-05	CD10 (-dox).vs.CD10 (+dox)
FBLIM1	6332.82	1.11493	0.0670873	16.6191	5.07e-62	4.6e-61	CD10 (-dox).vs.CD10 (+dox)
SIPA1L3	7825.95	1.11357	0.0525743	21.1808	1.43e-99	2.18e-98	CD10 (-dox).vs.CD10 (+dox)
BORCS6	243.687	1.11285	0.147253	7.55744	4.11e-14	1.14e-13	CD10 (-dox).vs.CD10 (+dox)
SLC66A3	290.214	1.1125	0.128773	8.63922	5.66e-18	1.82e-17	CD10 (-dox).vs.CD10 (+dox)
GULP1	964.862	1.11246	0.0832918	13.3561	1.09e-40	6.62e-40	CD10 (-dox).vs.CD10 (+dox)
CD59	13720.9	1.11163	0.0730599	15.2153	2.8e-52	2.16e-51	CD10 (-dox).vs.CD10 (+dox)
GPR37	611.796	1.11126	0.107299	10.3567	3.9e-25	1.58e-24	CD10 (-dox).vs.CD10 (+dox)
NXPE3	1039.81	1.11073	0.0758408	14.6455	1.44e-48	1.03e-47	CD10 (-dox).vs.CD10 (+dox)
BCLAF3	413.998	1.11014	0.12952	8.57115	1.02e-17	3.26e-17	CD10 (-dox).vs.CD10 (+dox)
CAPN2	7772.69	1.10905	0.0521125	21.2818	1.67e-100	2.59e-99	CD10 (-dox).vs.CD10 (+dox)
LASP1	14687	1.10897	0.0480907	23.0599	1.17e-117	2.24e-116	CD10 (-dox).vs.CD10 (+dox)
CD276	5417.82	1.10707	0.0663475	16.6859	1.66e-62	1.52e-61	CD10 (-dox).vs.CD10 (+dox)
RP11-388F6.5	416.997	1.10665	0.17464	6.33674	2.35e-10	5.45e-10	CD10 (-dox).vs.CD10 (+dox)
ZNF816	132.777	1.10602	0.175372	6.30667	2.85e-10	6.6e-10	CD10 (-dox).vs.CD10 (+dox)
SAMD9	2920.89	1.10561	0.093088	11.877	1.56e-32	7.84e-32	CD10 (-dox).vs.CD10 (+dox)
LAMP1	13599	1.10532	0.0476998	23.1724	8.65e-119	1.68e-117	CD10 (-dox).vs.CD10 (+dox)
CD46	4618.89	1.104	0.0703973	15.6824	1.99e-55	1.63e-54	CD10 (-dox).vs.CD10 (+dox)
CYP27A1	242.778	1.1039	0.139424	7.91753	2.42e-15	7.05e-15	CD10 (-dox).vs.CD10 (+dox)
PSD3	5126.6	1.10321	0.0963038	11.4555	2.21e-30	1.05e-29	CD10 (-dox).vs.CD10 (+dox)
TM9SF2	5828.48	1.1029	0.0528248	20.8785	8.41e-97	1.24e-95	CD10 (-dox).vs.CD10 (+dox)
COL8A1	11932.8	1.10286	0.0578936	19.0497	6.61e-81	7.96e-80	CD10 (-dox).vs.CD10 (+dox)
STAT6	5402.98	1.10278	0.0726431	15.1808	4.74e-52	3.64e-51	CD10 (-dox).vs.CD10 (+dox)
RNF24	826.584	1.10204	0.0910584	12.1026	1.02e-33	5.29e-33	CD10 (-dox).vs.CD10 (+dox)
CERS4	255.539	1.10175	0.144387	7.63056	2.34e-14	6.53e-14	CD10 (-dox).vs.CD10 (+dox)
WWTR1	3865.41	1.10106	0.05727	19.2257	2.26e-82	2.78e-81	CD10 (-dox).vs.CD10 (+dox)
RORA	251.924	1.10101	0.125464	8.77555	1.7e-18	5.56e-18	CD10 (-dox).vs.CD10 (+dox)
NAPEPLD	409.862	1.10077	0.100585	10.9437	7.12e-28	3.15e-27	CD10 (-dox).vs.CD10 (+dox)
SERF2	6127.47	1.10042	0.0801577	13.7282	6.88e-43	4.37e-42	CD10 (-dox).vs.CD10 (+dox)
RNU4-1	227.799	1.10034	0.260503	4.22389	2.4e-05	4.14e-05	CD10 (-dox).vs.CD10 (+dox)
SGSH	1450.54	1.10006	0.0765542	14.3697	8.02e-47	5.56e-46	CD10 (-dox).vs.CD10 (+dox)
SCARB2	7360.51	1.0997	0.0610351	18.0175	1.42e-72	1.51e-71	CD10 (-dox).vs.CD10 (+dox)
TBC1D9	1854.33	1.09939	0.0623968	17.6193	1.75e-69	1.79e-68	CD10 (-dox).vs.CD10 (+dox)
PCDHGA11	183.07	1.09925	0.148525	7.40107	1.35e-13	3.66e-13	CD10 (-dox).vs.CD10 (+dox)
ZNF229	337.969	1.09911	0.127109	8.64696	5.29e-18	1.7e-17	CD10 (-dox).vs.CD10 (+dox)
MAPK8IP3	2395.35	1.09828	0.405693	2.70717	0.00678591	0.00947075	CD10 (-dox).vs.CD10 (+dox)
SHC1	5471.41	1.09787	0.064787	16.9458	2.07e-64	1.96e-63	CD10 (-dox).vs.CD10 (+dox)
RP11-4O1.2	332.662	1.09764	0.127745	8.59242	8.52e-18	2.72e-17	CD10 (-dox).vs.CD10 (+dox)
PARP4	4757.97	1.09711	0.0643965	17.0368	4.38e-65	4.18e-64	CD10 (-dox).vs.CD10 (+dox)
CDKL5	538.475	1.09686	0.103893	10.5576	4.69e-26	1.95e-25	CD10 (-dox).vs.CD10 (+dox)
SRPX	417.626	1.09637	0.103058	10.6384	1.98e-26	8.31e-26	CD10 (-dox).vs.CD10 (+dox)
KCNQ3	121.683	1.09631	0.189486	5.78569	7.22e-09	1.56e-08	CD10 (-dox).vs.CD10 (+dox)
ATP8A1	81.0875	1.09618	0.243578	4.50031	6.79e-06	1.21e-05	CD10 (-dox).vs.CD10 (+dox)
FGGY	138.86	1.0961	0.1633	6.71218	1.92e-11	4.69e-11	CD10 (-dox).vs.CD10 (+dox)
IGSF3	2171.49	1.09593	0.0794672	13.791	2.89e-43	1.85e-42	CD10 (-dox).vs.CD10 (+dox)
ZNF669	167.472	1.09538	0.164102	6.67503	2.47e-11	6.01e-11	CD10 (-dox).vs.CD10 (+dox)
ZNF160	907.493	1.09437	0.109985	9.95015	2.52e-23	9.67e-23	CD10 (-dox).vs.CD10 (+dox)
RAC2	908.238	1.09279	0.0851073	12.8401	9.78e-38	5.55e-37	CD10 (-dox).vs.CD10 (+dox)
LUZP1	4135.77	1.0922	0.0719177	15.1869	4.32e-52	3.32e-51	CD10 (-dox).vs.CD10 (+dox)
SLC35E1	2864.95	1.09208	0.056589	19.2984	5.54e-83	6.91e-82	CD10 (-dox).vs.CD10 (+dox)
CPPED1	1076.22	1.09193	0.0767567	14.2258	6.34e-46	4.3e-45	CD10 (-dox).vs.CD10 (+dox)
SPTBN1	47616.9	1.09131	0.0683622	15.9636	2.29e-57	1.93e-56	CD10 (-dox).vs.CD10 (+dox)
IRF2BP2	2449.44	1.09124	0.0640362	17.041	4.08e-65	3.9e-64	CD10 (-dox).vs.CD10 (+dox)
IFFO2	6044.65	1.0911	0.0521542	20.9207	3.47e-97	5.14e-96	CD10 (-dox).vs.CD10 (+dox)
GTF2IRD2B	407.547	1.09015	0.106227	10.2624	1.04e-24	4.16e-24	CD10 (-dox).vs.CD10 (+dox)
GCNT4	160.63	1.08981	0.175904	6.1955	5.81e-10	1.32e-09	CD10 (-dox).vs.CD10 (+dox)
CACNA1D	64.6719	1.08963	0.291178	3.74215	0.00018245	0.000294746	CD10 (-dox).vs.CD10 (+dox)
PLAUR	1341.11	1.08961	0.0776628	14.0301	1.02e-44	6.78e-44	CD10 (-dox).vs.CD10 (+dox)
C18orf32	245.798	1.08952	0.138705	7.85496	4e-15	1.15e-14	CD10 (-dox).vs.CD10 (+dox)
ALS2CL	763.531	1.08917	0.242315	4.49488	6.96e-06	1.24e-05	CD10 (-dox).vs.CD10 (+dox)
GIPC1	4441.86	1.08914	0.0618734	17.6028	2.35e-69	2.39e-68	CD10 (-dox).vs.CD10 (+dox)
FBXO6	115.531	1.0888	0.205386	5.30126	1.15e-07	2.31e-07	CD10 (-dox).vs.CD10 (+dox)
NME3	364.442	1.08814	0.119244	9.12534	7.15e-20	2.44e-19	CD10 (-dox).vs.CD10 (+dox)
SYNGR2	2979.35	1.08775	0.0746176	14.5776	3.9e-48	2.76e-47	CD10 (-dox).vs.CD10 (+dox)
ST3GAL1	1496.12	1.08688	0.0653518	16.6312	4.14e-62	3.76e-61	CD10 (-dox).vs.CD10 (+dox)
ABCB4	188.713	1.08631	0.165246	6.57387	4.9e-11	1.18e-10	CD10 (-dox).vs.CD10 (+dox)
MOB3A	1309.23	1.08623	0.0658499	16.4955	3.95e-61	3.53e-60	CD10 (-dox).vs.CD10 (+dox)
PNKD	1493.68	1.08568	0.0596308	18.2067	4.57e-74	4.97e-73	CD10 (-dox).vs.CD10 (+dox)
ZNF627	432.531	1.08558	0.104241	10.4141	2.14e-25	8.7e-25	CD10 (-dox).vs.CD10 (+dox)
IGFBP6	1203.65	1.08533	0.100006	10.8526	1.94e-27	8.43e-27	CD10 (-dox).vs.CD10 (+dox)
ARHGEF40	3330.11	1.08429	0.0686221	15.8008	3.07e-56	2.55e-55	CD10 (-dox).vs.CD10 (+dox)
GM2A	965.653	1.08387	0.0722137	15.0093	6.39e-51	4.77e-50	CD10 (-dox).vs.CD10 (+dox)
CCDC149	330.162	1.08341	0.132891	8.15263	3.56e-16	1.07e-15	CD10 (-dox).vs.CD10 (+dox)
RRAS2	3330.88	1.08325	0.0761568	14.224	6.51e-46	4.42e-45	CD10 (-dox).vs.CD10 (+dox)
IFIT2	903.934	1.08292	0.115163	9.4034	5.28e-21	1.88e-20	CD10 (-dox).vs.CD10 (+dox)
KLHL7	834.36	1.08288	0.0847138	12.7828	2.05e-37	1.15e-36	CD10 (-dox).vs.CD10 (+dox)
ANOS1	295.835	1.08287	0.145529	7.44096	1e-13	2.72e-13	CD10 (-dox).vs.CD10 (+dox)
SYT11	1843.42	1.08213	0.0647746	16.7061	1.18e-62	1.09e-61	CD10 (-dox).vs.CD10 (+dox)
RECK	681.85	1.08179	0.083394	12.9721	1.76e-38	1.02e-37	CD10 (-dox).vs.CD10 (+dox)
LAMB2	11414	1.0813	0.0683238	15.8261	2.06e-56	1.72e-55	CD10 (-dox).vs.CD10 (+dox)
TBC1D22A	906.008	1.08083	0.0874563	12.3586	4.38e-35	2.35e-34	CD10 (-dox).vs.CD10 (+dox)
SQLE	1189.01	1.08049	0.0822834	13.1314	2.18e-39	1.28e-38	CD10 (-dox).vs.CD10 (+dox)
TMCC1	1033.91	1.07896	0.0748226	14.4203	3.86e-47	2.68e-46	CD10 (-dox).vs.CD10 (+dox)
LMBR1L	632.044	1.0788	0.121459	8.88204	6.56e-19	2.18e-18	CD10 (-dox).vs.CD10 (+dox)
PPP2R1A	7992.54	1.07768	0.0590827	18.2402	2.47e-74	2.7e-73	CD10 (-dox).vs.CD10 (+dox)
VAMP8	1292.7	1.07764	0.0912656	11.8077	3.56e-32	1.78e-31	CD10 (-dox).vs.CD10 (+dox)
BICC1	12398.1	1.07763	0.0501351	21.4945	1.75e-102	2.76e-101	CD10 (-dox).vs.CD10 (+dox)
GTF2IP4	2314.02	1.07726	0.109239	9.86152	6.11e-23	2.31e-22	CD10 (-dox).vs.CD10 (+dox)
CYB561D1	627.335	1.07723	0.0835308	12.8962	4.73e-38	2.72e-37	CD10 (-dox).vs.CD10 (+dox)
PCDHGA10	106.135	1.07621	0.228775	4.70423	2.55e-06	4.7e-06	CD10 (-dox).vs.CD10 (+dox)
7SK	3342.55	1.07613	0.308076	3.49306	0.00047752	0.00074432	CD10 (-dox).vs.CD10 (+dox)
RHBDD2	1392.42	1.07526	0.0944341	11.3863	4.89e-30	2.31e-29	CD10 (-dox).vs.CD10 (+dox)
THBS1-IT1	87.8686	1.07381	0.387873	2.76847	0.00563207	0.00793475	CD10 (-dox).vs.CD10 (+dox)
RC3H1	3243.65	1.07376	0.111821	9.60244	7.81e-22	2.87e-21	CD10 (-dox).vs.CD10 (+dox)
HID1	216.95	1.07358	0.141468	7.58886	3.23e-14	8.95e-14	CD10 (-dox).vs.CD10 (+dox)
FAM214A	777.212	1.07321	0.11246	9.54309	1.39e-21	5.05e-21	CD10 (-dox).vs.CD10 (+dox)
CACFD1	376.426	1.07293	0.123791	8.66731	4.42e-18	1.42e-17	CD10 (-dox).vs.CD10 (+dox)
ZNF264	1383.79	1.07261	0.11454	9.36443	7.65e-21	2.7e-20	CD10 (-dox).vs.CD10 (+dox)
SLC39A7	4258.54	1.07226	0.0559086	19.1788	5.57e-82	6.82e-81	CD10 (-dox).vs.CD10 (+dox)
PXDN	28099.5	1.07205	0.0613288	17.4803	2.02e-68	2.03e-67	CD10 (-dox).vs.CD10 (+dox)
AFF1	4143.37	1.072	0.0745233	14.3847	6.45e-47	4.48e-46	CD10 (-dox).vs.CD10 (+dox)
BEND7	1162.31	1.07135	0.0753892	14.211	7.83e-46	5.31e-45	CD10 (-dox).vs.CD10 (+dox)
HCAR1	215.888	1.07109	0.210751	5.08225	3.73e-07	7.28e-07	CD10 (-dox).vs.CD10 (+dox)
CH507-254M2.2	239.499	1.06986	1.09161	0.98007	0.327051	0.366148	CD10 (-dox).vs.CD10 (+dox)
VPS41	2157.78	1.0693	0.0622706	17.1718	4.32e-66	4.19e-65	CD10 (-dox).vs.CD10 (+dox)
ZNF699	163.556	1.06829	0.156686	6.81804	9.23e-12	2.29e-11	CD10 (-dox).vs.CD10 (+dox)
FAM3C2P	137.293	1.06758	0.227503	4.69259	2.7e-06	4.96e-06	CD10 (-dox).vs.CD10 (+dox)
AMIGO2	7725.35	1.06719	0.0578076	18.4611	4.24e-76	4.77e-75	CD10 (-dox).vs.CD10 (+dox)
TRIQK	507.369	1.06609	0.109174	9.76499	1.59e-22	5.96e-22	CD10 (-dox).vs.CD10 (+dox)
CSNK1G1	2079.27	1.06522	0.0678637	15.6965	1.6e-55	1.31e-54	CD10 (-dox).vs.CD10 (+dox)
PPFIBP1	4123.54	1.06521	0.0506362	21.0365	3.04e-98	4.57e-97	CD10 (-dox).vs.CD10 (+dox)
NRBP2	1216.4	1.06506	0.163438	6.51658	7.19e-11	1.71e-10	CD10 (-dox).vs.CD10 (+dox)
FNIP2	910.169	1.06469	0.0766728	13.8861	7.69e-44	5e-43	CD10 (-dox).vs.CD10 (+dox)
MAPK10	114.51	1.06414	0.225341	4.72235	2.33e-06	4.31e-06	CD10 (-dox).vs.CD10 (+dox)
ACTBL2	201.584	1.06411	0.162084	6.56521	5.2e-11	1.24e-10	CD10 (-dox).vs.CD10 (+dox)
KDM5B	6082.67	1.0635	0.0519833	20.4586	5.04e-93	7.1e-92	CD10 (-dox).vs.CD10 (+dox)
NIPAL2	423.026	1.06323	0.0998187	10.6516	1.71e-26	7.23e-26	CD10 (-dox).vs.CD10 (+dox)
ZNF626	289.104	1.06267	0.138481	7.67377	1.67e-14	4.69e-14	CD10 (-dox).vs.CD10 (+dox)
TRADD	441.004	1.06236	0.0999117	10.633	2.09e-26	8.8e-26	CD10 (-dox).vs.CD10 (+dox)
C11orf52	115.593	1.06175	0.222997	4.76128	1.92e-06	3.58e-06	CD10 (-dox).vs.CD10 (+dox)
TAP1	5044.05	1.06157	0.0579037	18.3333	4.49e-75	4.96e-74	CD10 (-dox).vs.CD10 (+dox)
PPFIA4	371.167	1.06131	0.224056	4.73681	2.17e-06	4.02e-06	CD10 (-dox).vs.CD10 (+dox)
SHC3	121.406	1.06076	0.235843	4.49775	6.87e-06	1.23e-05	CD10 (-dox).vs.CD10 (+dox)
TOM1L2	2039.1	1.05988	0.0590193	17.9581	4.15e-72	4.36e-71	CD10 (-dox).vs.CD10 (+dox)
FNDC4	181.264	1.05938	0.17527	6.04426	1.5e-09	3.35e-09	CD10 (-dox).vs.CD10 (+dox)
GPNMB	95.6016	1.05868	0.194276	5.44936	5.06e-08	1.04e-07	CD10 (-dox).vs.CD10 (+dox)
LAMP2	5468.74	1.05791	0.0648261	16.3193	7.2e-60	6.31e-59	CD10 (-dox).vs.CD10 (+dox)
RP11-20I23.8	550.286	1.05768	0.108968	9.70627	2.84e-22	1.05e-21	CD10 (-dox).vs.CD10 (+dox)
MT1X	215.055	1.05728	0.13635	7.75412	8.9e-15	2.53e-14	CD10 (-dox).vs.CD10 (+dox)
MBD5	851.23	1.05624	0.10499	10.0603	8.27e-24	3.22e-23	CD10 (-dox).vs.CD10 (+dox)
PRKCZ	767.434	1.0558	0.0965275	10.9378	7.6e-28	3.35e-27	CD10 (-dox).vs.CD10 (+dox)
STYK1	129.289	1.05516	0.183181	5.76019	8.4e-09	1.8e-08	CD10 (-dox).vs.CD10 (+dox)
ZNF140	250.287	1.05507	0.136334	7.73882	1e-14	2.85e-14	CD10 (-dox).vs.CD10 (+dox)
ACAA1	1060.53	1.05471	0.0714727	14.7569	2.78e-49	2.02e-48	CD10 (-dox).vs.CD10 (+dox)
ZBTB7B	1428.51	1.05467	0.0791168	13.3305	1.54e-40	9.31e-40	CD10 (-dox).vs.CD10 (+dox)
TMEM98	1621.74	1.05385	0.0827097	12.7416	3.47e-37	1.95e-36	CD10 (-dox).vs.CD10 (+dox)
SLC35A2	1069.62	1.05302	0.0788524	13.3544	1.12e-40	6.77e-40	CD10 (-dox).vs.CD10 (+dox)
ITGAV	25849.6	1.05279	0.0982038	10.7204	8.16e-27	3.48e-26	CD10 (-dox).vs.CD10 (+dox)
ERO1A	3584.19	1.05193	0.0695991	15.1141	1.31e-51	9.96e-51	CD10 (-dox).vs.CD10 (+dox)
PLA2G15	800.779	1.05152	0.0791273	13.289	2.68e-40	1.61e-39	CD10 (-dox).vs.CD10 (+dox)
F3	1183.3	1.05151	0.101578	10.3517	4.11e-25	1.66e-24	CD10 (-dox).vs.CD10 (+dox)
EGLN3	249.23	1.05064	0.143966	7.29786	2.92e-13	7.78e-13	CD10 (-dox).vs.CD10 (+dox)
VPS33B	370.124	1.05045	0.127039	8.26876	1.35e-16	4.13e-16	CD10 (-dox).vs.CD10 (+dox)
SPRN	102.451	1.04996	0.259817	4.04114	5.32e-05	8.98e-05	CD10 (-dox).vs.CD10 (+dox)
CXXC5	2764.9	1.0484	0.0824428	12.7167	4.78e-37	2.68e-36	CD10 (-dox).vs.CD10 (+dox)
SMPD1	1582.08	1.04737	0.0746692	14.0268	1.07e-44	7.09e-44	CD10 (-dox).vs.CD10 (+dox)
RNF19A	2703.65	1.04735	0.0535951	19.5419	4.84e-85	6.16e-84	CD10 (-dox).vs.CD10 (+dox)
NECTIN2	6430.09	1.0473	0.0606584	17.2655	8.56e-67	8.41e-66	CD10 (-dox).vs.CD10 (+dox)
HMGCR	2056.2	1.04688	0.0954517	10.9676	5.47e-28	2.43e-27	CD10 (-dox).vs.CD10 (+dox)
PCDHGA6	139.831	1.04687	0.183365	5.70924	1.13e-08	2.42e-08	CD10 (-dox).vs.CD10 (+dox)
MXI1	716.133	1.04676	0.131819	7.94089	2.01e-15	5.86e-15	CD10 (-dox).vs.CD10 (+dox)
PODXL2	352.728	1.04612	0.122237	8.55814	1.15e-17	3.64e-17	CD10 (-dox).vs.CD10 (+dox)
SLC39A4	323.28	1.04578	0.106907	9.78215	1.34e-22	5.04e-22	CD10 (-dox).vs.CD10 (+dox)
FHL2	6277.45	1.04556	0.0570861	18.3156	6.22e-75	6.83e-74	CD10 (-dox).vs.CD10 (+dox)
RNU4-2	169.054	1.04535	0.284489	3.67446	0.000238351	0.00038102	CD10 (-dox).vs.CD10 (+dox)
RP3-425C14.4	176.318	1.0452	0.195872	5.33614	9.49e-08	1.92e-07	CD10 (-dox).vs.CD10 (+dox)
PRICKLE1	2169.86	1.04472	0.0601174	17.3779	1.21e-67	1.2e-66	CD10 (-dox).vs.CD10 (+dox)
PEDS1	1813.14	1.04431	0.063086	16.5537	1.51e-61	1.36e-60	CD10 (-dox).vs.CD10 (+dox)
NEK6	2591.87	1.04405	0.0638342	16.3556	3.97e-60	3.49e-59	CD10 (-dox).vs.CD10 (+dox)
CH17-360D5.3	97.385	1.04288	0.211319	4.93512	8.01e-07	1.53e-06	CD10 (-dox).vs.CD10 (+dox)
MAP3K1	2032.98	1.04273	0.0863873	12.0704	1.51e-33	7.78e-33	CD10 (-dox).vs.CD10 (+dox)
CLIC1	7718.57	1.04221	0.0497486	20.9496	1.89e-97	2.83e-96	CD10 (-dox).vs.CD10 (+dox)
RIMS3	385.874	1.0422	0.112012	9.30439	1.35e-20	4.73e-20	CD10 (-dox).vs.CD10 (+dox)
SOX9	1147.14	1.0421	0.0819563	12.7153	4.86e-37	2.73e-36	CD10 (-dox).vs.CD10 (+dox)
BISPR	137.889	1.04164	0.266225	3.91264	9.13e-05	0.000150991	CD10 (-dox).vs.CD10 (+dox)
CADM1	2024.38	1.04094	0.0616812	16.8761	6.75e-64	6.33e-63	CD10 (-dox).vs.CD10 (+dox)
UBE2D1	499.792	1.04087	0.108234	9.61687	6.79e-22	2.5e-21	CD10 (-dox).vs.CD10 (+dox)
NTPCR	1053.84	1.04037	0.0945699	11.0011	3.78e-28	1.68e-27	CD10 (-dox).vs.CD10 (+dox)
SDK1	878.633	1.03988	0.104601	9.94148	2.75e-23	1.05e-22	CD10 (-dox).vs.CD10 (+dox)
LINC00205	1590.36	1.03976	0.0817232	12.723	4.41e-37	2.48e-36	CD10 (-dox).vs.CD10 (+dox)
CDH13	2067.44	1.03941	0.0762218	13.6367	2.42e-42	1.52e-41	CD10 (-dox).vs.CD10 (+dox)
VMAC	104.89	1.03702	0.21378	4.85089	1.23e-06	2.32e-06	CD10 (-dox).vs.CD10 (+dox)
VEGFA	4525	1.037	0.110201	9.41011	4.96e-21	1.76e-20	CD10 (-dox).vs.CD10 (+dox)
GRINA	4103.7	1.03692	0.0481978	21.5139	1.15e-102	1.83e-101	CD10 (-dox).vs.CD10 (+dox)
EPB41L4A	345.965	1.03674	0.117232	8.84352	9.28e-19	3.06e-18	CD10 (-dox).vs.CD10 (+dox)
MANBA	528.094	1.03612	0.124942	8.29277	1.11e-16	3.38e-16	CD10 (-dox).vs.CD10 (+dox)
NRBP1	2830.57	1.0357	0.0532421	19.4526	2.77e-84	3.5e-83	CD10 (-dox).vs.CD10 (+dox)
MLLT11	1406.49	1.03415	0.0698082	14.8142	1.19e-49	8.67e-49	CD10 (-dox).vs.CD10 (+dox)
IFNAR2	980.157	1.03412	0.0787668	13.1289	2.25e-39	1.32e-38	CD10 (-dox).vs.CD10 (+dox)
HTRA1	485.066	1.03369	0.135211	7.64499	2.09e-14	5.84e-14	CD10 (-dox).vs.CD10 (+dox)
TST	544.952	1.03352	0.103231	10.0117	1.35e-23	5.24e-23	CD10 (-dox).vs.CD10 (+dox)
BLOC1S5-TXNDC5	76.7015	1.03349	3.30261	0.312931	0.754333	0.782799	CD10 (-dox).vs.CD10 (+dox)
C9orf16	812.919	1.0325	0.125482	8.22822	1.9e-16	5.76e-16	CD10 (-dox).vs.CD10 (+dox)
GLS	14098.9	1.0313	0.0927034	11.1247	9.52e-29	4.32e-28	CD10 (-dox).vs.CD10 (+dox)
SH3D21	699.552	1.03085	0.250233	4.11958	3.8e-05	6.47e-05	CD10 (-dox).vs.CD10 (+dox)
MARK4	1562.05	1.03024	0.0774709	13.2984	2.36e-40	1.42e-39	CD10 (-dox).vs.CD10 (+dox)
LHPP	197.961	1.02975	0.135694	7.58874	3.23e-14	8.96e-14	CD10 (-dox).vs.CD10 (+dox)
C4orf48	520.987	1.02937	0.132474	7.77039	7.82e-15	2.23e-14	CD10 (-dox).vs.CD10 (+dox)
AEN	1620.63	1.02887	0.0692233	14.8631	5.72e-50	4.2e-49	CD10 (-dox).vs.CD10 (+dox)
GOLGA6L5P	142.564	1.02862	0.280417	3.66819	0.000244275	0.000390191	CD10 (-dox).vs.CD10 (+dox)
TRIP6	3508.33	1.02855	0.0604018	17.0285	5.04e-65	4.81e-64	CD10 (-dox).vs.CD10 (+dox)
STMN3	542.73	1.02836	0.11331	9.07563	1.13e-19	3.83e-19	CD10 (-dox).vs.CD10 (+dox)
PCMTD1	947.7	1.02821	0.0989772	10.3883	2.8e-25	1.14e-24	CD10 (-dox).vs.CD10 (+dox)
PCDHGC3	2143.25	1.02817	0.0867925	11.8463	2.25e-32	1.13e-31	CD10 (-dox).vs.CD10 (+dox)
VANGL2	1925.51	1.02796	0.0643613	15.9717	2.01e-57	1.7e-56	CD10 (-dox).vs.CD10 (+dox)
ACSF2	941.164	1.02793	0.0899136	11.4324	2.88e-30	1.37e-29	CD10 (-dox).vs.CD10 (+dox)
RTKN	869.201	1.02723	0.0831408	12.3553	4.56e-35	2.44e-34	CD10 (-dox).vs.CD10 (+dox)
CEACAM19	308.628	1.02705	0.164923	6.22747	4.74e-10	1.09e-09	CD10 (-dox).vs.CD10 (+dox)
CIC	5345.25	1.02699	0.0678347	15.1395	8.89e-52	6.79e-51	CD10 (-dox).vs.CD10 (+dox)
FAM162A	592.828	1.02648	0.0948853	10.8181	2.82e-27	1.22e-26	CD10 (-dox).vs.CD10 (+dox)
NPC1	3303.6	1.02624	0.0810728	12.6583	1.01e-36	5.6e-36	CD10 (-dox).vs.CD10 (+dox)
S100A13	1533.49	1.02559	0.0715166	14.3406	1.22e-46	8.42e-46	CD10 (-dox).vs.CD10 (+dox)
NEAT1	19109.1	1.02527	0.581466	1.76326	0.0778568	0.09606	CD10 (-dox).vs.CD10 (+dox)
FAM228B	137.831	1.0252	0.186228	5.5051	3.69e-08	7.65e-08	CD10 (-dox).vs.CD10 (+dox)
IFI35	857.111	1.02505	0.0971268	10.5537	4.88e-26	2.03e-25	CD10 (-dox).vs.CD10 (+dox)
HOMER3	1180.43	1.02457	0.084527	12.1213	8.15e-34	4.22e-33	CD10 (-dox).vs.CD10 (+dox)
SPTLC3	209.255	1.02372	0.153004	6.69081	2.22e-11	5.41e-11	CD10 (-dox).vs.CD10 (+dox)
FNDC3B	7670.13	1.02343	0.0550077	18.6052	2.91e-77	3.31e-76	CD10 (-dox).vs.CD10 (+dox)
TMEM140	530.144	1.02074	0.106971	9.54223	1.4e-21	5.09e-21	CD10 (-dox).vs.CD10 (+dox)
CEMIP2	7583.53	1.01948	0.0738287	13.8088	2.26e-43	1.45e-42	CD10 (-dox).vs.CD10 (+dox)
CREB3	1685.74	1.01918	0.0724236	14.0725	5.6e-45	3.74e-44	CD10 (-dox).vs.CD10 (+dox)
SLC26A11	489.416	1.01847	0.107961	9.4337	3.96e-21	1.41e-20	CD10 (-dox).vs.CD10 (+dox)
TMBIM1	3802.57	1.01828	0.0586714	17.3557	1.79e-67	1.77e-66	CD10 (-dox).vs.CD10 (+dox)
RIMKLA	165.183	1.01624	0.199934	5.08285	3.72e-07	7.26e-07	CD10 (-dox).vs.CD10 (+dox)
ZNF497	213.744	1.01561	0.210494	4.82489	1.4e-06	2.63e-06	CD10 (-dox).vs.CD10 (+dox)
ALPK2	5807.96	1.01529	0.0682141	14.8838	4.2e-50	3.09e-49	CD10 (-dox).vs.CD10 (+dox)
CYP2J2	127.854	1.0145	0.188103	5.39334	6.92e-08	1.41e-07	CD10 (-dox).vs.CD10 (+dox)
ABHD16A	767.164	1.014	0.0764809	13.2582	4.05e-40	2.42e-39	CD10 (-dox).vs.CD10 (+dox)
RTN4	14561.8	1.01346	0.0590346	17.1672	4.68e-66	4.53e-65	CD10 (-dox).vs.CD10 (+dox)
PIP5K1C	2289.87	1.01285	0.0561832	18.0276	1.18e-72	1.26e-71	CD10 (-dox).vs.CD10 (+dox)
FTL	16179.8	1.01201	0.0662681	15.2715	1.18e-52	9.21e-52	CD10 (-dox).vs.CD10 (+dox)
IQGAP1	18729.5	1.012	0.0663991	15.2412	1.88e-52	1.46e-51	CD10 (-dox).vs.CD10 (+dox)
SLC2A1	7694.66	1.01177	0.069706	14.5148	9.76e-48	6.88e-47	CD10 (-dox).vs.CD10 (+dox)
S1PR3	275.915	1.01148	0.122809	8.23617	1.78e-16	5.39e-16	CD10 (-dox).vs.CD10 (+dox)
CLDN12	1289.92	1.01081	0.0775157	13.04	7.24e-39	4.22e-38	CD10 (-dox).vs.CD10 (+dox)
SLC16A2	563.924	1.01052	0.0950057	10.6365	2.02e-26	8.48e-26	CD10 (-dox).vs.CD10 (+dox)
WDR91	799.889	1.01026	0.124361	8.1236	4.53e-16	1.35e-15	CD10 (-dox).vs.CD10 (+dox)
ERGIC1	6087.11	1.00981	0.0528753	19.0979	2.63e-81	3.18e-80	CD10 (-dox).vs.CD10 (+dox)
UBE2E2	665.742	1.00928	0.0931153	10.839	2.25e-27	9.77e-27	CD10 (-dox).vs.CD10 (+dox)
SEMA4B	2586.23	1.00918	0.0610971	16.5176	2.74e-61	2.46e-60	CD10 (-dox).vs.CD10 (+dox)
MORC4	1075.9	1.00883	0.0828519	12.1763	4.16e-34	2.16e-33	CD10 (-dox).vs.CD10 (+dox)
TMEM184B	3836.56	1.00873	0.068809	14.6599	1.16e-48	8.36e-48	CD10 (-dox).vs.CD10 (+dox)
FAM210B	877.965	1.0084	0.0894928	11.2679	1.89e-29	8.75e-29	CD10 (-dox).vs.CD10 (+dox)
RNF170	584.722	1.0083	0.0938054	10.7488	6e-27	2.57e-26	CD10 (-dox).vs.CD10 (+dox)
ACO1	4057.91	1.00829	0.0604285	16.6857	1.67e-62	1.53e-61	CD10 (-dox).vs.CD10 (+dox)
SARAF	4002.38	1.00727	0.0601487	16.7463	6.03e-63	5.56e-62	CD10 (-dox).vs.CD10 (+dox)
ZNF25	275.373	1.00722	0.126459	7.96478	1.66e-15	4.85e-15	CD10 (-dox).vs.CD10 (+dox)
CSRNP3	214.736	1.00716	0.187132	5.38208	7.36e-08	1.5e-07	CD10 (-dox).vs.CD10 (+dox)
PGPEP1	998.637	1.00688	0.0834285	12.0688	1.54e-33	7.93e-33	CD10 (-dox).vs.CD10 (+dox)
TMEM185A	695.094	1.00681	0.07728	13.0281	8.47e-39	4.92e-38	CD10 (-dox).vs.CD10 (+dox)
SERINC1	6040.89	1.00659	0.0623229	16.1512	1.11e-58	9.56e-58	CD10 (-dox).vs.CD10 (+dox)
STX4	1040.69	1.00656	0.0761246	13.2225	6.51e-40	3.88e-39	CD10 (-dox).vs.CD10 (+dox)
WBP1L	1974.56	1.00655	0.0804466	12.512	6.42e-36	3.51e-35	CD10 (-dox).vs.CD10 (+dox)
SLC12A9	1095.1	1.00558	0.0997121	10.0848	6.45e-24	2.52e-23	CD10 (-dox).vs.CD10 (+dox)
LIMK1	2978.35	1.00506	0.0559705	17.9569	4.24e-72	4.45e-71	CD10 (-dox).vs.CD10 (+dox)
SUMF1	998.319	1.00239	0.0890645	11.2547	2.2e-29	1.01e-28	CD10 (-dox).vs.CD10 (+dox)
RP5-956O18.3	78.6066	1.00229	0.378101	2.65085	0.00802904	0.0111078	CD10 (-dox).vs.CD10 (+dox)
C19orf33	284.959	1.00206	0.195437	5.12725	2.94e-07	5.77e-07	CD10 (-dox).vs.CD10 (+dox)
GSTM1	119.757	1.00073	1.67249	0.598347	0.549608	0.589016	CD10 (-dox).vs.CD10 (+dox)
RCBTB2	200.54	1.00043	0.135859	7.36375	1.79e-13	4.82e-13	CD10 (-dox).vs.CD10 (+dox)
PLK3	633.528	1.00025	0.115366	8.67016	4.32e-18	1.39e-17	CD10 (-dox).vs.CD10 (+dox)
TOB2	2466.76	1.00016	0.0497012	20.1235	4.59e-90	6.21e-89	CD10 (-dox).vs.CD10 (+dox)
DENND3	1594.49	0.999384	0.0974527	10.2551	1.12e-24	4.48e-24	CD10 (-dox).vs.CD10 (+dox)
PIP4K2C	1703.4	0.997855	0.0631326	15.8057	2.84e-56	2.36e-55	CD10 (-dox).vs.CD10 (+dox)
PCDHGA12	120.895	0.997777	0.297625	3.35246	0.000800958	0.00122334	CD10 (-dox).vs.CD10 (+dox)
COL7A1	9408.82	0.99714	0.258431	3.85844	0.000114113	0.000187471	CD10 (-dox).vs.CD10 (+dox)
CAMKK1	262.957	0.996833	0.144827	6.88292	5.86e-12	1.47e-11	CD10 (-dox).vs.CD10 (+dox)
PRKD2	1867.33	0.995454	0.0750096	13.271	3.41e-40	2.04e-39	CD10 (-dox).vs.CD10 (+dox)
EFCAB13	211.331	0.995449	0.136835	7.27483	3.47e-13	9.2e-13	CD10 (-dox).vs.CD10 (+dox)
C4orf3	1022.16	0.99494	0.0928573	10.7147	8.68e-27	3.69e-26	CD10 (-dox).vs.CD10 (+dox)
CCDC186	1410.61	0.994915	0.0733006	13.5731	5.78e-42	3.6e-41	CD10 (-dox).vs.CD10 (+dox)
RAB11FIP4	133.395	0.994637	0.203651	4.88402	1.04e-06	1.97e-06	CD10 (-dox).vs.CD10 (+dox)
EXOC6B	1369.19	0.994624	0.0702723	14.1539	1.77e-45	1.19e-44	CD10 (-dox).vs.CD10 (+dox)
ELK3	1638.9	0.99426	0.0826875	12.0243	2.65e-33	1.35e-32	CD10 (-dox).vs.CD10 (+dox)
CDON	428.577	0.993882	0.124026	8.01353	1.11e-15	3.29e-15	CD10 (-dox).vs.CD10 (+dox)
GPR108	1519.12	0.992418	0.0676208	14.6762	9.16e-49	6.59e-48	CD10 (-dox).vs.CD10 (+dox)
POFUT2	1796.25	0.991823	0.0950767	10.4318	1.77e-25	7.24e-25	CD10 (-dox).vs.CD10 (+dox)
RRAGA	2054.62	0.990767	0.0787719	12.5777	2.8e-36	1.54e-35	CD10 (-dox).vs.CD10 (+dox)
OST4	1496.73	0.990344	0.0717701	13.7988	2.59e-43	1.66e-42	CD10 (-dox).vs.CD10 (+dox)
MYORG	794.055	0.990327	0.0813002	12.1811	3.92e-34	2.04e-33	CD10 (-dox).vs.CD10 (+dox)
RNF103	1080.03	0.990054	0.0720693	13.7375	6.05e-43	3.85e-42	CD10 (-dox).vs.CD10 (+dox)
FLG-AS1	243.3	0.989599	0.17512	5.65098	1.6e-08	3.37e-08	CD10 (-dox).vs.CD10 (+dox)
SLC15A3	894.912	0.987779	0.122266	8.0789	6.54e-16	1.95e-15	CD10 (-dox).vs.CD10 (+dox)
ZNF528	367.08	0.987737	0.105678	9.34664	9.05e-21	3.19e-20	CD10 (-dox).vs.CD10 (+dox)
CCDC120	876.998	0.987205	0.110716	8.91659	4.81e-19	1.6e-18	CD10 (-dox).vs.CD10 (+dox)
NEDD4L	4155.63	0.987053	0.0535361	18.4371	6.61e-76	7.4e-75	CD10 (-dox).vs.CD10 (+dox)
CTC-425F1.4	414.503	0.98705	0.139085	7.09676	1.28e-12	3.31e-12	CD10 (-dox).vs.CD10 (+dox)
TNFRSF10A	925.541	0.986856	0.112723	8.75468	2.05e-18	6.66e-18	CD10 (-dox).vs.CD10 (+dox)
RAB3B	6406.13	0.985813	0.170744	5.77362	7.76e-09	1.67e-08	CD10 (-dox).vs.CD10 (+dox)
MOB3C	325.054	0.98566	0.148588	6.63349	3.28e-11	7.93e-11	CD10 (-dox).vs.CD10 (+dox)
CTD-2541J13.2	79.4541	0.98533	0.278254	3.54111	0.000398445	0.000625042	CD10 (-dox).vs.CD10 (+dox)
LNPEP	5351.62	0.984822	0.202678	4.85904	1.18e-06	2.23e-06	CD10 (-dox).vs.CD10 (+dox)
PPP1R21	604.087	0.984807	0.0870376	11.3147	1.11e-29	5.17e-29	CD10 (-dox).vs.CD10 (+dox)
KDELR2	6767.24	0.983946	0.0701193	14.0325	9.87e-45	6.56e-44	CD10 (-dox).vs.CD10 (+dox)
MAPRE3	375.302	0.983033	0.114826	8.56105	1.12e-17	3.56e-17	CD10 (-dox).vs.CD10 (+dox)
TSPAN4	1645.43	0.983023	0.0785361	12.5168	6.04e-36	3.3e-35	CD10 (-dox).vs.CD10 (+dox)
CAPNS1	6504.66	0.980598	0.0567284	17.2858	6.01e-67	5.92e-66	CD10 (-dox).vs.CD10 (+dox)
EFEMP2	3295.51	0.980159	0.0704101	13.9207	4.74e-44	3.1e-43	CD10 (-dox).vs.CD10 (+dox)
ARL1	1559.47	0.979712	0.0785277	12.476	1.01e-35	5.48e-35	CD10 (-dox).vs.CD10 (+dox)
MAPK7	889.589	0.979404	0.118139	8.2903	1.13e-16	3.45e-16	CD10 (-dox).vs.CD10 (+dox)
LHFPL6	663.303	0.979327	0.0890105	11.0024	3.72e-28	1.66e-27	CD10 (-dox).vs.CD10 (+dox)
CD99L2	1629.86	0.97851	0.0728578	13.4304	4.01e-41	2.46e-40	CD10 (-dox).vs.CD10 (+dox)
ZBTB47	912.164	0.978257	0.0991142	9.87	5.62e-23	2.13e-22	CD10 (-dox).vs.CD10 (+dox)
TMOD1	209.758	0.978167	0.162848	6.00664	1.89e-09	4.21e-09	CD10 (-dox).vs.CD10 (+dox)
AMPD2	2592.4	0.97802	0.0736377	13.2815	2.96e-40	1.78e-39	CD10 (-dox).vs.CD10 (+dox)
AKR1A1	1364.05	0.97698	0.0724721	13.4808	2.03e-41	1.25e-40	CD10 (-dox).vs.CD10 (+dox)
PGK1	13452.7	0.976805	0.0629988	15.5051	3.2e-54	2.56e-53	CD10 (-dox).vs.CD10 (+dox)
SMAD7	1154.05	0.976768	0.0819614	11.9174	9.6e-33	4.86e-32	CD10 (-dox).vs.CD10 (+dox)
JADE2	1017.17	0.976536	0.107372	9.09486	9.47e-20	3.22e-19	CD10 (-dox).vs.CD10 (+dox)
ASCC3	3753.41	0.975864	0.0793521	12.2979	9.3e-35	4.93e-34	CD10 (-dox).vs.CD10 (+dox)
LAYN	1401.32	0.975641	0.0762611	12.7934	1.78e-37	1.01e-36	CD10 (-dox).vs.CD10 (+dox)
SLC40A1	243.789	0.975123	0.150888	6.46255	1.03e-10	2.44e-10	CD10 (-dox).vs.CD10 (+dox)
RP11-783K16.16	112.481	0.974482	0.253888	3.83824	0.00012392	0.000202757	CD10 (-dox).vs.CD10 (+dox)
ZDHHC7	2453.54	0.974238	0.0624513	15.6	7.28e-55	5.91e-54	CD10 (-dox).vs.CD10 (+dox)
ZNF416	168.541	0.974231	0.171524	5.67985	1.35e-08	2.86e-08	CD10 (-dox).vs.CD10 (+dox)
GRAMD4	825.492	0.973768	0.0850262	11.4526	2.28e-30	1.09e-29	CD10 (-dox).vs.CD10 (+dox)
PLBD2	5269.09	0.973676	0.0650319	14.9723	1.11e-50	8.28e-50	CD10 (-dox).vs.CD10 (+dox)
RP11-16N10.2	116.497	0.973486	1.22964	0.791684	0.428545	0.468908	CD10 (-dox).vs.CD10 (+dox)
GPX1	4606.13	0.97329	0.0931872	10.4445	1.55e-25	6.35e-25	CD10 (-dox).vs.CD10 (+dox)
PPP1R9A	1277.72	0.972498	0.122093	7.96523	1.65e-15	4.83e-15	CD10 (-dox).vs.CD10 (+dox)
OSBPL3	1863.92	0.971925	0.0599474	16.213	4.08e-59	3.54e-58	CD10 (-dox).vs.CD10 (+dox)
MAL2	2414.73	0.971905	0.104585	9.29301	1.5e-20	5.25e-20	CD10 (-dox).vs.CD10 (+dox)
PLCD3	2409.79	0.97167	0.0900771	10.7871	3.96e-27	1.71e-26	CD10 (-dox).vs.CD10 (+dox)
SLC4A11	559.32	0.970364	0.144302	6.72455	1.76e-11	4.32e-11	CD10 (-dox).vs.CD10 (+dox)
RSPH3	604.441	0.969177	0.111977	8.65518	4.92e-18	1.58e-17	CD10 (-dox).vs.CD10 (+dox)
ERCC5	1349.97	0.969148	0.0695211	13.9403	3.6e-44	2.36e-43	CD10 (-dox).vs.CD10 (+dox)
FAM3C	1649.12	0.968778	0.0638482	15.1731	5.33e-52	4.08e-51	CD10 (-dox).vs.CD10 (+dox)
KL	83.2535	0.967162	0.204109	4.73845	2.15e-06	3.99e-06	CD10 (-dox).vs.CD10 (+dox)
ZSCAN2	274.317	0.966446	0.150168	6.43577	1.23e-10	2.89e-10	CD10 (-dox).vs.CD10 (+dox)
PCYT2	637.795	0.965993	0.0879331	10.9855	4.49e-28	1.99e-27	CD10 (-dox).vs.CD10 (+dox)
SLC35B3	738.406	0.96589	0.0862156	11.2032	3.93e-29	1.8e-28	CD10 (-dox).vs.CD10 (+dox)
CYLD	2353.81	0.965777	0.0703283	13.7324	6.49e-43	4.13e-42	CD10 (-dox).vs.CD10 (+dox)
GPR1	198.621	0.965707	0.185295	5.21171	1.87e-07	3.72e-07	CD10 (-dox).vs.CD10 (+dox)
MYADM	10110.7	0.965416	0.0557066	17.3304	2.77e-67	2.74e-66	CD10 (-dox).vs.CD10 (+dox)
MSI2	1551.19	0.964941	0.0680514	14.1796	1.23e-45	8.27e-45	CD10 (-dox).vs.CD10 (+dox)
LINC01139	292.17	0.961486	0.19988	4.81032	1.51e-06	2.82e-06	CD10 (-dox).vs.CD10 (+dox)
RP11-483P21.2	565.878	0.960166	0.108986	8.81001	1.25e-18	4.11e-18	CD10 (-dox).vs.CD10 (+dox)
ALG2	1067.48	0.959699	0.0690345	13.9017	6.18e-44	4.03e-43	CD10 (-dox).vs.CD10 (+dox)
SH3BP4	6986.89	0.959692	0.0483337	19.8556	9.87e-88	1.3e-86	CD10 (-dox).vs.CD10 (+dox)
TMEM50B	465.249	0.959579	0.115218	8.32836	8.2e-17	2.52e-16	CD10 (-dox).vs.CD10 (+dox)
CORO1B	2692.45	0.959546	0.0732942	13.0917	3.67e-39	2.15e-38	CD10 (-dox).vs.CD10 (+dox)
BICD1	1209.23	0.958239	0.0695837	13.771	3.81e-43	2.43e-42	CD10 (-dox).vs.CD10 (+dox)
SDCBP	3755.25	0.958183	0.0632201	15.1563	6.88e-52	5.27e-51	CD10 (-dox).vs.CD10 (+dox)
TCEAL9	703.59	0.958116	0.084134	11.388	4.8e-30	2.26e-29	CD10 (-dox).vs.CD10 (+dox)
FBN2	2609	0.957814	0.139739	6.8543	7.17e-12	1.79e-11	CD10 (-dox).vs.CD10 (+dox)
TNS3	4117.58	0.957664	0.0602465	15.8958	6.78e-57	5.69e-56	CD10 (-dox).vs.CD10 (+dox)
SLC8A1	925.164	0.957593	0.101288	9.45415	3.26e-21	1.17e-20	CD10 (-dox).vs.CD10 (+dox)
GAREM1	343.229	0.956989	0.106037	9.02502	1.8e-19	6.06e-19	CD10 (-dox).vs.CD10 (+dox)
SBNO2	3791.35	0.956624	0.0820279	11.6622	1.99e-31	9.74e-31	CD10 (-dox).vs.CD10 (+dox)
CCNJL	368.68	0.956595	0.114379	8.36339	6.09e-17	1.88e-16	CD10 (-dox).vs.CD10 (+dox)
RPL13P5	112.712	0.956441	0.188338	5.07833	3.81e-07	7.43e-07	CD10 (-dox).vs.CD10 (+dox)
GNG11	482.385	0.956287	0.126475	7.56108	4e-14	1.1e-13	CD10 (-dox).vs.CD10 (+dox)
MEF2D	1626.69	0.956177	0.0616413	15.5119	2.88e-54	2.31e-53	CD10 (-dox).vs.CD10 (+dox)
ETHE1	447.292	0.956035	0.0982018	9.73541	2.13e-22	7.95e-22	CD10 (-dox).vs.CD10 (+dox)
S100A2	463.117	0.955675	0.114124	8.37397	5.57e-17	1.72e-16	CD10 (-dox).vs.CD10 (+dox)
TCTA	612.451	0.954785	0.0971377	9.82919	8.43e-23	3.19e-22	CD10 (-dox).vs.CD10 (+dox)
SCARNA5	170.546	0.954024	0.292931	3.25682	0.00112667	0.00169719	CD10 (-dox).vs.CD10 (+dox)
CCNYL2	99.7108	0.953782	0.315645	3.02169	0.00251364	0.00366344	CD10 (-dox).vs.CD10 (+dox)
EXD3	198.163	0.953495	0.144829	6.58359	4.59e-11	1.1e-10	CD10 (-dox).vs.CD10 (+dox)
BAX	2008.35	0.953315	0.068184	13.9815	2.02e-44	1.34e-43	CD10 (-dox).vs.CD10 (+dox)
LRRC41	2985.74	0.953253	0.070836	13.4572	2.79e-41	1.72e-40	CD10 (-dox).vs.CD10 (+dox)
RP11-244H3.4	169.103	0.953251	0.218086	4.37098	1.24e-05	2.18e-05	CD10 (-dox).vs.CD10 (+dox)
ZNF616	261.227	0.952397	0.125573	7.58443	3.34e-14	9.26e-14	CD10 (-dox).vs.CD10 (+dox)
FNBP1L	2046.4	0.951941	0.0669456	14.2196	6.92e-46	4.69e-45	CD10 (-dox).vs.CD10 (+dox)
RUSC2	4069.83	0.951323	0.0790889	12.0285	2.52e-33	1.29e-32	CD10 (-dox).vs.CD10 (+dox)
REEP6	278.539	0.950805	0.127982	7.42923	1.09e-13	2.97e-13	CD10 (-dox).vs.CD10 (+dox)
SLC25A42	167.362	0.95079	0.173641	5.47559	4.36e-08	8.99e-08	CD10 (-dox).vs.CD10 (+dox)
GAD1	113.18	0.950707	0.245965	3.86521	0.000110994	0.000182515	CD10 (-dox).vs.CD10 (+dox)
C1GALT1	1172.5	0.950619	0.067627	14.0568	7e-45	4.66e-44	CD10 (-dox).vs.CD10 (+dox)
CEP170B	5094.34	0.949429	0.0843064	11.2617	2.03e-29	9.38e-29	CD10 (-dox).vs.CD10 (+dox)
APPBP2	1818.35	0.949312	0.0677853	14.0047	1.46e-44	9.67e-44	CD10 (-dox).vs.CD10 (+dox)
RAB4B	282.197	0.949276	0.148646	6.38614	1.7e-10	3.98e-10	CD10 (-dox).vs.CD10 (+dox)
ERP44	1470.1	0.948977	0.0724699	13.0948	3.53e-39	2.06e-38	CD10 (-dox).vs.CD10 (+dox)
ZNF654	796.901	0.948975	0.0868454	10.9272	8.55e-28	3.76e-27	CD10 (-dox).vs.CD10 (+dox)
POR	1632.63	0.948605	0.0755677	12.5531	3.82e-36	2.1e-35	CD10 (-dox).vs.CD10 (+dox)
MINK1	3569.93	0.948405	0.0851198	11.142	7.83e-29	3.56e-28	CD10 (-dox).vs.CD10 (+dox)
ZNF134	675.47	0.948068	0.090292	10.5	8.64e-26	3.56e-25	CD10 (-dox).vs.CD10 (+dox)
DSTNP2	106.896	0.947962	0.198734	4.77	1.84e-06	3.44e-06	CD10 (-dox).vs.CD10 (+dox)
STX3	1239.83	0.947877	0.0705741	13.4309	3.98e-41	2.44e-40	CD10 (-dox).vs.CD10 (+dox)
RNF13	965.945	0.947461	0.103913	9.11784	7.66e-20	2.61e-19	CD10 (-dox).vs.CD10 (+dox)
CACNB3	943.822	0.946229	0.103303	9.15978	5.2e-20	1.78e-19	CD10 (-dox).vs.CD10 (+dox)
S100A16	6737.32	0.945975	0.0516478	18.3159	6.18e-75	6.8e-74	CD10 (-dox).vs.CD10 (+dox)
TIMP2	12720	0.945916	0.0600392	15.755	6.35e-56	5.26e-55	CD10 (-dox).vs.CD10 (+dox)
MLXIP	5627.26	0.945879	0.0469923	20.1284	4.16e-90	5.65e-89	CD10 (-dox).vs.CD10 (+dox)
SH3GL1	3916.15	0.945278	0.0614526	15.3822	2.15e-53	1.7e-52	CD10 (-dox).vs.CD10 (+dox)
APOBEC3F	330.979	0.945173	0.13365	7.07199	1.53e-12	3.94e-12	CD10 (-dox).vs.CD10 (+dox)
DYNC1I2	3798.19	0.944567	0.0543215	17.3885	1.01e-67	1e-66	CD10 (-dox).vs.CD10 (+dox)
SLC52A2	1765.47	0.944422	0.0739625	12.7689	2.44e-37	1.38e-36	CD10 (-dox).vs.CD10 (+dox)
KIF1C	7079.72	0.94406	0.0516742	18.2694	1.45e-74	1.59e-73	CD10 (-dox).vs.CD10 (+dox)
PLEC	44327.5	0.94376	0.0832033	11.3428	8.05e-30	3.77e-29	CD10 (-dox).vs.CD10 (+dox)
EFNA5	897.507	0.94264	0.0762937	12.3554	4.55e-35	2.44e-34	CD10 (-dox).vs.CD10 (+dox)
ST3GAL2	2513.17	0.941917	0.0607727	15.499	3.52e-54	2.81e-53	CD10 (-dox).vs.CD10 (+dox)
C20orf194	948.071	0.941618	0.0863981	10.8986	1.17e-27	5.14e-27	CD10 (-dox).vs.CD10 (+dox)
EIF2AK3	1325.57	0.941501	0.0673595	13.9773	2.15e-44	1.42e-43	CD10 (-dox).vs.CD10 (+dox)
BTBD9	691.553	0.941434	0.0780907	12.0557	1.81e-33	9.29e-33	CD10 (-dox).vs.CD10 (+dox)
TTLL3	760.081	0.941226	0.407314	2.31081	0.0208433	0.0275679	CD10 (-dox).vs.CD10 (+dox)
C19orf12	683.075	0.941163	0.106264	8.85687	8.23e-19	2.72e-18	CD10 (-dox).vs.CD10 (+dox)
KLF13	2209.39	0.939526	0.0884729	10.6194	2.42e-26	1.02e-25	CD10 (-dox).vs.CD10 (+dox)
ARF4	5705.55	0.939505	0.0590783	15.9027	6.07e-57	5.1e-56	CD10 (-dox).vs.CD10 (+dox)
DUSP8	1295.72	0.939295	0.111051	8.45822	2.71e-17	8.51e-17	CD10 (-dox).vs.CD10 (+dox)
DUSP18	211.024	0.939135	0.142633	6.58427	4.57e-11	1.1e-10	CD10 (-dox).vs.CD10 (+dox)
TLR6	177.492	0.939051	0.171528	5.47463	4.38e-08	9.04e-08	CD10 (-dox).vs.CD10 (+dox)
USP20	762.101	0.938738	0.0981484	9.56447	1.13e-21	4.12e-21	CD10 (-dox).vs.CD10 (+dox)
ATP10A	1592.12	0.938623	0.0712432	13.1749	1.22e-39	7.25e-39	CD10 (-dox).vs.CD10 (+dox)
BASP1	1893.2	0.938576	0.0728128	12.8903	5.11e-38	2.93e-37	CD10 (-dox).vs.CD10 (+dox)
CCDC18-AS1	220.011	0.938408	0.264565	3.54698	0.000389678	0.000612211	CD10 (-dox).vs.CD10 (+dox)
RABEP2	637.331	0.938403	0.0973994	9.63458	5.71e-22	2.11e-21	CD10 (-dox).vs.CD10 (+dox)
SPATA20	2364.51	0.936402	0.0751357	12.4628	1.19e-35	6.47e-35	CD10 (-dox).vs.CD10 (+dox)
RIMS1	268.447	0.936107	0.200597	4.6666	3.06e-06	5.62e-06	CD10 (-dox).vs.CD10 (+dox)
C4orf19	110.362	0.936082	0.187887	4.98214	6.29e-07	1.21e-06	CD10 (-dox).vs.CD10 (+dox)
SGPP1	843.746	0.935987	0.0704236	13.2908	2.62e-40	1.58e-39	CD10 (-dox).vs.CD10 (+dox)
CAPG	1651.66	0.935005	0.0821028	11.3882	4.79e-30	2.26e-29	CD10 (-dox).vs.CD10 (+dox)
ZNF429	228.109	0.934529	0.176953	5.28122	1.28e-07	2.57e-07	CD10 (-dox).vs.CD10 (+dox)
CREB3L1	2124.73	0.933911	0.0627349	14.8866	4.03e-50	2.97e-49	CD10 (-dox).vs.CD10 (+dox)
USB1	2720.81	0.933524	0.0709784	13.1522	1.65e-39	9.74e-39	CD10 (-dox).vs.CD10 (+dox)
ATP2B4	16063.3	0.933255	0.0775562	12.0333	2.38e-33	1.22e-32	CD10 (-dox).vs.CD10 (+dox)
BLOC1S2	821.594	0.93308	0.0842987	11.0687	1.78e-28	7.99e-28	CD10 (-dox).vs.CD10 (+dox)
ACSL5	309.165	0.931822	0.117915	7.9025	2.73e-15	7.93e-15	CD10 (-dox).vs.CD10 (+dox)
TSPO	3077.63	0.931688	0.0890678	10.4604	1.31e-25	5.37e-25	CD10 (-dox).vs.CD10 (+dox)
TNFAIP1	3947.57	0.931553	0.0452238	20.5987	2.82e-94	4.03e-93	CD10 (-dox).vs.CD10 (+dox)
ESYT1	10443.8	0.931356	0.0465449	20.0098	4.52e-89	6.05e-88	CD10 (-dox).vs.CD10 (+dox)
ZNF772	413.761	0.931096	0.111724	8.33391	7.82e-17	2.41e-16	CD10 (-dox).vs.CD10 (+dox)
ZNF561	925.765	0.930974	0.082053	11.346	7.76e-30	3.63e-29	CD10 (-dox).vs.CD10 (+dox)
SSH2	1915.94	0.930741	0.0883835	10.5307	6.24e-26	2.58e-25	CD10 (-dox).vs.CD10 (+dox)
RIOK3	2623.96	0.929896	0.0540442	17.2062	2.39e-66	2.33e-65	CD10 (-dox).vs.CD10 (+dox)
NECAP2	2305.34	0.929874	0.0721427	12.8894	5.17e-38	2.96e-37	CD10 (-dox).vs.CD10 (+dox)
PSME1	3052.3	0.929704	0.057141	16.2703	1.6e-59	1.4e-58	CD10 (-dox).vs.CD10 (+dox)
CEP85L	585.43	0.929054	0.100092	9.28201	1.66e-20	5.81e-20	CD10 (-dox).vs.CD10 (+dox)
CTHRC1	267.502	0.929017	0.141118	6.58328	4.6e-11	1.1e-10	CD10 (-dox).vs.CD10 (+dox)
C3orf18	180.298	0.928672	0.165226	5.6206	1.9e-08	4.01e-08	CD10 (-dox).vs.CD10 (+dox)
ANXA2P2	648.676	0.928628	0.0975239	9.52206	1.7e-21	6.16e-21	CD10 (-dox).vs.CD10 (+dox)
PPM1D	728.158	0.927751	0.0877735	10.5698	4.11e-26	1.71e-25	CD10 (-dox).vs.CD10 (+dox)
ARFGAP1	3600.17	0.92669	0.116463	7.95696	1.76e-15	5.16e-15	CD10 (-dox).vs.CD10 (+dox)
IL10RB	628.711	0.926555	0.102163	9.06942	1.2e-19	4.05e-19	CD10 (-dox).vs.CD10 (+dox)
PARD6B	892.472	0.926479	0.0746014	12.4191	2.06e-35	1.11e-34	CD10 (-dox).vs.CD10 (+dox)
FLNC	19413.7	0.925967	0.0814609	11.367	6.1e-30	2.87e-29	CD10 (-dox).vs.CD10 (+dox)
KCTD1	876.329	0.925756	0.0799313	11.5819	5.09e-31	2.47e-30	CD10 (-dox).vs.CD10 (+dox)
FUT8	1736.3	0.925006	0.0589189	15.6997	1.52e-55	1.25e-54	CD10 (-dox).vs.CD10 (+dox)
ITPKC	659.852	0.924537	0.0877681	10.5339	6.03e-26	2.5e-25	CD10 (-dox).vs.CD10 (+dox)
SSR4	2092.71	0.924427	0.0769537	12.0128	3.05e-33	1.55e-32	CD10 (-dox).vs.CD10 (+dox)
SNCA	228.7	0.923986	0.157613	5.86237	4.56e-09	9.93e-09	CD10 (-dox).vs.CD10 (+dox)
RNF11	2662	0.923826	0.0765113	12.0744	1.44e-33	7.42e-33	CD10 (-dox).vs.CD10 (+dox)
FBXL8	181.446	0.922923	0.174399	5.29202	1.21e-07	2.43e-07	CD10 (-dox).vs.CD10 (+dox)
VOPP1	3763.19	0.922883	0.080834	11.417	3.44e-30	1.63e-29	CD10 (-dox).vs.CD10 (+dox)
ATP6AP2	3152.96	0.922407	0.0798621	11.55	7.38e-31	3.56e-30	CD10 (-dox).vs.CD10 (+dox)
C1orf115	227.619	0.922261	0.134853	6.83899	7.98e-12	1.99e-11	CD10 (-dox).vs.CD10 (+dox)
CH17-360D5.2	236.468	0.922257	0.162961	5.65938	1.52e-08	3.21e-08	CD10 (-dox).vs.CD10 (+dox)
PPP1R18	3279.57	0.922254	0.0555551	16.6007	6.89e-62	6.24e-61	CD10 (-dox).vs.CD10 (+dox)
ACBD4	278.652	0.921811	0.144647	6.37283	1.86e-10	4.33e-10	CD10 (-dox).vs.CD10 (+dox)
SLC15A4	1284.77	0.921176	0.0642419	14.3392	1.24e-46	8.58e-46	CD10 (-dox).vs.CD10 (+dox)
TMEM167B	731.003	0.921035	0.0729526	12.6251	1.54e-36	8.51e-36	CD10 (-dox).vs.CD10 (+dox)
SEC61A1	14052.9	0.92088	0.0486799	18.917	8.26e-80	9.77e-79	CD10 (-dox).vs.CD10 (+dox)
MEIS3	850.873	0.920766	0.1147	8.02759	9.94e-16	2.94e-15	CD10 (-dox).vs.CD10 (+dox)
TRAPPC1	1998.12	0.92075	0.0826425	11.1414	7.89e-29	3.59e-28	CD10 (-dox).vs.CD10 (+dox)
ZHX2	1109.98	0.920166	0.0664659	13.8442	1.38e-43	8.9e-43	CD10 (-dox).vs.CD10 (+dox)
RNASEK	1946.33	0.920074	0.0856766	10.7389	6.68e-27	2.85e-26	CD10 (-dox).vs.CD10 (+dox)
CCDC126	184.441	0.919661	0.167323	5.49634	3.88e-08	8.02e-08	CD10 (-dox).vs.CD10 (+dox)
EIF6	4851.16	0.919629	0.0486395	18.907	9.98e-80	1.18e-78	CD10 (-dox).vs.CD10 (+dox)
SATB1	709.413	0.919442	0.0947391	9.70498	2.87e-22	1.07e-21	CD10 (-dox).vs.CD10 (+dox)
FUT4	614.621	0.918874	0.0981099	9.36576	7.55e-21	2.67e-20	CD10 (-dox).vs.CD10 (+dox)
SLC11A2	1375.44	0.918145	0.0782167	11.7385	8.09e-32	4e-31	CD10 (-dox).vs.CD10 (+dox)
PPP1R13L	2141.32	0.918074	0.0734748	12.4951	7.94e-36	4.33e-35	CD10 (-dox).vs.CD10 (+dox)
PEX11B	449.711	0.917691	0.101598	9.0326	1.68e-19	5.65e-19	CD10 (-dox).vs.CD10 (+dox)
ZNF570	221	0.917504	0.149847	6.12295	9.19e-10	2.07e-09	CD10 (-dox).vs.CD10 (+dox)
FKBP14	1163.52	0.91625	0.0870569	10.5247	6.65e-26	2.75e-25	CD10 (-dox).vs.CD10 (+dox)
WNT5A	1332.98	0.916095	0.0654996	13.9863	1.89e-44	1.25e-43	CD10 (-dox).vs.CD10 (+dox)
RPL23AP82	488.497	0.916089	0.0984963	9.30074	1.39e-20	4.89e-20	CD10 (-dox).vs.CD10 (+dox)
ATP6V0C	5342.93	0.915508	0.0828416	11.0513	2.16e-28	9.68e-28	CD10 (-dox).vs.CD10 (+dox)
TMEM50A	2835.4	0.915287	0.0614158	14.9031	3.15e-50	2.32e-49	CD10 (-dox).vs.CD10 (+dox)
ADAMTS7	1319.27	0.915081	0.0981305	9.32514	1.11e-20	3.89e-20	CD10 (-dox).vs.CD10 (+dox)
JUND	3197.74	0.914492	0.107832	8.48069	2.24e-17	7.04e-17	CD10 (-dox).vs.CD10 (+dox)
ALDH18A1	3963.93	0.914366	0.057397	15.9306	3.89e-57	3.27e-56	CD10 (-dox).vs.CD10 (+dox)
TWF2	1720.29	0.913362	0.0835331	10.9341	7.92e-28	3.49e-27	CD10 (-dox).vs.CD10 (+dox)
BAIAP2L2	616.479	0.913008	0.129696	7.03959	1.93e-12	4.95e-12	CD10 (-dox).vs.CD10 (+dox)
ATP9A	3237.17	0.912471	0.0808156	11.2908	1.46e-29	6.76e-29	CD10 (-dox).vs.CD10 (+dox)
IFIT5	1429.05	0.912433	0.0859556	10.6152	2.53e-26	1.06e-25	CD10 (-dox).vs.CD10 (+dox)
SLC39A10	3592.68	0.911905	0.0782752	11.65	2.3e-31	1.12e-30	CD10 (-dox).vs.CD10 (+dox)
WDR44	909.132	0.911852	0.0882179	10.3364	4.83e-25	1.94e-24	CD10 (-dox).vs.CD10 (+dox)
GHDC	698.082	0.911644	0.0856173	10.6479	1.78e-26	7.51e-26	CD10 (-dox).vs.CD10 (+dox)
B4GALT7	814.345	0.911201	0.102703	8.87222	7.17e-19	2.38e-18	CD10 (-dox).vs.CD10 (+dox)
ISY1-RAB43	463.891	0.910859	1.26906	0.717746	0.472914	0.513459	CD10 (-dox).vs.CD10 (+dox)
ZFHX2	504.345	0.910432	0.116065	7.84416	4.36e-15	1.26e-14	CD10 (-dox).vs.CD10 (+dox)
MYO1B	5910.24	0.91029	0.0541961	16.7962	2.6e-63	2.42e-62	CD10 (-dox).vs.CD10 (+dox)
CAST	6947.64	0.909819	0.049632	18.3313	4.66e-75	5.14e-74	CD10 (-dox).vs.CD10 (+dox)
TRIM13	726.619	0.909319	0.108242	8.40078	4.44e-17	1.38e-16	CD10 (-dox).vs.CD10 (+dox)
BMPR2	6201.53	0.908411	0.186397	4.87352	1.1e-06	2.07e-06	CD10 (-dox).vs.CD10 (+dox)
UBAP1	2173.38	0.90815	0.0716587	12.6733	8.32e-37	4.64e-36	CD10 (-dox).vs.CD10 (+dox)
FAM8A1	910.667	0.907501	0.0912706	9.94297	2.71e-23	1.04e-22	CD10 (-dox).vs.CD10 (+dox)
OS9	5850.26	0.907366	0.0481198	18.8564	2.6e-79	3.05e-78	CD10 (-dox).vs.CD10 (+dox)
LIPA	1591.74	0.907263	0.078617	11.5403	8.27e-31	3.98e-30	CD10 (-dox).vs.CD10 (+dox)
TNFSF12	179.559	0.907121	0.166601	5.44488	5.18e-08	1.06e-07	CD10 (-dox).vs.CD10 (+dox)
PTPN14	9100.09	0.906803	0.106516	8.51332	1.69e-17	5.34e-17	CD10 (-dox).vs.CD10 (+dox)
PSENEN	647.706	0.906715	0.0985771	9.19803	3.65e-20	1.26e-19	CD10 (-dox).vs.CD10 (+dox)
USP54	1622.47	0.906613	0.0767862	11.807	3.59e-32	1.79e-31	CD10 (-dox).vs.CD10 (+dox)
CDC42BPB	7386.14	0.906605	0.0531684	17.0516	3.4e-65	3.26e-64	CD10 (-dox).vs.CD10 (+dox)
ING4	444	0.906393	0.114726	7.90048	2.78e-15	8.06e-15	CD10 (-dox).vs.CD10 (+dox)
ZER1	1576.29	0.906285	0.0634617	14.2808	2.88e-46	1.98e-45	CD10 (-dox).vs.CD10 (+dox)
LGALS3	629.682	0.905881	0.0937236	9.66546	4.23e-22	1.56e-21	CD10 (-dox).vs.CD10 (+dox)
KCTD18	299.205	0.905718	0.126726	7.14704	8.87e-13	2.31e-12	CD10 (-dox).vs.CD10 (+dox)
PLAG1	141.935	0.905573	0.203183	4.45693	8.31e-06	1.48e-05	CD10 (-dox).vs.CD10 (+dox)
ATP7B	409.958	0.90551	0.102448	8.83873	9.68e-19	3.2e-18	CD10 (-dox).vs.CD10 (+dox)
FADS3	3364.98	0.90478	0.0782937	11.5562	6.87e-31	3.32e-30	CD10 (-dox).vs.CD10 (+dox)
H6PD	3906.7	0.904752	0.0690621	13.1005	3.27e-39	1.91e-38	CD10 (-dox).vs.CD10 (+dox)
CLSTN1	10668.8	0.904512	0.0501357	18.0413	9.24e-73	9.87e-72	CD10 (-dox).vs.CD10 (+dox)
CMPK2	399.471	0.903962	0.163658	5.52348	3.32e-08	6.91e-08	CD10 (-dox).vs.CD10 (+dox)
IRF1	1240.5	0.903379	0.0679227	13.3001	2.31e-40	1.39e-39	CD10 (-dox).vs.CD10 (+dox)
CARMIL1	1213.67	0.903286	0.0721292	12.5232	5.58e-36	3.05e-35	CD10 (-dox).vs.CD10 (+dox)
ATP13A3	12533.9	0.903132	0.0805514	11.2119	3.57e-29	1.64e-28	CD10 (-dox).vs.CD10 (+dox)
SDF4	4568.07	0.9026	0.0650003	13.8861	7.69e-44	5e-43	CD10 (-dox).vs.CD10 (+dox)
TXNDC15	981.015	0.901988	0.0803212	11.2298	2.91e-29	1.34e-28	CD10 (-dox).vs.CD10 (+dox)
RP11-298J23.10	265.778	0.901533	0.238434	3.78107	0.000156158	0.000253978	CD10 (-dox).vs.CD10 (+dox)
HSPA1A	3355.36	0.90104	0.063464	14.1977	9.47e-46	6.41e-45	CD10 (-dox).vs.CD10 (+dox)
KATNIP	959.774	0.899666	0.0846187	10.632	2.12e-26	8.89e-26	CD10 (-dox).vs.CD10 (+dox)
PRRC1	2619.86	0.899507	0.0526652	17.0797	2.1e-65	2.02e-64	CD10 (-dox).vs.CD10 (+dox)
BABAM2	880.167	0.898925	0.0714581	12.5798	2.73e-36	1.5e-35	CD10 (-dox).vs.CD10 (+dox)
CCDC115	502.187	0.898896	0.108261	8.30303	1.01e-16	3.11e-16	CD10 (-dox).vs.CD10 (+dox)
ZSWIM4	955.68	0.898814	0.0700336	12.834	1.06e-37	6e-37	CD10 (-dox).vs.CD10 (+dox)
FAM219A	1414.76	0.898341	0.0749536	11.9853	4.24e-33	2.16e-32	CD10 (-dox).vs.CD10 (+dox)
CALR	32955.9	0.89661	0.0634406	14.1331	2.38e-45	1.59e-44	CD10 (-dox).vs.CD10 (+dox)
TMED7-TICAM2	336.023	0.896471	0.181475	4.93992	7.82e-07	1.5e-06	CD10 (-dox).vs.CD10 (+dox)
SNX33	1754.62	0.896357	0.0675509	13.2694	3.49e-40	2.09e-39	CD10 (-dox).vs.CD10 (+dox)
ZSCAN31	209.953	0.894951	0.191577	4.6715	2.99e-06	5.49e-06	CD10 (-dox).vs.CD10 (+dox)
CLTA	4569.93	0.894793	0.0691567	12.9386	2.72e-38	1.57e-37	CD10 (-dox).vs.CD10 (+dox)
GRIP1	250.688	0.894579	0.140103	6.38514	1.71e-10	4e-10	CD10 (-dox).vs.CD10 (+dox)
ZMIZ2	3554.52	0.894157	0.0855193	10.4556	1.38e-25	5.65e-25	CD10 (-dox).vs.CD10 (+dox)
DNAJC4	391.818	0.894084	0.131459	6.80126	1.04e-11	2.57e-11	CD10 (-dox).vs.CD10 (+dox)
RAC3	154.57	0.893735	0.18097	4.93859	7.87e-07	1.5e-06	CD10 (-dox).vs.CD10 (+dox)
DSEL	558.756	0.893172	0.126155	7.07996	1.44e-12	3.73e-12	CD10 (-dox).vs.CD10 (+dox)
ZBTB22	533.527	0.892743	0.0966238	9.23938	2.48e-20	8.6e-20	CD10 (-dox).vs.CD10 (+dox)
OCEL1	207.597	0.892579	0.142355	6.27009	3.61e-10	8.31e-10	CD10 (-dox).vs.CD10 (+dox)
TFE3	2538.28	0.892447	0.0533582	16.7256	8.53e-63	7.86e-62	CD10 (-dox).vs.CD10 (+dox)
TLE1	1516.39	0.892421	0.075548	11.8126	3.36e-32	1.68e-31	CD10 (-dox).vs.CD10 (+dox)
APLP2	23316.5	0.890707	0.0520016	17.1284	9.11e-66	8.8e-65	CD10 (-dox).vs.CD10 (+dox)
SUFU	895.676	0.890531	0.0842476	10.5704	4.09e-26	1.7e-25	CD10 (-dox).vs.CD10 (+dox)
TVP23B	991.825	0.890106	0.0699315	12.7282	4.12e-37	2.31e-36	CD10 (-dox).vs.CD10 (+dox)
ODAD2	972.422	0.889806	0.0951648	9.35016	8.75e-21	3.08e-20	CD10 (-dox).vs.CD10 (+dox)
ZNF667	286.307	0.88963	0.123193	7.22141	5.15e-13	1.35e-12	CD10 (-dox).vs.CD10 (+dox)
NRP2	6399.65	0.889598	0.0812128	10.9539	6.36e-28	2.81e-27	CD10 (-dox).vs.CD10 (+dox)
CD81	9624.02	0.889517	0.0592682	15.0083	6.48e-51	4.83e-50	CD10 (-dox).vs.CD10 (+dox)
CHP1	2512.12	0.889246	0.0554731	16.0302	7.86e-58	6.67e-57	CD10 (-dox).vs.CD10 (+dox)
NAA80	151.549	0.889147	0.163462	5.43947	5.34e-08	1.1e-07	CD10 (-dox).vs.CD10 (+dox)
DCAF4	518.672	0.888152	0.0958403	9.26699	1.91e-20	6.68e-20	CD10 (-dox).vs.CD10 (+dox)
SIDT2	1133.32	0.887756	0.0777529	11.4177	3.41e-30	1.62e-29	CD10 (-dox).vs.CD10 (+dox)
C11orf80	477.724	0.887555	0.104228	8.51552	1.66e-17	5.24e-17	CD10 (-dox).vs.CD10 (+dox)
SLC12A4	3403.72	0.887488	0.0740175	11.9902	4e-33	2.04e-32	CD10 (-dox).vs.CD10 (+dox)
ZIK1	127.784	0.887306	0.216041	4.10711	4.01e-05	6.81e-05	CD10 (-dox).vs.CD10 (+dox)
IFI27L1	189.048	0.887111	0.14812	5.98913	2.11e-09	4.68e-09	CD10 (-dox).vs.CD10 (+dox)
MROH1	1450.33	0.886894	0.0850346	10.4298	1.81e-25	7.39e-25	CD10 (-dox).vs.CD10 (+dox)
TAOK3	702.043	0.886516	0.0929231	9.54031	1.42e-21	5.18e-21	CD10 (-dox).vs.CD10 (+dox)
PPIB	7564.03	0.886337	0.0702297	12.6205	1.63e-36	9.01e-36	CD10 (-dox).vs.CD10 (+dox)
DTX3L	4206.15	0.88614	0.0848965	10.4379	1.66e-25	6.79e-25	CD10 (-dox).vs.CD10 (+dox)
EHD4	3482.69	0.885967	0.0483602	18.3202	5.71e-75	6.29e-74	CD10 (-dox).vs.CD10 (+dox)
KAZN	1422.72	0.88588	0.0841858	10.5229	6.77e-26	2.8e-25	CD10 (-dox).vs.CD10 (+dox)
LIPG	503.067	0.885736	0.120507	7.35009	1.98e-13	5.32e-13	CD10 (-dox).vs.CD10 (+dox)
MAML2	1587.32	0.885127	0.0666145	13.2873	2.74e-40	1.65e-39	CD10 (-dox).vs.CD10 (+dox)
MAP3K9	1552.99	0.885023	0.0766227	11.5504	7.35e-31	3.55e-30	CD10 (-dox).vs.CD10 (+dox)
NMRK1	167.807	0.88496	0.155924	5.67559	1.38e-08	2.93e-08	CD10 (-dox).vs.CD10 (+dox)
PHF11	440.924	0.884599	0.125541	7.04628	1.84e-12	4.72e-12	CD10 (-dox).vs.CD10 (+dox)
SALL1	775.732	0.883972	0.0813044	10.8724	1.56e-27	6.82e-27	CD10 (-dox).vs.CD10 (+dox)
TMED3	1663.64	0.882827	0.0734598	12.0178	2.86e-33	1.46e-32	CD10 (-dox).vs.CD10 (+dox)
DDB2	878.638	0.881744	0.0938102	9.39923	5.5e-21	1.95e-20	CD10 (-dox).vs.CD10 (+dox)
SMIM29	289.926	0.881169	0.136681	6.44693	1.14e-10	2.69e-10	CD10 (-dox).vs.CD10 (+dox)
REEP5	2619.87	0.880994	0.061778	14.2606	3.85e-46	2.63e-45	CD10 (-dox).vs.CD10 (+dox)
SPTLC2	5157.77	0.880907	0.0771529	11.4177	3.41e-30	1.62e-29	CD10 (-dox).vs.CD10 (+dox)
ORMDL2	795.698	0.880902	0.0873585	10.0838	6.52e-24	2.54e-23	CD10 (-dox).vs.CD10 (+dox)
PTPRK	5046.59	0.880888	0.081468	10.8127	3e-27	1.3e-26	CD10 (-dox).vs.CD10 (+dox)
NABP1	3176.28	0.879373	0.270428	3.25178	0.00114684	0.00172633	CD10 (-dox).vs.CD10 (+dox)
SLC45A4	511.996	0.879264	0.101712	8.64465	5.4e-18	1.73e-17	CD10 (-dox).vs.CD10 (+dox)
MACF1	30870	0.879164	0.2195	4.0053	6.19e-05	0.000103994	CD10 (-dox).vs.CD10 (+dox)
[truncated: 10,513 more rows]

## Sheet: Table S2 PDGFRb+ Fibs
rowname	baseMean	log2FoldChange	lfcSE	stat	pvalue	padj	index
TNFAIP6	90.1032	9.26526	1.19698	7.74055	9.9e-15	3.31e-14	pdgfrb (-dox).vs.pdgfrb (+dox)
ZPLD1	451.871	8.76951	0.599786	14.6211	2.06e-48	1.81e-47	pdgfrb (-dox).vs.pdgfrb (+dox)
LINC02015	172.103	8.33048	0.65947	12.6321	1.41e-36	9.64e-36	pdgfrb (-dox).vs.pdgfrb (+dox)
KRTAP2-3	800.912	8.27715	0.441667	18.7407	2.31e-78	3.2e-77	pdgfrb (-dox).vs.pdgfrb (+dox)
C3	15982	8.13008	0.108383	75.0126	0	0	pdgfrb (-dox).vs.pdgfrb (+dox)
OR2I1P	109.086	7.56514	0.669137	11.3058	1.23e-29	6.96e-29	pdgfrb (-dox).vs.pdgfrb (+dox)
KCNJ16	1323.76	7.52251	0.294248	25.5652	3.72e-144	1.06e-142	pdgfrb (-dox).vs.pdgfrb (+dox)
KLRG2	487.431	7.44068	0.27291	27.2642	1.13e-163	3.76e-162	pdgfrb (-dox).vs.pdgfrb (+dox)
CCND2	4273.94	7.19899	0.10921	65.9187	0	0	pdgfrb (-dox).vs.pdgfrb (+dox)
ITIH5	328.18	6.99205	0.282962	24.7102	8.31e-135	2.14e-133	pdgfrb (-dox).vs.pdgfrb (+dox)
PREX2	370.899	6.55142	0.321448	20.381	2.47e-92	4.13e-91	pdgfrb (-dox).vs.pdgfrb (+dox)
GPR87	88.1941	6.30899	0.574447	10.9827	4.63e-28	2.5e-27	pdgfrb (-dox).vs.pdgfrb (+dox)
ASIC2	66.633	6.20637	0.516406	12.0184	2.84e-33	1.8e-32	pdgfrb (-dox).vs.pdgfrb (+dox)
RP5-875H18.9	242.775	6.19848	0.366962	16.8913	5.21e-64	5.88e-63	pdgfrb (-dox).vs.pdgfrb (+dox)
PTCHD4	550.631	6.14339	0.230124	26.696	5.23e-157	1.65e-155	pdgfrb (-dox).vs.pdgfrb (+dox)
RASGRF2	642.902	6.09223	0.210163	28.9881	9.29e-185	3.76e-183	pdgfrb (-dox).vs.pdgfrb (+dox)
IL6	2433.68	6.0612	0.147275	41.1557	0	0	pdgfrb (-dox).vs.pdgfrb (+dox)
MAB21L3	194.688	6.05626	0.562337	10.7698	4.78e-27	2.51e-26	pdgfrb (-dox).vs.pdgfrb (+dox)
ABCC9	611.621	6.05512	0.224211	27.0063	1.25e-160	4.02e-159	pdgfrb (-dox).vs.pdgfrb (+dox)
HAVCR1	3216.23	6.01697	0.367948	16.3528	4.16e-60	4.45e-59	pdgfrb (-dox).vs.pdgfrb (+dox)
DLGAP1	187.296	6.00776	0.291534	20.6074	2.36e-94	4.06e-93	pdgfrb (-dox).vs.pdgfrb (+dox)
CH507-513H4.6	3281.7	5.98597	1.65319	3.62087	0.000293617	0.00049976	pdgfrb (-dox).vs.pdgfrb (+dox)
CH507-513H4.4	2832.45	5.94452	1.57762	3.76803	0.000164539	0.000286449	pdgfrb (-dox).vs.pdgfrb (+dox)
ODAPH	232.805	5.92695	0.438493	13.5166	1.25e-41	9.54e-41	pdgfrb (-dox).vs.pdgfrb (+dox)
DIRC3	92.3474	5.86013	0.449425	13.0392	7.33e-39	5.3e-38	pdgfrb (-dox).vs.pdgfrb (+dox)
SOX17	220.774	5.85174	0.274054	21.3525	3.69e-101	6.79e-100	pdgfrb (-dox).vs.pdgfrb (+dox)
LINC01320	150.128	5.84581	0.459017	12.7355	3.75e-37	2.61e-36	pdgfrb (-dox).vs.pdgfrb (+dox)
TLL2	1240.51	5.83205	0.145754	40.0129	0	0	pdgfrb (-dox).vs.pdgfrb (+dox)
CXCL6	4210.06	5.82614	0.196285	29.682	1.31e-193	5.56e-192	pdgfrb (-dox).vs.pdgfrb (+dox)
CXCL8	7496.01	5.65201	0.116153	48.6598	0	0	pdgfrb (-dox).vs.pdgfrb (+dox)
EHF	242.464	5.56122	0.532272	10.4481	1.5e-25	7.51e-25	pdgfrb (-dox).vs.pdgfrb (+dox)
MGAM	157.743	5.53142	0.443652	12.4679	1.12e-35	7.49e-35	pdgfrb (-dox).vs.pdgfrb (+dox)
NETO1	159.274	5.51284	0.296222	18.6105	2.64e-77	3.61e-76	pdgfrb (-dox).vs.pdgfrb (+dox)
ADGRF1	196.985	5.46481	0.307585	17.7668	1.28e-70	1.6e-69	pdgfrb (-dox).vs.pdgfrb (+dox)
ATP8A2	1649.39	5.44006	0.107616	50.5506	0	0	pdgfrb (-dox).vs.pdgfrb (+dox)
RP11-47I22.3	477.64	5.36612	0.313193	17.1336	8.34e-66	9.68e-65	pdgfrb (-dox).vs.pdgfrb (+dox)
UBD	179.762	5.07311	0.2415	21.0067	5.7e-98	1.02e-96	pdgfrb (-dox).vs.pdgfrb (+dox)
SPP1	4455.49	5.03757	0.134215	37.5337	0	0	pdgfrb (-dox).vs.pdgfrb (+dox)
ZBED2	219.229	5.00571	0.231767	21.598	1.87e-103	3.54e-102	pdgfrb (-dox).vs.pdgfrb (+dox)
SMTNL2	70.2456	5.00399	0.373654	13.3921	6.73e-41	5.06e-40	pdgfrb (-dox).vs.pdgfrb (+dox)
CH507-513H4.3	2757.44	4.93384	1.10878	4.4498	8.59e-06	1.69e-05	pdgfrb (-dox).vs.pdgfrb (+dox)
CERNA2	121.818	4.87988	0.281625	17.3275	2.92e-67	3.45e-66	pdgfrb (-dox).vs.pdgfrb (+dox)
ADAMTS5	7602.83	4.87427	0.0872597	55.8593	0	0	pdgfrb (-dox).vs.pdgfrb (+dox)
BAAT	142.901	4.83159	0.292157	16.5376	1.97e-61	2.13e-60	pdgfrb (-dox).vs.pdgfrb (+dox)
SULF2	3263.69	4.82476	0.0775127	62.2447	0	0	pdgfrb (-dox).vs.pdgfrb (+dox)
SUSD4	140.666	4.82426	0.310595	15.5323	2.1e-54	2.05e-53	pdgfrb (-dox).vs.pdgfrb (+dox)
ZNF536	271.688	4.79722	0.214682	22.3457	1.33e-110	2.69e-109	pdgfrb (-dox).vs.pdgfrb (+dox)
SAA1	1297.09	4.78035	0.260195	18.3722	2.2e-75	2.94e-74	pdgfrb (-dox).vs.pdgfrb (+dox)
CTD-2600O9.1	153.415	4.75238	0.262242	18.1221	2.13e-73	2.77e-72	pdgfrb (-dox).vs.pdgfrb (+dox)
AC002480.3	102.894	4.74637	0.511351	9.28203	1.66e-20	7.06e-20	pdgfrb (-dox).vs.pdgfrb (+dox)
TNFRSF11B	1045.79	4.71898	0.142954	33.0105	5.73e-239	3.78e-237	pdgfrb (-dox).vs.pdgfrb (+dox)
CNTN5	70.8204	4.71557	0.354483	13.3027	2.23e-40	1.66e-39	pdgfrb (-dox).vs.pdgfrb (+dox)
STAT4	113.306	4.70166	0.279246	16.837	1.31e-63	1.47e-62	pdgfrb (-dox).vs.pdgfrb (+dox)
MAL	783.722	4.66427	0.135044	34.5389	2.09e-261	1.63e-259	pdgfrb (-dox).vs.pdgfrb (+dox)
ABCA13	85.686	4.63507	0.372172	12.4541	1.33e-35	8.88e-35	pdgfrb (-dox).vs.pdgfrb (+dox)
CXCL1	4306.39	4.5764	0.117452	38.9641	0	0	pdgfrb (-dox).vs.pdgfrb (+dox)
FAM189A1	167.496	4.57226	0.256071	17.8554	2.62e-71	3.32e-70	pdgfrb (-dox).vs.pdgfrb (+dox)
ABCA12	571.766	4.56145	0.188488	24.2001	2.22e-129	5.43e-128	pdgfrb (-dox).vs.pdgfrb (+dox)
CHRD	123.048	4.54419	0.259139	17.5357	7.64e-69	9.31e-68	pdgfrb (-dox).vs.pdgfrb (+dox)
KCNJ8	240.621	4.4973	0.21722	20.7039	3.2e-95	5.56e-94	pdgfrb (-dox).vs.pdgfrb (+dox)
SAA2	798.355	4.48535	0.218401	20.5372	1e-93	1.71e-92	pdgfrb (-dox).vs.pdgfrb (+dox)
EPHB1	231.601	4.46535	0.296863	15.0418	3.91e-51	3.58e-50	pdgfrb (-dox).vs.pdgfrb (+dox)
SLC1A1	1441.09	4.4588	0.108186	41.2141	0	0	pdgfrb (-dox).vs.pdgfrb (+dox)
FN1	898354	4.42347	0.160446	27.5699	2.55e-167	8.81e-166	pdgfrb (-dox).vs.pdgfrb (+dox)
CSMD3	68.4342	4.42307	0.362359	12.2063	2.88e-34	1.86e-33	pdgfrb (-dox).vs.pdgfrb (+dox)
KRT23	736.101	4.41559	0.10907	40.484	0	0	pdgfrb (-dox).vs.pdgfrb (+dox)
CDH6	8709.32	4.41321	0.117872	37.4408	8.48e-307	9.73e-305	pdgfrb (-dox).vs.pdgfrb (+dox)
PTHLH	142.339	4.4027	0.295333	14.9076	2.94e-50	2.66e-49	pdgfrb (-dox).vs.pdgfrb (+dox)
AK5	124.498	4.39877	0.304211	14.4596	2.18e-47	1.87e-46	pdgfrb (-dox).vs.pdgfrb (+dox)
RNF144B	2604.27	4.39698	0.0908632	48.3912	0	0	pdgfrb (-dox).vs.pdgfrb (+dox)
TM4SF4	139.898	4.37365	0.256149	17.0746	2.29e-65	2.64e-64	pdgfrb (-dox).vs.pdgfrb (+dox)
XKR7	107.485	4.32784	0.267272	16.1926	5.68e-59	5.92e-58	pdgfrb (-dox).vs.pdgfrb (+dox)
AJAP1	631.478	4.30922	0.127934	33.683	1.02e-248	7.24e-247	pdgfrb (-dox).vs.pdgfrb (+dox)
SLC22A2	1087.79	4.29972	0.0934288	46.0214	0	0	pdgfrb (-dox).vs.pdgfrb (+dox)
MIR34AHG	229.027	4.2947	0.490263	8.76	1.95e-18	7.62e-18	pdgfrb (-dox).vs.pdgfrb (+dox)
PSG5	353.23	4.2706	0.37674	11.3357	8.74e-30	4.97e-29	pdgfrb (-dox).vs.pdgfrb (+dox)
SLAMF7	144.609	4.27045	0.290904	14.6799	8.67e-49	7.66e-48	pdgfrb (-dox).vs.pdgfrb (+dox)
IGFBP3	9316.76	4.24602	0.120922	35.1136	4.18e-270	3.56e-268	pdgfrb (-dox).vs.pdgfrb (+dox)
ANOS1	295.835	4.22671	0.178616	23.6637	8.53e-124	1.95e-122	pdgfrb (-dox).vs.pdgfrb (+dox)
INPP5D	259.046	4.2171	0.244591	17.2414	1.3e-66	1.52e-65	pdgfrb (-dox).vs.pdgfrb (+dox)
ADAMTS3	4812.24	4.20767	0.0920352	45.718	0	0	pdgfrb (-dox).vs.pdgfrb (+dox)
RELN	844.664	4.20738	0.168074	25.0329	2.68e-138	7.2e-137	pdgfrb (-dox).vs.pdgfrb (+dox)
CDH1	290.359	4.20475	0.213146	19.7271	1.26e-86	1.96e-85	pdgfrb (-dox).vs.pdgfrb (+dox)
NRCAM	686.279	4.20376	0.136828	30.7229	2.81e-207	1.39e-205	pdgfrb (-dox).vs.pdgfrb (+dox)
BMP6	82.7194	4.17154	0.36234	11.5128	1.14e-30	6.66e-30	pdgfrb (-dox).vs.pdgfrb (+dox)
ZNF469	716.245	4.12069	0.126397	32.601	3.96e-233	2.43e-231	pdgfrb (-dox).vs.pdgfrb (+dox)
CAMK2A	93.0492	4.11404	0.261448	15.7356	8.63e-56	8.64e-55	pdgfrb (-dox).vs.pdgfrb (+dox)
CCL2	2228.29	4.10461	0.0787865	52.0979	0	0	pdgfrb (-dox).vs.pdgfrb (+dox)
ANXA8	115.996	4.08829	0.250603	16.3138	7.87e-60	8.38e-59	pdgfrb (-dox).vs.pdgfrb (+dox)
CSF2	322.702	4.08563	0.403533	10.1247	4.29e-24	2.07e-23	pdgfrb (-dox).vs.pdgfrb (+dox)
ODAD2	972.422	4.04757	0.09247	43.7718	0	0	pdgfrb (-dox).vs.pdgfrb (+dox)
CLSTN2	6088.61	4.04424	0.127569	31.7023	1.44e-220	7.72e-219	pdgfrb (-dox).vs.pdgfrb (+dox)
AOX1	1680.1	4.03883	0.109068	37.0303	3.73e-300	3.98e-298	pdgfrb (-dox).vs.pdgfrb (+dox)
CCL20	308.863	4.01972	0.409317	9.82056	9.18e-23	4.22e-22	pdgfrb (-dox).vs.pdgfrb (+dox)
PADI2	9336.07	3.99788	0.0604398	66.1465	0	0	pdgfrb (-dox).vs.pdgfrb (+dox)
RP5-1148A21.4	212.351	3.99287	1.53979	2.59314	0.00951054	0.013725	pdgfrb (-dox).vs.pdgfrb (+dox)
NPFFR2	178.479	3.98541	0.217055	18.3613	2.68e-75	3.58e-74	pdgfrb (-dox).vs.pdgfrb (+dox)
PDZK1IP1	4466.76	3.97084	0.100647	39.4533	0	0	pdgfrb (-dox).vs.pdgfrb (+dox)
C1S	1543.94	3.93522	0.105454	37.317	8.7e-305	9.72e-303	pdgfrb (-dox).vs.pdgfrb (+dox)
SGIP1	112.473	3.93504	0.264247	14.8915	3.74e-50	3.38e-49	pdgfrb (-dox).vs.pdgfrb (+dox)
ZDHHC8P1	174.961	3.92799	0.249439	15.7473	7.17e-56	7.19e-55	pdgfrb (-dox).vs.pdgfrb (+dox)
DRAM1	3883.5	3.92644	0.0613134	64.0389	0	0	pdgfrb (-dox).vs.pdgfrb (+dox)
ENPEP	631.11	3.91366	0.175539	22.2951	4.12e-110	8.26e-109	pdgfrb (-dox).vs.pdgfrb (+dox)
SCN2A	111.357	3.90153	0.257068	15.177	5.02e-52	4.7e-51	pdgfrb (-dox).vs.pdgfrb (+dox)
TNFAIP3	2315.11	3.89404	0.0732824	53.1375	0	0	pdgfrb (-dox).vs.pdgfrb (+dox)
RFLNA	417.726	3.8925	0.128325	30.3332	4.18e-202	1.96e-200	pdgfrb (-dox).vs.pdgfrb (+dox)
KCNIP3	1322.32	3.86575	0.0898262	43.0358	0	0	pdgfrb (-dox).vs.pdgfrb (+dox)
POU3F3	553.222	3.85508	0.406976	9.4725	2.73e-21	1.19e-20	pdgfrb (-dox).vs.pdgfrb (+dox)
SLC31A2	407.593	3.84578	0.137048	28.0616	2.88e-173	1.05e-171	pdgfrb (-dox).vs.pdgfrb (+dox)
SORCS2	1066.99	3.84535	0.103422	37.181	1.39e-302	1.52e-300	pdgfrb (-dox).vs.pdgfrb (+dox)
ANK3	790.226	3.81391	0.136302	27.9812	2.75e-172	9.89e-171	pdgfrb (-dox).vs.pdgfrb (+dox)
TSPAN11	322.577	3.80271	0.176236	21.5774	2.93e-103	5.51e-102	pdgfrb (-dox).vs.pdgfrb (+dox)
CH17-360D5.3	97.385	3.79207	0.263902	14.3692	8.07e-47	6.82e-46	pdgfrb (-dox).vs.pdgfrb (+dox)
RETREG1	1271.25	3.78379	0.113291	33.399	1.42e-244	9.75e-243	pdgfrb (-dox).vs.pdgfrb (+dox)
SGPP2	1046.7	3.73448	0.10069	37.0891	4.21e-301	4.54e-299	pdgfrb (-dox).vs.pdgfrb (+dox)
SOD2	20240.2	3.70568	0.0651752	56.8572	0	0	pdgfrb (-dox).vs.pdgfrb (+dox)
APCDD1L-DT	132.808	3.6996	0.421343	8.78049	1.63e-18	6.38e-18	pdgfrb (-dox).vs.pdgfrb (+dox)
VCAM1	2924.71	3.69943	0.0943298	39.2181	0	0	pdgfrb (-dox).vs.pdgfrb (+dox)
RP11-115D10.1	167.329	3.68341	0.222781	16.5337	2.1e-61	2.27e-60	pdgfrb (-dox).vs.pdgfrb (+dox)
AKR1B1	23276.3	3.67677	0.0491309	74.8362	0	0	pdgfrb (-dox).vs.pdgfrb (+dox)
MMP7	1059.07	3.67325	0.196733	18.6712	8.49e-78	1.17e-76	pdgfrb (-dox).vs.pdgfrb (+dox)
RHEX	124.374	3.67287	0.21866	16.7971	2.56e-63	2.86e-62	pdgfrb (-dox).vs.pdgfrb (+dox)
KCNC4	491.79	3.63276	0.128082	28.3627	5.83e-177	2.19e-175	pdgfrb (-dox).vs.pdgfrb (+dox)
MACC1	307.713	3.63162	0.382525	9.49379	2.23e-21	9.75e-21	pdgfrb (-dox).vs.pdgfrb (+dox)
SYTL2	1522.43	3.61769	0.0812757	44.5114	0	0	pdgfrb (-dox).vs.pdgfrb (+dox)
SELPLG	87.6922	3.61365	0.285878	12.6405	1.26e-36	8.66e-36	pdgfrb (-dox).vs.pdgfrb (+dox)
ITGB1-DT	101.369	3.60725	0.28117	12.8294	1.12e-37	7.9e-37	pdgfrb (-dox).vs.pdgfrb (+dox)
GCNT3	444.614	3.59342	0.133033	27.0115	1.08e-160	3.52e-159	pdgfrb (-dox).vs.pdgfrb (+dox)
CPA4	6200.47	3.59327	0.0797267	45.0698	0	0	pdgfrb (-dox).vs.pdgfrb (+dox)
DGKI	1153.67	3.55384	0.122157	29.0923	4.49e-186	1.83e-184	pdgfrb (-dox).vs.pdgfrb (+dox)
L1CAM	10164.1	3.55246	0.0643197	55.2313	0	0	pdgfrb (-dox).vs.pdgfrb (+dox)
SPNS2	2867.4	3.54548	0.103943	34.1099	5.26e-255	4.01e-253	pdgfrb (-dox).vs.pdgfrb (+dox)
SLC34A2	315.069	3.5256	0.874167	4.03309	5.5e-05	0.00010011	pdgfrb (-dox).vs.pdgfrb (+dox)
PSG9	55.5003	3.51449	0.513286	6.84705	7.54e-12	2.2e-11	pdgfrb (-dox).vs.pdgfrb (+dox)
CACNA1D	64.6719	3.51384	0.285226	12.3195	7.11e-35	4.68e-34	pdgfrb (-dox).vs.pdgfrb (+dox)
EFCAB13	211.331	3.46601	0.183996	18.8374	3.73e-79	5.27e-78	pdgfrb (-dox).vs.pdgfrb (+dox)
TNFSF10	5232.35	3.43485	0.0886617	38.7411	0	0	pdgfrb (-dox).vs.pdgfrb (+dox)
SPATA18	285.793	3.42947	0.24281	14.1241	2.7e-45	2.23e-44	pdgfrb (-dox).vs.pdgfrb (+dox)
FAM110B	578.878	3.42079	0.113974	30.0137	6.51e-198	2.92e-196	pdgfrb (-dox).vs.pdgfrb (+dox)
ADAMTS1	11761.9	3.41553	0.0867665	39.3646	0	0	pdgfrb (-dox).vs.pdgfrb (+dox)
LSAMP	124.138	3.4135	0.225639	15.1282	1.06e-51	9.8e-51	pdgfrb (-dox).vs.pdgfrb (+dox)
FGF18	179.976	3.41124	0.188229	18.1228	2.11e-73	2.73e-72	pdgfrb (-dox).vs.pdgfrb (+dox)
TMEM171	102.706	3.4038	0.285857	11.9074	1.08e-32	6.71e-32	pdgfrb (-dox).vs.pdgfrb (+dox)
NTM	321.235	3.40281	0.141505	24.0473	8.91e-128	2.14e-126	pdgfrb (-dox).vs.pdgfrb (+dox)
ITGB6	598.289	3.3784	0.160866	21.0013	6.38e-98	1.14e-96	pdgfrb (-dox).vs.pdgfrb (+dox)
RASGEF1B	162.274	3.37129	0.214423	15.7226	1.06e-55	1.06e-54	pdgfrb (-dox).vs.pdgfrb (+dox)
NPPB	850.105	3.36388	0.206145	16.318	7.35e-60	7.82e-59	pdgfrb (-dox).vs.pdgfrb (+dox)
TCIM	134.666	3.34987	0.374286	8.95001	3.55e-19	1.43e-18	pdgfrb (-dox).vs.pdgfrb (+dox)
KCNIP1	236.611	3.33435	0.202337	16.4792	5.18e-61	5.58e-60	pdgfrb (-dox).vs.pdgfrb (+dox)
RGS5	179.639	3.31559	0.175171	18.9277	6.75e-80	9.6e-79	pdgfrb (-dox).vs.pdgfrb (+dox)
TNF	433.759	3.3099	0.12295	26.9207	1.26e-159	4.01e-158	pdgfrb (-dox).vs.pdgfrb (+dox)
BHLHE41	907.41	3.28625	0.10462	31.4112	1.42e-216	7.49e-215	pdgfrb (-dox).vs.pdgfrb (+dox)
LAMC2	12271.8	3.28386	0.0940845	34.9033	6.61e-267	5.48e-265	pdgfrb (-dox).vs.pdgfrb (+dox)
NTN1	372.002	3.275	0.137925	23.7448	1.24e-124	2.88e-123	pdgfrb (-dox).vs.pdgfrb (+dox)
LRRN1	879.304	3.25951	0.103075	31.6227	1.8e-219	9.55e-218	pdgfrb (-dox).vs.pdgfrb (+dox)
KRT19	12487.7	3.25261	0.0881825	36.885	8.04e-298	8.38e-296	pdgfrb (-dox).vs.pdgfrb (+dox)
AC009237.8	471.95	3.23841	0.119256	27.155	2.21e-162	7.25e-161	pdgfrb (-dox).vs.pdgfrb (+dox)
NCF2	215.429	3.22801	0.180775	17.8565	2.57e-71	3.26e-70	pdgfrb (-dox).vs.pdgfrb (+dox)
GACAT2	76.8472	3.22163	0.270068	11.929	8.36e-33	5.22e-32	pdgfrb (-dox).vs.pdgfrb (+dox)
THBS1	122089	3.20692	0.0878942	36.4862	1.84e-291	1.85e-289	pdgfrb (-dox).vs.pdgfrb (+dox)
MYO5B	3304.12	3.2026	0.0679199	47.1526	0	0	pdgfrb (-dox).vs.pdgfrb (+dox)
GLIS1	194.772	3.19689	0.454431	7.03493	1.99e-12	6.01e-12	pdgfrb (-dox).vs.pdgfrb (+dox)
BMP2	488.102	3.19547	0.116755	27.3689	6.43e-165	2.17e-163	pdgfrb (-dox).vs.pdgfrb (+dox)
CH17-360D5.2	236.468	3.19517	0.174376	18.3235	5.38e-75	7.14e-74	pdgfrb (-dox).vs.pdgfrb (+dox)
PSTPIP2	474.81	3.19032	0.129087	24.7146	7.45e-135	1.92e-133	pdgfrb (-dox).vs.pdgfrb (+dox)
TAGLN3	356.742	3.19024	0.149769	21.3011	1.11e-100	2.03e-99	pdgfrb (-dox).vs.pdgfrb (+dox)
TENM4	2093.93	3.18412	0.139448	22.8338	2.12e-115	4.44e-114	pdgfrb (-dox).vs.pdgfrb (+dox)
PAPPA	1668.31	3.17109	0.11294	28.0778	1.83e-173	6.66e-172	pdgfrb (-dox).vs.pdgfrb (+dox)
SLC22A3	343.317	3.15749	0.157292	20.074	1.24e-89	2e-88	pdgfrb (-dox).vs.pdgfrb (+dox)
ACTBL2	201.584	3.15454	0.199102	15.8438	1.55e-56	1.57e-55	pdgfrb (-dox).vs.pdgfrb (+dox)
KIF26B	223.235	3.15412	0.182395	17.2928	5.33e-67	6.28e-66	pdgfrb (-dox).vs.pdgfrb (+dox)
MGLL	3512.18	3.15035	0.0685628	45.9483	0	0	pdgfrb (-dox).vs.pdgfrb (+dox)
GDF5	808.332	3.12046	0.111047	28.1004	9.7e-174	3.55e-172	pdgfrb (-dox).vs.pdgfrb (+dox)
MMP15	2979.7	3.11051	0.0801179	38.8242	0	0	pdgfrb (-dox).vs.pdgfrb (+dox)
RASSF4	2574.01	3.10506	0.104266	29.7802	7.05e-195	3.06e-193	pdgfrb (-dox).vs.pdgfrb (+dox)
APCDD1L	735.007	3.10214	0.250394	12.3891	3e-35	1.99e-34	pdgfrb (-dox).vs.pdgfrb (+dox)
BIRC3	1935.37	3.10205	0.0779136	39.8139	0	0	pdgfrb (-dox).vs.pdgfrb (+dox)
SCG2	59.8018	3.10118	0.449821	6.89427	5.41e-12	1.59e-11	pdgfrb (-dox).vs.pdgfrb (+dox)
ARSI	2076.11	3.096	0.0666704	46.4373	0	0	pdgfrb (-dox).vs.pdgfrb (+dox)
KAAG1	190.182	3.09488	0.216624	14.2869	2.64e-46	2.21e-45	pdgfrb (-dox).vs.pdgfrb (+dox)
EFNB1	2731.17	3.08359	0.0714581	43.1524	0	0	pdgfrb (-dox).vs.pdgfrb (+dox)
SLIT3	651.38	3.05837	0.0933726	32.7544	2.63e-235	1.66e-233	pdgfrb (-dox).vs.pdgfrb (+dox)
ADAMTS12	3124.91	3.04698	0.0839636	36.2893	2.39e-288	2.37e-286	pdgfrb (-dox).vs.pdgfrb (+dox)
NTNG1	677.292	3.04093	0.112021	27.1461	2.82e-162	9.23e-161	pdgfrb (-dox).vs.pdgfrb (+dox)
WNT2B	984.914	3.03803	0.101754	29.8567	7.18e-196	3.15e-194	pdgfrb (-dox).vs.pdgfrb (+dox)
COL12A1	3624.39	3.03616	0.178275	17.0307	4.86e-65	5.56e-64	pdgfrb (-dox).vs.pdgfrb (+dox)
DCDC2	4674.98	3.03282	0.0811958	37.3519	2.36e-305	2.66e-303	pdgfrb (-dox).vs.pdgfrb (+dox)
LAMA3	1914.36	3.03036	0.0851045	35.6075	1.07e-277	9.78e-276	pdgfrb (-dox).vs.pdgfrb (+dox)
ITGB3	27526.1	3.02761	0.0633734	47.7741	0	0	pdgfrb (-dox).vs.pdgfrb (+dox)
ANKRD29	153.982	3.01646	0.178768	16.8736	7.03e-64	7.93e-63	pdgfrb (-dox).vs.pdgfrb (+dox)
HAVCR2	101.499	3.01534	0.308046	9.7886	1.26e-22	5.77e-22	pdgfrb (-dox).vs.pdgfrb (+dox)
CDKN1A	9288.15	3.01522	0.0723918	41.6513	0	0	pdgfrb (-dox).vs.pdgfrb (+dox)
BTBD11	1763	3.00439	0.0913254	32.8977	2.37e-237	1.54e-235	pdgfrb (-dox).vs.pdgfrb (+dox)
CD163L1	153.154	2.98875	0.170016	17.5793	3.55e-69	4.36e-68	pdgfrb (-dox).vs.pdgfrb (+dox)
SLC6A6	7882.66	2.98778	0.0721418	41.4154	0	0	pdgfrb (-dox).vs.pdgfrb (+dox)
LAMA4	308.23	2.98454	0.153137	19.4893	1.35e-84	2.07e-83	pdgfrb (-dox).vs.pdgfrb (+dox)
SPTBN5	238.918	2.983	0.29347	10.1646	2.85e-24	1.38e-23	pdgfrb (-dox).vs.pdgfrb (+dox)
ROR1	1453.01	2.97677	0.0836601	35.5817	2.68e-277	2.43e-275	pdgfrb (-dox).vs.pdgfrb (+dox)
SOWAHB	126.312	2.97268	0.245808	12.0935	1.14e-33	7.28e-33	pdgfrb (-dox).vs.pdgfrb (+dox)
WNT10A	301.475	2.97176	0.147328	20.1711	1.76e-90	2.85e-89	pdgfrb (-dox).vs.pdgfrb (+dox)
ALDH1A3	1516.1	2.96509	0.127278	23.2962	4.85e-120	1.07e-118	pdgfrb (-dox).vs.pdgfrb (+dox)
RP11-363E7.4	137.844	2.93115	0.223161	13.1347	2.08e-39	1.52e-38	pdgfrb (-dox).vs.pdgfrb (+dox)
PAX8-AS1	2427.99	2.92747	0.370625	7.89875	2.82e-15	9.7e-15	pdgfrb (-dox).vs.pdgfrb (+dox)
IGFN1	2560.95	2.91667	0.528704	5.51664	3.46e-08	8.1e-08	pdgfrb (-dox).vs.pdgfrb (+dox)
ASB2	78.4185	2.9124	0.404963	7.19177	6.4e-13	1.97e-12	pdgfrb (-dox).vs.pdgfrb (+dox)
RP11-388F6.5	416.997	2.91007	0.189289	15.3737	2.46e-53	2.36e-52	pdgfrb (-dox).vs.pdgfrb (+dox)
TMEM158	161.571	2.8987	0.192284	15.0751	2.36e-51	2.18e-50	pdgfrb (-dox).vs.pdgfrb (+dox)
SERPINE1	43135.4	2.89837	0.0908341	31.9084	2.04e-223	1.12e-221	pdgfrb (-dox).vs.pdgfrb (+dox)
EDA2R	632.571	2.88806	0.131608	21.9444	9.79e-107	1.91e-105	pdgfrb (-dox).vs.pdgfrb (+dox)
TLL1	947.617	2.88402	0.10926	26.396	1.52e-153	4.66e-152	pdgfrb (-dox).vs.pdgfrb (+dox)
RNF128	447.534	2.88196	0.18774	15.3508	3.5e-53	3.36e-52	pdgfrb (-dox).vs.pdgfrb (+dox)
LINC01111	138.378	2.87641	0.214718	13.3962	6.37e-41	4.79e-40	pdgfrb (-dox).vs.pdgfrb (+dox)
BANK1	114.008	2.87409	0.235797	12.1888	3.57e-34	2.3e-33	pdgfrb (-dox).vs.pdgfrb (+dox)
ADRB2	307.732	2.86381	0.211977	13.51	1.37e-41	1.04e-40	pdgfrb (-dox).vs.pdgfrb (+dox)
GDNF	80.2931	2.84991	0.5461	5.21867	1.8e-07	4.03e-07	pdgfrb (-dox).vs.pdgfrb (+dox)
RP11-611O2.5	165.187	2.84854	0.308925	9.22079	2.95e-20	1.24e-19	pdgfrb (-dox).vs.pdgfrb (+dox)
COL8A1	11932.8	2.84362	0.0575486	49.4124	0	0	pdgfrb (-dox).vs.pdgfrb (+dox)
MAMDC2	1584.89	2.83142	0.0848645	33.364	4.56e-244	3.12e-242	pdgfrb (-dox).vs.pdgfrb (+dox)
BNC2	1057.19	2.82345	0.116403	24.2557	5.75e-130	1.42e-128	pdgfrb (-dox).vs.pdgfrb (+dox)
C1QTNF1	1489.07	2.81836	0.0765425	36.8208	8.58e-297	8.87e-295	pdgfrb (-dox).vs.pdgfrb (+dox)
CD24	4339.38	2.80808	0.0873459	32.149	9.12e-227	5.26e-225	pdgfrb (-dox).vs.pdgfrb (+dox)
FOXE1	1094.85	2.80473	0.0828895	33.837	5.63e-251	4.12e-249	pdgfrb (-dox).vs.pdgfrb (+dox)
TNFRSF9	1306.09	2.80206	0.0941638	29.7573	1.4e-194	6.05e-193	pdgfrb (-dox).vs.pdgfrb (+dox)
RHOB	6178.79	2.80083	0.0699437	40.0441	0	0	pdgfrb (-dox).vs.pdgfrb (+dox)
NRP2	6399.65	2.79865	0.0824471	33.9447	1.46e-252	1.08e-250	pdgfrb (-dox).vs.pdgfrb (+dox)
ADGRL3	52.4508	2.79021	0.332778	8.3846	5.09e-17	1.88e-16	pdgfrb (-dox).vs.pdgfrb (+dox)
PTK2B	1057.15	2.77779	0.0773762	35.8999	3.07e-282	2.95e-280	pdgfrb (-dox).vs.pdgfrb (+dox)
SPON1	106.271	2.7752	0.242439	11.447	2.43e-30	1.41e-29	pdgfrb (-dox).vs.pdgfrb (+dox)
IGFBP5	11525.1	2.77505	0.0902923	30.7341	2e-207	9.88e-206	pdgfrb (-dox).vs.pdgfrb (+dox)
XDH	145.317	2.76936	0.290345	9.53819	1.45e-21	6.41e-21	pdgfrb (-dox).vs.pdgfrb (+dox)
GCNT4	160.63	2.76462	0.233777	11.8258	2.87e-32	1.76e-31	pdgfrb (-dox).vs.pdgfrb (+dox)
EGOT	63.4773	2.76376	0.357658	7.72737	1.1e-14	3.67e-14	pdgfrb (-dox).vs.pdgfrb (+dox)
ADAM12	4408.04	2.75988	0.0989817	27.8828	4.32e-171	1.54e-169	pdgfrb (-dox).vs.pdgfrb (+dox)
HS3ST1	143.425	2.75878	0.300505	9.18046	4.29e-20	1.79e-19	pdgfrb (-dox).vs.pdgfrb (+dox)
CCND1	14322.6	2.7576	0.0441333	62.4833	0	0	pdgfrb (-dox).vs.pdgfrb (+dox)
CLDN1	10742.9	2.74405	0.0694354	39.5194	0	0	pdgfrb (-dox).vs.pdgfrb (+dox)
TRPM8	60.8306	2.74267	0.405967	6.75589	1.42e-11	4.07e-11	pdgfrb (-dox).vs.pdgfrb (+dox)
AHNAK	121668	2.73893	0.214197	12.787	1.94e-37	1.35e-36	pdgfrb (-dox).vs.pdgfrb (+dox)
SYT16	124.158	2.73201	0.239841	11.3909	4.64e-30	2.67e-29	pdgfrb (-dox).vs.pdgfrb (+dox)
LLNLR-263F3.1	86.2849	2.72297	0.315371	8.63418	5.91e-18	2.27e-17	pdgfrb (-dox).vs.pdgfrb (+dox)
VWCE	163.333	2.71571	0.231742	11.7187	1.02e-31	6.18e-31	pdgfrb (-dox).vs.pdgfrb (+dox)
ACER2	237.5	2.71526	0.159318	17.0431	3.94e-65	4.51e-64	pdgfrb (-dox).vs.pdgfrb (+dox)
ABCB1	1965.38	2.70415	0.0988743	27.3493	1.1e-164	3.71e-163	pdgfrb (-dox).vs.pdgfrb (+dox)
CA12	797.375	2.70209	0.231025	11.6961	1.33e-31	8.03e-31	pdgfrb (-dox).vs.pdgfrb (+dox)
UGT2B7	332.845	2.70082	0.147412	18.3216	5.57e-75	7.38e-74	pdgfrb (-dox).vs.pdgfrb (+dox)
SLITRK4	588.94	2.69858	0.11713	23.0393	1.88e-117	4.02e-116	pdgfrb (-dox).vs.pdgfrb (+dox)
SHANK2	989.055	2.69846	0.0982129	27.4757	3.43e-166	1.17e-164	pdgfrb (-dox).vs.pdgfrb (+dox)
ZMAT3	3287.11	2.69716	0.0953067	28.2998	3.48e-176	1.29e-174	pdgfrb (-dox).vs.pdgfrb (+dox)
EPAS1	5510.21	2.69384	0.099906	26.9638	3.94e-160	1.26e-158	pdgfrb (-dox).vs.pdgfrb (+dox)
TRABD2B	102.982	2.69207	0.246285	10.9307	8.22e-28	4.39e-27	pdgfrb (-dox).vs.pdgfrb (+dox)
SLCO2B1	116.191	2.67813	0.355389	7.53578	4.85e-14	1.57e-13	pdgfrb (-dox).vs.pdgfrb (+dox)
CRISPLD2	7015.02	2.67158	0.0641049	41.6751	0	0	pdgfrb (-dox).vs.pdgfrb (+dox)
NPAS2	245.36	2.66957	0.147518	18.0965	3.4e-73	4.4e-72	pdgfrb (-dox).vs.pdgfrb (+dox)
SBK2	176.817	2.66242	0.183207	14.5323	7.56e-48	6.56e-47	pdgfrb (-dox).vs.pdgfrb (+dox)
IL1A	94.4464	2.65911	0.258487	10.2872	8.05e-25	3.96e-24	pdgfrb (-dox).vs.pdgfrb (+dox)
BEAN1	77.0131	2.65417	0.316569	8.3842	5.11e-17	1.89e-16	pdgfrb (-dox).vs.pdgfrb (+dox)
MOK	852.094	2.65097	0.139304	19.0301	9.6e-81	1.38e-79	pdgfrb (-dox).vs.pdgfrb (+dox)
CPM	456.444	2.64679	0.143273	18.4738	3.36e-76	4.54e-75	pdgfrb (-dox).vs.pdgfrb (+dox)
GPR1	198.621	2.63671	0.189903	13.8845	7.87e-44	6.31e-43	pdgfrb (-dox).vs.pdgfrb (+dox)
TRIM16L	1169.04	2.63598	0.109898	23.9856	3.93e-127	9.42e-126	pdgfrb (-dox).vs.pdgfrb (+dox)
KLHDC7A	874.762	2.63556	0.114111	23.0965	5.02e-118	1.08e-116	pdgfrb (-dox).vs.pdgfrb (+dox)
RP11-290H9.2	812.199	2.62454	0.369772	7.09771	1.27e-12	3.86e-12	pdgfrb (-dox).vs.pdgfrb (+dox)
RASGRP1	359.302	2.61941	0.127692	20.5135	1.63e-93	2.77e-92	pdgfrb (-dox).vs.pdgfrb (+dox)
AC108938.5	48.6977	2.61309	0.933505	2.79922	0.00512255	0.00764563	pdgfrb (-dox).vs.pdgfrb (+dox)
GFRA1	16831.7	2.61304	0.0706611	36.9799	2.41e-299	2.55e-297	pdgfrb (-dox).vs.pdgfrb (+dox)
ST6GAL2	328.663	2.61042	0.157878	16.5345	2.07e-61	2.24e-60	pdgfrb (-dox).vs.pdgfrb (+dox)
EDN1	2177.6	2.61006	0.0833542	31.3129	3.12e-215	1.62e-213	pdgfrb (-dox).vs.pdgfrb (+dox)
SLC44A5	177.796	2.59608	0.21328	12.1722	4.37e-34	2.82e-33	pdgfrb (-dox).vs.pdgfrb (+dox)
CDKN1C	863.253	2.59498	0.112189	23.1304	2.29e-118	4.94e-117	pdgfrb (-dox).vs.pdgfrb (+dox)
THBS1-IT1	87.8686	2.59279	0.423001	6.12951	8.82e-10	2.29e-09	pdgfrb (-dox).vs.pdgfrb (+dox)
MFAP3L	390.235	2.59243	0.151752	17.0834	1.97e-65	2.28e-64	pdgfrb (-dox).vs.pdgfrb (+dox)
F3	1183.3	2.58766	0.107029	24.1772	3.86e-129	9.4e-128	pdgfrb (-dox).vs.pdgfrb (+dox)
FRY	261.249	2.58717	0.152571	16.9572	1.7e-64	1.94e-63	pdgfrb (-dox).vs.pdgfrb (+dox)
ELFN1	114.646	2.58572	0.22788	11.3469	7.69e-30	4.39e-29	pdgfrb (-dox).vs.pdgfrb (+dox)
NTF3	118.069	2.57163	0.223197	11.5218	1.02e-30	6.02e-30	pdgfrb (-dox).vs.pdgfrb (+dox)
LINC02615	123.861	2.56431	0.288395	8.89166	6.02e-19	2.4e-18	pdgfrb (-dox).vs.pdgfrb (+dox)
NFASC	825.222	2.56294	0.11531	22.2265	1.9e-109	3.81e-108	pdgfrb (-dox).vs.pdgfrb (+dox)
IGFBP7	29361.1	2.5573	0.0897834	28.483	1.9e-178	7.36e-177	pdgfrb (-dox).vs.pdgfrb (+dox)
ITGB8	7885.97	2.54542	0.101259	25.1377	1.93e-139	5.27e-138	pdgfrb (-dox).vs.pdgfrb (+dox)
VXN	113.296	2.54461	0.209082	12.1704	4.47e-34	2.88e-33	pdgfrb (-dox).vs.pdgfrb (+dox)
LRP1	16367.9	2.54381	0.116808	21.7777	3.78e-105	7.28e-104	pdgfrb (-dox).vs.pdgfrb (+dox)
RP4-555D20.2	163.018	2.54106	0.507777	5.00428	5.61e-07	1.21e-06	pdgfrb (-dox).vs.pdgfrb (+dox)
CEACAM19	308.628	2.53852	0.176958	14.3453	1.14e-46	9.6e-46	pdgfrb (-dox).vs.pdgfrb (+dox)
PAX8	10355.9	2.53424	0.10529	24.0691	5.26e-128	1.27e-126	pdgfrb (-dox).vs.pdgfrb (+dox)
CRYAB	3318.45	2.53297	0.0838963	30.1917	3.04e-200	1.4e-198	pdgfrb (-dox).vs.pdgfrb (+dox)
LCN2	162.095	2.5288	0.513277	4.92676	8.36e-07	1.78e-06	pdgfrb (-dox).vs.pdgfrb (+dox)
TRIM16	2075.74	2.52735	0.0774731	32.6223	1.98e-233	1.22e-231	pdgfrb (-dox).vs.pdgfrb (+dox)
AKR1C3	328.165	2.5228	0.187707	13.44	3.52e-41	2.66e-40	pdgfrb (-dox).vs.pdgfrb (+dox)
VCAN	19082.6	2.5221	0.181792	13.8736	9.16e-44	7.32e-43	pdgfrb (-dox).vs.pdgfrb (+dox)
NEAT1	19109.1	2.52094	0.581467	4.33548	1.45e-05	2.8e-05	pdgfrb (-dox).vs.pdgfrb (+dox)
SH2D5	390.082	2.51764	0.129214	19.4842	1.49e-84	2.29e-83	pdgfrb (-dox).vs.pdgfrb (+dox)
LRATD1	94.9259	2.50618	0.244603	10.2459	1.23e-24	6.03e-24	pdgfrb (-dox).vs.pdgfrb (+dox)
MACROD2	169.402	2.50025	0.182804	13.6772	1.39e-42	1.08e-41	pdgfrb (-dox).vs.pdgfrb (+dox)
ITGB2	72.9149	2.49829	0.469757	5.31826	1.05e-07	2.38e-07	pdgfrb (-dox).vs.pdgfrb (+dox)
PHLDA3	1543.39	2.49823	0.0814189	30.6836	9.41e-207	4.58e-205	pdgfrb (-dox).vs.pdgfrb (+dox)
BEST3	86.8913	2.47962	0.251715	9.8509	6.79e-23	3.14e-22	pdgfrb (-dox).vs.pdgfrb (+dox)
APBA1	518.955	2.47839	0.116219	21.3253	6.61e-101	1.21e-99	pdgfrb (-dox).vs.pdgfrb (+dox)
PLXNB3	596.606	2.47742	0.147216	16.8285	1.51e-63	1.69e-62	pdgfrb (-dox).vs.pdgfrb (+dox)
TM4SF18	79.2913	2.4687	1.33345	1.85137	0.0641169	0.0826956	pdgfrb (-dox).vs.pdgfrb (+dox)
TMEM139	735.713	2.46808	0.0944317	26.1361	1.42e-150	4.22e-149	pdgfrb (-dox).vs.pdgfrb (+dox)
PPM1H	2153.12	2.46029	0.0530272	46.3967	0	0	pdgfrb (-dox).vs.pdgfrb (+dox)
SHISAL1	77.5261	2.45404	0.308842	7.94593	1.93e-15	6.68e-15	pdgfrb (-dox).vs.pdgfrb (+dox)
SLC2A6	1529	2.45214	0.0783653	31.2912	6.14e-215	3.18e-213	pdgfrb (-dox).vs.pdgfrb (+dox)
RP11-774O3.3	78.9331	2.45154	0.285162	8.59701	8.18e-18	3.12e-17	pdgfrb (-dox).vs.pdgfrb (+dox)
NFKBIZ	2569.46	2.43627	0.204049	11.9397	7.35e-33	4.59e-32	pdgfrb (-dox).vs.pdgfrb (+dox)
TRNP1	1220.58	2.43252	0.106058	22.9358	2.04e-116	4.32e-115	pdgfrb (-dox).vs.pdgfrb (+dox)
PAPLN	1241.53	2.43244	0.110288	22.0554	8.48e-108	1.68e-106	pdgfrb (-dox).vs.pdgfrb (+dox)
PCDHGB4	299.713	2.42581	0.487518	4.97584	6.5e-07	1.4e-06	pdgfrb (-dox).vs.pdgfrb (+dox)
FLG	3050.43	2.4212	0.111268	21.76	5.56e-105	1.07e-103	pdgfrb (-dox).vs.pdgfrb (+dox)
PPP1R1A	76.1527	2.41901	0.313396	7.71869	1.18e-14	3.92e-14	pdgfrb (-dox).vs.pdgfrb (+dox)
KRT34	80.5266	2.4187	0.51235	4.72079	2.35e-06	4.84e-06	pdgfrb (-dox).vs.pdgfrb (+dox)
MIR3142HG	78.1461	2.415	0.380917	6.33996	2.3e-10	6.18e-10	pdgfrb (-dox).vs.pdgfrb (+dox)
PKHD1	101.385	2.40705	0.318979	7.54609	4.49e-14	1.46e-13	pdgfrb (-dox).vs.pdgfrb (+dox)
RP4-794I6.4	80.659	2.39623	0.243381	9.84557	7.16e-23	3.31e-22	pdgfrb (-dox).vs.pdgfrb (+dox)
EPS8L1	88.7269	2.39313	0.361015	6.6289	3.38e-11	9.52e-11	pdgfrb (-dox).vs.pdgfrb (+dox)
LINGO2	85.0925	2.3872	0.259339	9.20493	3.42e-20	1.43e-19	pdgfrb (-dox).vs.pdgfrb (+dox)
RCAN2	161.74	2.38614	0.164606	14.4961	1.28e-47	1.11e-46	pdgfrb (-dox).vs.pdgfrb (+dox)
SCIN	110.986	2.38507	0.491129	4.85631	1.2e-06	2.52e-06	pdgfrb (-dox).vs.pdgfrb (+dox)
SERPINB7	132.551	2.38299	0.254952	9.34682	9.03e-21	3.87e-20	pdgfrb (-dox).vs.pdgfrb (+dox)
CH17-84K15.2	284.07	2.3828	0.139618	17.0666	2.63e-65	3.03e-64	pdgfrb (-dox).vs.pdgfrb (+dox)
HYDIN2	181.274	2.38238	0.212689	11.2013	4.02e-29	2.25e-28	pdgfrb (-dox).vs.pdgfrb (+dox)
LINC01605	100.588	2.38137	0.223017	10.678	1.29e-26	6.69e-26	pdgfrb (-dox).vs.pdgfrb (+dox)
LEPROT	4173.44	2.38059	0.0531385	44.7998	0	0	pdgfrb (-dox).vs.pdgfrb (+dox)
ANK1	340.904	2.37559	0.170296	13.9498	3.16e-44	2.56e-43	pdgfrb (-dox).vs.pdgfrb (+dox)
MT1F	391.71	2.37334	0.130309	18.2132	4.05e-74	5.29e-73	pdgfrb (-dox).vs.pdgfrb (+dox)
TNFAIP2	14098.2	2.3732	0.09846	24.1031	2.32e-128	5.6e-127	pdgfrb (-dox).vs.pdgfrb (+dox)
ABAT	904.701	2.36569	0.0774813	30.5325	9.67e-205	4.63e-203	pdgfrb (-dox).vs.pdgfrb (+dox)
FAT3	704.123	2.36116	0.179091	13.1841	1.08e-39	7.97e-39	pdgfrb (-dox).vs.pdgfrb (+dox)
KIAA0408	213.716	2.35804	0.188834	12.4874	8.75e-36	5.89e-35	pdgfrb (-dox).vs.pdgfrb (+dox)
COBLL1	800.229	2.35769	0.0892608	26.4135	9.6e-154	2.94e-152	pdgfrb (-dox).vs.pdgfrb (+dox)
MFSD2A	331.498	2.35715	0.134362	17.5433	6.69e-69	8.17e-68	pdgfrb (-dox).vs.pdgfrb (+dox)
PTPRM	4550.49	2.35143	0.0819363	28.6983	4.01e-181	1.58e-179	pdgfrb (-dox).vs.pdgfrb (+dox)
DUSP10	560.12	2.35054	0.113789	20.657	8.45e-95	1.46e-93	pdgfrb (-dox).vs.pdgfrb (+dox)
MYLK	16936.9	2.34073	0.0667976	35.0421	5.15e-269	4.32e-267	pdgfrb (-dox).vs.pdgfrb (+dox)
ADGRL4	227.916	2.32251	0.205453	11.3043	1.25e-29	7.08e-29	pdgfrb (-dox).vs.pdgfrb (+dox)
TGFA	2491.59	2.31698	0.0669527	34.6063	2.03e-262	1.61e-260	pdgfrb (-dox).vs.pdgfrb (+dox)
RIMS1	268.447	2.31647	0.142956	16.2041	4.72e-59	4.93e-58	pdgfrb (-dox).vs.pdgfrb (+dox)
CD82	2624.69	2.31239	0.0678544	34.0786	1.53e-254	1.16e-252	pdgfrb (-dox).vs.pdgfrb (+dox)
CLDN11	404.056	2.31181	0.167919	13.7674	4e-43	3.16e-42	pdgfrb (-dox).vs.pdgfrb (+dox)
LAMB3	3488.4	2.31131	0.0951722	24.2856	2.79e-130	6.89e-129	pdgfrb (-dox).vs.pdgfrb (+dox)
GALNT5	634.316	2.30282	0.106216	21.6805	3.14e-104	5.99e-103	pdgfrb (-dox).vs.pdgfrb (+dox)
ZNF503	1949.58	2.29834	0.0662608	34.6863	1.27e-263	1.01e-261	pdgfrb (-dox).vs.pdgfrb (+dox)
SULT1C4	362.716	2.29533	0.152561	15.0453	3.71e-51	3.4e-50	pdgfrb (-dox).vs.pdgfrb (+dox)
ELFN2	2077.64	2.29434	0.0705218	32.5337	3.56e-232	2.17e-230	pdgfrb (-dox).vs.pdgfrb (+dox)
RRM2B	2293.08	2.29371	0.0723201	31.7161	9.32e-221	5.01e-219	pdgfrb (-dox).vs.pdgfrb (+dox)
C1orf116	572.02	2.28512	0.172532	13.2446	4.85e-40	3.6e-39	pdgfrb (-dox).vs.pdgfrb (+dox)
KIF12	507.395	2.28481	0.165002	13.8472	1.32e-43	1.05e-42	pdgfrb (-dox).vs.pdgfrb (+dox)
MDM2	10584.9	2.28437	0.0587128	38.9076	0	0	pdgfrb (-dox).vs.pdgfrb (+dox)
ANKRD33B	2648.61	2.2842	0.0879437	25.9735	9.88e-149	2.92e-147	pdgfrb (-dox).vs.pdgfrb (+dox)
TMEM200A	293.379	2.27769	0.134479	16.9371	2.39e-64	2.72e-63	pdgfrb (-dox).vs.pdgfrb (+dox)
PTGIS	696.989	2.27354	0.11479	19.8062	2.63e-87	4.11e-86	pdgfrb (-dox).vs.pdgfrb (+dox)
BTG2	1059.86	2.27162	0.0762235	29.8021	3.67e-195	1.6e-193	pdgfrb (-dox).vs.pdgfrb (+dox)
FAS	1044.98	2.27027	0.0906182	25.0531	1.62e-138	4.37e-137	pdgfrb (-dox).vs.pdgfrb (+dox)
WWC1	5449.82	2.26544	0.0492263	46.0209	0	0	pdgfrb (-dox).vs.pdgfrb (+dox)
CYP24A1	875.813	2.26412	0.117142	19.328	3.12e-83	4.64e-82	pdgfrb (-dox).vs.pdgfrb (+dox)
JCAD	337.283	2.25936	0.157716	14.3255	1.52e-46	1.27e-45	pdgfrb (-dox).vs.pdgfrb (+dox)
PDLIM4	1755.73	2.2562	0.0624303	36.1395	5.44e-286	5.36e-284	pdgfrb (-dox).vs.pdgfrb (+dox)
SEMA5A	327.042	2.25617	0.143218	15.7533	6.51e-56	6.54e-55	pdgfrb (-dox).vs.pdgfrb (+dox)
OLFML2B	240.574	2.24822	0.153422	14.6538	1.27e-48	1.12e-47	pdgfrb (-dox).vs.pdgfrb (+dox)
HMCN1	144.904	2.24102	0.283594	7.90221	2.74e-15	9.44e-15	pdgfrb (-dox).vs.pdgfrb (+dox)
CCDC198	303.814	2.24055	0.159111	14.0816	4.92e-45	4.05e-44	pdgfrb (-dox).vs.pdgfrb (+dox)
SIPA1L2	3642.06	2.2374	0.0681898	32.8114	4.06e-236	2.6e-234	pdgfrb (-dox).vs.pdgfrb (+dox)
KCNQ1OT1	1017.11	2.23558	0.32105	6.96336	3.32e-12	9.91e-12	pdgfrb (-dox).vs.pdgfrb (+dox)
INKA2	295.903	2.23045	0.135212	16.4959	3.93e-61	4.24e-60	pdgfrb (-dox).vs.pdgfrb (+dox)
BPGM	471.412	2.22553	0.102977	21.6119	1.39e-103	2.62e-102	pdgfrb (-dox).vs.pdgfrb (+dox)
CYP2S1	412.085	2.21853	0.109283	20.3008	1.26e-91	2.09e-90	pdgfrb (-dox).vs.pdgfrb (+dox)
SMURF2	4392.4	2.21754	0.0483511	45.8632	0	0	pdgfrb (-dox).vs.pdgfrb (+dox)
LINC00973	321.203	2.21616	0.154668	14.3285	1.45e-46	1.22e-45	pdgfrb (-dox).vs.pdgfrb (+dox)
ZNF503-AS2	158.76	2.21368	0.224593	9.85643	6.43e-23	2.98e-22	pdgfrb (-dox).vs.pdgfrb (+dox)
PIK3IP1	875.009	2.21066	0.0844051	26.191	3.36e-151	1.01e-149	pdgfrb (-dox).vs.pdgfrb (+dox)
ANXA4	3590.51	2.20488	0.0624461	35.3085	4.36e-273	3.81e-271	pdgfrb (-dox).vs.pdgfrb (+dox)
TINAGL1	5965.56	2.20334	0.0883781	24.9309	3.44e-137	9.15e-136	pdgfrb (-dox).vs.pdgfrb (+dox)
DHCR24	28167	2.20162	0.0688438	31.98	2.07e-224	1.15e-222	pdgfrb (-dox).vs.pdgfrb (+dox)
SPRN	102.451	2.20095	0.236143	9.32042	1.16e-20	4.95e-20	pdgfrb (-dox).vs.pdgfrb (+dox)
IMPDH1P10	226.711	2.2	0.157363	13.9804	2.05e-44	1.67e-43	pdgfrb (-dox).vs.pdgfrb (+dox)
ARMH4	332.448	2.1986	0.131075	16.7735	3.81e-63	4.26e-62	pdgfrb (-dox).vs.pdgfrb (+dox)
CFAP58	102.255	2.1984	0.205776	10.6835	1.22e-26	6.32e-26	pdgfrb (-dox).vs.pdgfrb (+dox)
LIF-AS2	94.0928	2.19532	0.320101	6.85819	6.97e-12	2.04e-11	pdgfrb (-dox).vs.pdgfrb (+dox)
DAPP1	86.5295	2.18325	0.511878	4.26518	2e-05	3.8e-05	pdgfrb (-dox).vs.pdgfrb (+dox)
KCNS1	84.0058	2.18275	0.237785	9.1795	4.33e-20	1.81e-19	pdgfrb (-dox).vs.pdgfrb (+dox)
DKK3	8206.59	2.18094	0.0490428	44.4701	0	0	pdgfrb (-dox).vs.pdgfrb (+dox)
P4HA2-AS1	54.4918	2.1787	1.03739	2.10016	0.0357145	0.0479104	pdgfrb (-dox).vs.pdgfrb (+dox)
OXTR	1072.08	2.17619	0.0759874	28.6389	2.21e-180	8.68e-179	pdgfrb (-dox).vs.pdgfrb (+dox)
NFKBIA	2154.4	2.17563	0.0750552	28.9871	9.57e-185	3.86e-183	pdgfrb (-dox).vs.pdgfrb (+dox)
PLAC4	129.395	2.17523	0.370853	5.86548	4.48e-09	1.11e-08	pdgfrb (-dox).vs.pdgfrb (+dox)
CFH	2156.83	2.17254	0.0781302	27.8067	3.6e-170	1.27e-168	pdgfrb (-dox).vs.pdgfrb (+dox)
PCDHGB6	171.707	2.17188	0.278224	7.80623	5.89e-15	2e-14	pdgfrb (-dox).vs.pdgfrb (+dox)
AGRN	74796.3	2.1666	0.0894747	24.2147	1.56e-129	3.83e-128	pdgfrb (-dox).vs.pdgfrb (+dox)
TMEM159	765.639	2.16595	0.0980506	22.0901	3.94e-108	7.79e-107	pdgfrb (-dox).vs.pdgfrb (+dox)
RP11-611O2.3	363.513	2.16403	0.160816	13.4566	2.82e-41	2.14e-40	pdgfrb (-dox).vs.pdgfrb (+dox)
MAF	3745.28	2.16284	0.051618	41.9008	0	0	pdgfrb (-dox).vs.pdgfrb (+dox)
RNF180	103.385	2.16176	0.235773	9.16882	4.78e-20	1.99e-19	pdgfrb (-dox).vs.pdgfrb (+dox)
PPFIBP2	70.2343	2.1609	0.260908	8.28225	1.21e-16	4.41e-16	pdgfrb (-dox).vs.pdgfrb (+dox)
CXCL5	1351.5	2.1599	0.164376	13.1399	1.94e-39	1.42e-38	pdgfrb (-dox).vs.pdgfrb (+dox)
DTX4	186.07	2.15819	0.158047	13.6554	1.88e-42	1.46e-41	pdgfrb (-dox).vs.pdgfrb (+dox)
PLCB4	5266.49	2.15732	0.081433	26.492	1.2e-154	3.71e-153	pdgfrb (-dox).vs.pdgfrb (+dox)
NRXN3	802.233	2.15718	0.122333	17.6336	1.36e-69	1.68e-68	pdgfrb (-dox).vs.pdgfrb (+dox)
PCDHGB7	837.914	2.15346	0.128676	16.7355	7.23e-63	8.05e-62	pdgfrb (-dox).vs.pdgfrb (+dox)
FILIP1L	4243.5	2.15023	0.0816064	26.3488	5.3e-153	1.6e-151	pdgfrb (-dox).vs.pdgfrb (+dox)
LIF	4486.83	2.14976	0.103632	20.7442	1.38e-95	2.42e-94	pdgfrb (-dox).vs.pdgfrb (+dox)
PCDHGA9	295.567	2.14753	0.147925	14.5177	9.36e-48	8.11e-47	pdgfrb (-dox).vs.pdgfrb (+dox)
TMOD1	209.758	2.14446	0.153499	13.9705	2.36e-44	1.92e-43	pdgfrb (-dox).vs.pdgfrb (+dox)
SH3TC2	276.941	2.14212	0.152339	14.0615	6.55e-45	5.37e-44	pdgfrb (-dox).vs.pdgfrb (+dox)
TMOD2	162.143	2.14084	0.206649	10.3598	3.78e-25	1.87e-24	pdgfrb (-dox).vs.pdgfrb (+dox)
LIMCH1	2156.98	2.13951	0.0751561	28.4676	2.95e-178	1.13e-176	pdgfrb (-dox).vs.pdgfrb (+dox)
RABGAP1L	1597.56	2.13754	0.0704803	30.3282	4.88e-202	2.28e-200	pdgfrb (-dox).vs.pdgfrb (+dox)
HSPA12A	1811.38	2.13673	0.0892246	23.9477	9.76e-127	2.33e-125	pdgfrb (-dox).vs.pdgfrb (+dox)
PCDHGB3	114.617	2.13615	0.322107	6.6318	3.32e-11	9.34e-11	pdgfrb (-dox).vs.pdgfrb (+dox)
ALOX5	141.276	2.13545	0.216413	9.86748	5.76e-23	2.67e-22	pdgfrb (-dox).vs.pdgfrb (+dox)
PTPRJ	10546.1	2.13259	0.06689	31.8821	4.73e-223	2.59e-221	pdgfrb (-dox).vs.pdgfrb (+dox)
TBILA	130.463	2.13241	0.255359	8.35062	6.79e-17	2.5e-16	pdgfrb (-dox).vs.pdgfrb (+dox)
ATP10D	2785.8	2.1299	0.0730417	29.1601	6.23e-187	2.56e-185	pdgfrb (-dox).vs.pdgfrb (+dox)
MEG3	6710.54	2.12436	0.558568	3.80323	0.000142824	0.000250212	pdgfrb (-dox).vs.pdgfrb (+dox)
NUAK2	1915.97	2.11909	0.0666732	31.7832	1.1e-221	5.98e-220	pdgfrb (-dox).vs.pdgfrb (+dox)
SLC35G1	545.876	2.1182	0.109473	19.3491	2.07e-83	3.09e-82	pdgfrb (-dox).vs.pdgfrb (+dox)
ZBTB46	194.444	2.11671	0.183354	11.5444	7.88e-31	4.65e-30	pdgfrb (-dox).vs.pdgfrb (+dox)
FAM107B	2229.78	2.11542	0.0834041	25.3635	6.38e-142	1.78e-140	pdgfrb (-dox).vs.pdgfrb (+dox)
SDK1	878.633	2.11378	0.105271	20.0794	1.12e-89	1.8e-88	pdgfrb (-dox).vs.pdgfrb (+dox)
POU2F2	325.601	2.11225	0.113339	18.6366	1.62e-77	2.23e-76	pdgfrb (-dox).vs.pdgfrb (+dox)
BMPER	83.9172	2.11086	0.22492	9.38493	6.3e-21	2.71e-20	pdgfrb (-dox).vs.pdgfrb (+dox)
SHISA9	1316.72	2.11085	0.0874052	24.1502	7.43e-129	1.8e-127	pdgfrb (-dox).vs.pdgfrb (+dox)
ZNF250	584.882	2.10972	0.107201	19.6801	3.19e-86	4.95e-85	pdgfrb (-dox).vs.pdgfrb (+dox)
BBC3	728.085	2.10943	0.100915	20.9031	5.02e-97	8.89e-96	pdgfrb (-dox).vs.pdgfrb (+dox)
MICAL2	18883.9	2.10688	0.0476957	44.1733	0	0	pdgfrb (-dox).vs.pdgfrb (+dox)
PLCXD2	450.429	2.10642	0.112231	18.7686	1.37e-78	1.91e-77	pdgfrb (-dox).vs.pdgfrb (+dox)
PTPRD	1290	2.10509	0.104734	20.0995	7.46e-90	1.21e-88	pdgfrb (-dox).vs.pdgfrb (+dox)
CELF2	922.396	2.10092	0.0731168	28.7338	1.44e-181	5.72e-180	pdgfrb (-dox).vs.pdgfrb (+dox)
FBN2	2609	2.09871	0.139538	15.0404	3.99e-51	3.65e-50	pdgfrb (-dox).vs.pdgfrb (+dox)
PTGFR	96.1378	2.09831	0.245276	8.55487	1.18e-17	4.46e-17	pdgfrb (-dox).vs.pdgfrb (+dox)
DPP4	1111.18	2.09735	0.0915988	22.8972	4.96e-116	1.05e-114	pdgfrb (-dox).vs.pdgfrb (+dox)
TIGAR	1665.77	2.09631	0.0722598	29.0108	4.81e-185	1.96e-183	pdgfrb (-dox).vs.pdgfrb (+dox)
FER1L4	235.54	2.09623	0.234018	8.95756	3.32e-19	1.34e-18	pdgfrb (-dox).vs.pdgfrb (+dox)
NABP1	3176.28	2.08532	0.271071	7.69287	1.44e-14	4.77e-14	pdgfrb (-dox).vs.pdgfrb (+dox)
PCDHGA10	106.135	2.08476	0.274211	7.60278	2.9e-14	9.47e-14	pdgfrb (-dox).vs.pdgfrb (+dox)
CHD5	320.48	2.0823	0.137928	15.0971	1.69e-51	1.57e-50	pdgfrb (-dox).vs.pdgfrb (+dox)
RP11-54H7.4	144.82	2.08058	0.463802	4.48593	7.26e-06	1.44e-05	pdgfrb (-dox).vs.pdgfrb (+dox)
SORBS2	228.363	2.07664	0.160311	12.9538	2.24e-38	1.61e-37	pdgfrb (-dox).vs.pdgfrb (+dox)
NTPCR	1053.84	2.07427	0.0918645	22.5797	6.86e-113	1.42e-111	pdgfrb (-dox).vs.pdgfrb (+dox)
MAP1A	1245.7	2.07144	0.0873094	23.7253	1.98e-124	4.56e-123	pdgfrb (-dox).vs.pdgfrb (+dox)
NOP14-AS1	1076.06	2.06274	0.121252	17.012	6.69e-65	7.64e-64	pdgfrb (-dox).vs.pdgfrb (+dox)
SH3RF2	1567.28	2.06128	0.0677004	30.4472	1.31e-203	6.24e-202	pdgfrb (-dox).vs.pdgfrb (+dox)
MMP24	3278.07	2.06072	0.0570934	36.0938	2.83e-285	2.77e-283	pdgfrb (-dox).vs.pdgfrb (+dox)
CTTNBP2	263.739	2.05856	0.138743	14.8373	8.41e-50	7.55e-49	pdgfrb (-dox).vs.pdgfrb (+dox)
LINC02861	76.6813	2.05717	0.231087	8.90215	5.48e-19	2.18e-18	pdgfrb (-dox).vs.pdgfrb (+dox)
CYP3A5	422.72	2.05641	0.160787	12.7896	1.87e-37	1.31e-36	pdgfrb (-dox).vs.pdgfrb (+dox)
FLJ16779	118.826	2.05117	0.29159	7.03442	2e-12	6.03e-12	pdgfrb (-dox).vs.pdgfrb (+dox)
COL4A5	2195.57	2.04828	0.078731	26.0161	3.25e-149	9.64e-148	pdgfrb (-dox).vs.pdgfrb (+dox)
CCDC80	8782.39	2.04755	0.0624223	32.8015	5.6e-236	3.58e-234	pdgfrb (-dox).vs.pdgfrb (+dox)
SIRPA	6849.55	2.04651	0.0549632	37.2343	1.9e-303	2.11e-301	pdgfrb (-dox).vs.pdgfrb (+dox)
HNF1B	3013.47	2.04593	0.0634605	32.2395	4.94e-228	2.9e-226	pdgfrb (-dox).vs.pdgfrb (+dox)
RP3-403A15.5	754.75	2.04477	0.105611	19.3614	1.63e-83	2.44e-82	pdgfrb (-dox).vs.pdgfrb (+dox)
PDCD1LG2	284.292	2.0446	0.163409	12.5122	6.41e-36	4.32e-35	pdgfrb (-dox).vs.pdgfrb (+dox)
PIK3CD	2583.13	2.03905	0.0542316	37.5989	0	0	pdgfrb (-dox).vs.pdgfrb (+dox)
GPR37	611.796	2.03782	0.104674	19.4683	2.04e-84	3.1e-83	pdgfrb (-dox).vs.pdgfrb (+dox)
TNIP1	12273	2.03057	0.0449112	45.2129	0	0	pdgfrb (-dox).vs.pdgfrb (+dox)
FOSL2	15475.8	2.02767	0.058275	34.7948	2.91e-265	2.38e-263	pdgfrb (-dox).vs.pdgfrb (+dox)
PARD3B	541.939	2.02758	0.101069	20.0614	1.61e-89	2.58e-88	pdgfrb (-dox).vs.pdgfrb (+dox)
RNF19A	2703.65	2.02732	0.052402	38.6879	0	0	pdgfrb (-dox).vs.pdgfrb (+dox)
CASTOR1	160.435	2.02646	0.186074	10.8906	1.28e-27	6.8e-27	pdgfrb (-dox).vs.pdgfrb (+dox)
IGFBP4	4789.2	2.01892	0.0606822	33.2704	1.03e-242	6.92e-241	pdgfrb (-dox).vs.pdgfrb (+dox)
PCDH20	142.753	2.01802	0.180251	11.1957	4.28e-29	2.39e-28	pdgfrb (-dox).vs.pdgfrb (+dox)
CDK6	11332.8	2.01283	0.119175	16.8897	5.35e-64	6.04e-63	pdgfrb (-dox).vs.pdgfrb (+dox)
ZBTB20	6107	2.00874	0.385081	5.21642	1.82e-07	4.08e-07	pdgfrb (-dox).vs.pdgfrb (+dox)
ZNF319	1037.86	2.00724	0.0761038	26.375	2.65e-153	8.07e-152	pdgfrb (-dox).vs.pdgfrb (+dox)
COL11A1	1679.51	2.00125	0.101866	19.6459	6.26e-86	9.65e-85	pdgfrb (-dox).vs.pdgfrb (+dox)
SLC30A1	2215.06	1.99928	0.109303	18.2912	9.73e-75	1.28e-73	pdgfrb (-dox).vs.pdgfrb (+dox)
SOGA3	666.532	1.99877	0.108048	18.4989	2.11e-76	2.85e-75	pdgfrb (-dox).vs.pdgfrb (+dox)
KLF8	367.431	1.99645	0.179843	11.1011	1.24e-28	6.82e-28	pdgfrb (-dox).vs.pdgfrb (+dox)
CYFIP2	3089.28	1.99274	0.063498	31.3828	3.47e-216	1.82e-214	pdgfrb (-dox).vs.pdgfrb (+dox)
TANC2	4692.76	1.99051	0.0960904	20.715	2.54e-95	4.43e-94	pdgfrb (-dox).vs.pdgfrb (+dox)
CXCL16	1291.87	1.98947	0.0925311	21.5006	1.54e-102	2.87e-101	pdgfrb (-dox).vs.pdgfrb (+dox)
ERC2	159.116	1.9871	0.177994	11.1638	6.13e-29	3.4e-28	pdgfrb (-dox).vs.pdgfrb (+dox)
TCAF2	168.981	1.987	0.198165	10.027	1.16e-23	5.51e-23	pdgfrb (-dox).vs.pdgfrb (+dox)
RP11-440D17.3	105.363	1.97715	0.185751	10.644	1.86e-26	9.56e-26	pdgfrb (-dox).vs.pdgfrb (+dox)
TRPM4	1344.73	1.97471	0.0969491	20.3686	3.18e-92	5.32e-91	pdgfrb (-dox).vs.pdgfrb (+dox)
ENTPD7	3185.52	1.97161	0.083963	23.4819	6.25e-122	1.4e-120	pdgfrb (-dox).vs.pdgfrb (+dox)
PCDHGA2	133.295	1.97077	0.268262	7.34644	2.04e-13	6.42e-13	pdgfrb (-dox).vs.pdgfrb (+dox)
COL18A1	25347.1	1.96953	0.0804846	24.4709	3.02e-132	7.56e-131	pdgfrb (-dox).vs.pdgfrb (+dox)
ITGA3	67719.1	1.9685	0.0582936	33.7688	5.67e-250	4.13e-248	pdgfrb (-dox).vs.pdgfrb (+dox)
DEPP1	501.565	1.96749	0.134905	14.5842	3.54e-48	3.09e-47	pdgfrb (-dox).vs.pdgfrb (+dox)
CAMK2B	109.325	1.96344	0.207467	9.46386	2.97e-21	1.29e-20	pdgfrb (-dox).vs.pdgfrb (+dox)
TC2N	58.6494	1.96324	0.531685	3.69249	0.000222073	0.000382092	pdgfrb (-dox).vs.pdgfrb (+dox)
PLEKHH2	1073.39	1.96215	0.157917	12.4252	1.91e-35	1.27e-34	pdgfrb (-dox).vs.pdgfrb (+dox)
TMEM217	361.005	1.95928	0.116866	16.7652	4.38e-63	4.89e-62	pdgfrb (-dox).vs.pdgfrb (+dox)
PLA1A	146.552	1.95595	0.180247	10.8515	1.96e-27	1.04e-26	pdgfrb (-dox).vs.pdgfrb (+dox)
HAS3	586.08	1.9549	0.102333	19.1032	2.37e-81	3.45e-80	pdgfrb (-dox).vs.pdgfrb (+dox)
HHAT	717.532	1.95355	0.0847585	23.0485	1.52e-117	3.26e-116	pdgfrb (-dox).vs.pdgfrb (+dox)
BMP4	260.406	1.95089	0.129668	15.0453	3.71e-51	3.4e-50	pdgfrb (-dox).vs.pdgfrb (+dox)
FAT1	28640.7	1.94647	0.242197	8.03671	9.23e-16	3.24e-15	pdgfrb (-dox).vs.pdgfrb (+dox)
COL27A1	1571.85	1.94335	0.221745	8.76392	1.89e-18	7.36e-18	pdgfrb (-dox).vs.pdgfrb (+dox)
ARHGAP31	2615.57	1.94172	0.0693004	28.0189	9.57e-173	3.45e-171	pdgfrb (-dox).vs.pdgfrb (+dox)
EMX2OS	310.101	1.93992	0.431057	4.50037	6.78e-06	1.34e-05	pdgfrb (-dox).vs.pdgfrb (+dox)
PDPN	384.127	1.93583	0.103138	18.7694	1.34e-78	1.88e-77	pdgfrb (-dox).vs.pdgfrb (+dox)
NCEH1	5606.11	1.93238	0.062217	31.0588	8.69e-212	4.37e-210	pdgfrb (-dox).vs.pdgfrb (+dox)
FLRT2	653.03	1.92988	0.110215	17.5102	1.2e-68	1.45e-67	pdgfrb (-dox).vs.pdgfrb (+dox)
CFLAR	5469.6	1.92933	0.0674437	28.6065	5.58e-180	2.17e-178	pdgfrb (-dox).vs.pdgfrb (+dox)
GPC4	2440.65	1.92804	0.0572205	33.695	6.85e-249	4.87e-247	pdgfrb (-dox).vs.pdgfrb (+dox)
PITPNC1	275.487	1.92698	0.123604	15.59	8.52e-55	8.38e-54	pdgfrb (-dox).vs.pdgfrb (+dox)
COL4A4	398.86	1.9268	0.138864	13.8754	8.92e-44	7.13e-43	pdgfrb (-dox).vs.pdgfrb (+dox)
TXNIP	4695.49	1.92548	0.0701469	27.4492	7.09e-166	2.41e-164	pdgfrb (-dox).vs.pdgfrb (+dox)
PCDHB2	166.619	1.92044	0.222213	8.64234	5.51e-18	2.12e-17	pdgfrb (-dox).vs.pdgfrb (+dox)
SLC40A1	243.789	1.92029	0.138232	13.8918	7.11e-44	5.7e-43	pdgfrb (-dox).vs.pdgfrb (+dox)
CNIH3	244.211	1.91836	0.157868	12.1517	5.62e-34	3.61e-33	pdgfrb (-dox).vs.pdgfrb (+dox)
KCTD16	304.116	1.91304	0.155198	12.3264	6.53e-35	4.3e-34	pdgfrb (-dox).vs.pdgfrb (+dox)
CCDC9B	4647.93	1.912	0.204308	9.35841	8.09e-21	3.47e-20	pdgfrb (-dox).vs.pdgfrb (+dox)
LRRC32	319.469	1.9119	0.107787	17.7378	2.14e-70	2.67e-69	pdgfrb (-dox).vs.pdgfrb (+dox)
ACO1	4057.91	1.91185	0.0596813	32.0343	3.63e-225	2.05e-223	pdgfrb (-dox).vs.pdgfrb (+dox)
CTD-2373N4.3	171.5	1.90986	0.190735	10.0132	1.33e-23	6.32e-23	pdgfrb (-dox).vs.pdgfrb (+dox)
SLC4A11	559.32	1.90835	0.133163	14.331	1.4e-46	1.18e-45	pdgfrb (-dox).vs.pdgfrb (+dox)
DPYSL4	286.866	1.90731	0.127698	14.9361	1.92e-50	1.74e-49	pdgfrb (-dox).vs.pdgfrb (+dox)
IDUA	629.627	1.90117	0.169744	11.2002	4.07e-29	2.28e-28	pdgfrb (-dox).vs.pdgfrb (+dox)
MIR22HG	774.38	1.90007	0.180098	10.5502	5.07e-26	2.57e-25	pdgfrb (-dox).vs.pdgfrb (+dox)
SHROOM3	4468.59	1.90005	0.0670074	28.3558	7.09e-177	2.66e-175	pdgfrb (-dox).vs.pdgfrb (+dox)
TRHDE	515.917	1.89886	0.181586	10.4571	1.36e-25	6.84e-25	pdgfrb (-dox).vs.pdgfrb (+dox)
PCDHGA6	139.831	1.8959	0.209124	9.06591	1.24e-19	5.06e-19	pdgfrb (-dox).vs.pdgfrb (+dox)
TRAM1	13190	1.89384	0.0462293	40.9662	0	0	pdgfrb (-dox).vs.pdgfrb (+dox)
GPR155	339.19	1.89217	0.158358	11.9486	6.6e-33	4.13e-32	pdgfrb (-dox).vs.pdgfrb (+dox)
COL4A3	75.0119	1.89108	0.294679	6.41741	1.39e-10	3.78e-10	pdgfrb (-dox).vs.pdgfrb (+dox)
LOXL2	24415.1	1.88532	0.0703019	26.8175	2.02e-158	6.43e-157	pdgfrb (-dox).vs.pdgfrb (+dox)
ST3GAL1	1496.12	1.88461	0.0725857	25.9639	1.27e-148	3.74e-147	pdgfrb (-dox).vs.pdgfrb (+dox)
SPSB1	1090.77	1.88308	0.0673123	27.9752	3.25e-172	1.17e-170	pdgfrb (-dox).vs.pdgfrb (+dox)
PISD	2680.6	1.88285	0.074524	25.265	7.76e-141	2.15e-139	pdgfrb (-dox).vs.pdgfrb (+dox)
CEMIP2	7583.53	1.88228	0.0742621	25.3465	9.83e-142	2.74e-140	pdgfrb (-dox).vs.pdgfrb (+dox)
MMP19	106.308	1.88006	0.197586	9.51516	1.81e-21	7.97e-21	pdgfrb (-dox).vs.pdgfrb (+dox)
ARRDC4	615.665	1.87777	0.10086	18.6175	2.32e-77	3.17e-76	pdgfrb (-dox).vs.pdgfrb (+dox)
CNN3-DT	303.952	1.87407	0.134279	13.9565	2.87e-44	2.33e-43	pdgfrb (-dox).vs.pdgfrb (+dox)
CTC-463N11.4	222.141	1.87038	0.276101	6.77425	1.25e-11	3.6e-11	pdgfrb (-dox).vs.pdgfrb (+dox)
DAB2	6842.76	1.87026	0.0599281	31.2084	8.18e-214	4.2e-212	pdgfrb (-dox).vs.pdgfrb (+dox)
PCDHGB5	1452.43	1.86894	0.0843464	22.1579	8.76e-109	1.74e-107	pdgfrb (-dox).vs.pdgfrb (+dox)
DSEL	558.756	1.86863	0.123262	15.1598	6.53e-52	6.09e-51	pdgfrb (-dox).vs.pdgfrb (+dox)
CFB	2125.61	1.86783	0.0869679	21.4773	2.54e-102	4.72e-101	pdgfrb (-dox).vs.pdgfrb (+dox)
CTD-2541J13.2	79.4541	1.86433	0.268764	6.9367	4.01e-12	1.19e-11	pdgfrb (-dox).vs.pdgfrb (+dox)
STRA6	168.043	1.86062	0.154829	12.0173	2.88e-33	1.82e-32	pdgfrb (-dox).vs.pdgfrb (+dox)
AK4	5100.48	1.85876	0.07763	23.9439	1.07e-126	2.55e-125	pdgfrb (-dox).vs.pdgfrb (+dox)
TMCC3	360.171	1.85823	0.133886	13.8792	8.47e-44	6.78e-43	pdgfrb (-dox).vs.pdgfrb (+dox)
RAG1	102.417	1.85809	0.214745	8.65252	5.04e-18	1.94e-17	pdgfrb (-dox).vs.pdgfrb (+dox)
HYAL3	159.96	1.85538	0.193231	9.60188	7.85e-22	3.49e-21	pdgfrb (-dox).vs.pdgfrb (+dox)
TPRG1L	1019.12	1.8534	0.0938928	19.7396	9.86e-87	1.54e-85	pdgfrb (-dox).vs.pdgfrb (+dox)
FAM214B	1404.44	1.85101	0.0643617	28.7594	6.91e-182	2.75e-180	pdgfrb (-dox).vs.pdgfrb (+dox)
PCDHGA4	196.347	1.84963	0.286785	6.44954	1.12e-10	3.08e-10	pdgfrb (-dox).vs.pdgfrb (+dox)
PAM	9025.2	1.84936	0.0559726	33.0405	2.13e-239	1.41e-237	pdgfrb (-dox).vs.pdgfrb (+dox)
LINC02783	135.823	1.84537	0.342385	5.38974	7.06e-08	1.62e-07	pdgfrb (-dox).vs.pdgfrb (+dox)
HRNR	756.004	1.8451	0.357393	5.16267	2.43e-07	5.4e-07	pdgfrb (-dox).vs.pdgfrb (+dox)
EGLN3	249.23	1.84426	0.206196	8.94421	3.75e-19	1.5e-18	pdgfrb (-dox).vs.pdgfrb (+dox)
OSBPL3	1863.92	1.84115	0.0591409	31.1315	9.03e-213	4.59e-211	pdgfrb (-dox).vs.pdgfrb (+dox)
PRRG1	1391.86	1.841	0.07954	23.1457	1.61e-118	3.47e-117	pdgfrb (-dox).vs.pdgfrb (+dox)
DNAH10OS	195.611	1.84034	0.188873	9.74381	1.96e-22	8.92e-22	pdgfrb (-dox).vs.pdgfrb (+dox)
ALS2CL	763.531	1.83866	0.246734	7.45199	9.19e-14	2.95e-13	pdgfrb (-dox).vs.pdgfrb (+dox)
PDGFB	2836.38	1.83835	0.0729009	25.2171	2.6e-140	7.15e-139	pdgfrb (-dox).vs.pdgfrb (+dox)
AP1M2	300.065	1.83744	0.17078	10.7591	5.37e-27	2.81e-26	pdgfrb (-dox).vs.pdgfrb (+dox)
RND3	3997.9	1.83732	0.0520087	35.3272	2.24e-273	1.98e-271	pdgfrb (-dox).vs.pdgfrb (+dox)
TRIM22	3195.84	1.83603	0.0933644	19.6653	4.28e-86	6.63e-85	pdgfrb (-dox).vs.pdgfrb (+dox)
RP11-734K23.9	185.316	1.83528	0.286355	6.40912	1.46e-10	3.99e-10	pdgfrb (-dox).vs.pdgfrb (+dox)
TMEM178B	4307.83	1.83379	0.0900737	20.3588	3.88e-92	6.46e-91	pdgfrb (-dox).vs.pdgfrb (+dox)
DNAJC6	622.74	1.83342	0.0872177	21.0211	4.2e-98	7.56e-97	pdgfrb (-dox).vs.pdgfrb (+dox)
PTPRF	17988	1.83146	0.0582816	31.4243	9.43e-217	4.98e-215	pdgfrb (-dox).vs.pdgfrb (+dox)
CPQ	631.662	1.83088	0.0884104	20.7089	2.88e-95	5.01e-94	pdgfrb (-dox).vs.pdgfrb (+dox)
GPRC5B	428.701	1.83083	0.109928	16.6549	2.79e-62	3.07e-61	pdgfrb (-dox).vs.pdgfrb (+dox)
TP53INP1	1961.27	1.83007	0.0563726	32.4638	3.46e-231	2.08e-229	pdgfrb (-dox).vs.pdgfrb (+dox)
INHBA	4303.55	1.82985	0.0645711	28.3385	1.16e-176	4.33e-175	pdgfrb (-dox).vs.pdgfrb (+dox)
DUSP1	5504.19	1.82985	0.0770721	23.742	1.33e-124	3.07e-123	pdgfrb (-dox).vs.pdgfrb (+dox)
ADAMTS14	675.194	1.82936	0.143084	12.7852	1.98e-37	1.38e-36	pdgfrb (-dox).vs.pdgfrb (+dox)
CDK18	1837.86	1.8287	0.108257	16.8923	5.13e-64	5.8e-63	pdgfrb (-dox).vs.pdgfrb (+dox)
SESN1	513.328	1.82861	0.0905409	20.1965	1.05e-90	1.71e-89	pdgfrb (-dox).vs.pdgfrb (+dox)
PCDHGB1	87.2232	1.82789	0.293826	6.22098	4.94e-10	1.3e-09	pdgfrb (-dox).vs.pdgfrb (+dox)
SLC4A4	546.66	1.82746	0.138801	13.166	1.38e-39	1.01e-38	pdgfrb (-dox).vs.pdgfrb (+dox)
GBP3	1802.81	1.8267	0.0747702	24.4308	8.05e-132	2.01e-130	pdgfrb (-dox).vs.pdgfrb (+dox)
KLRK1-AS1	102.525	1.82622	0.196198	9.30805	1.3e-20	5.55e-20	pdgfrb (-dox).vs.pdgfrb (+dox)
HDAC9	1557.97	1.82174	0.0877927	20.7504	1.21e-95	2.13e-94	pdgfrb (-dox).vs.pdgfrb (+dox)
P3H2	5997.95	1.81431	0.0462662	39.2146	0	0	pdgfrb (-dox).vs.pdgfrb (+dox)
RP3-331H24.6	107.675	1.8143	0.563553	3.21939	0.00128464	0.00204679	pdgfrb (-dox).vs.pdgfrb (+dox)
FBXO44	374.96	1.81297	0.151242	11.9872	4.15e-33	2.61e-32	pdgfrb (-dox).vs.pdgfrb (+dox)
P4HA2	10080.8	1.81126	0.0567509	31.916	1.6e-223	8.88e-222	pdgfrb (-dox).vs.pdgfrb (+dox)
KIAA1217	2674.95	1.80997	0.0679379	26.6415	2.24e-156	7.05e-155	pdgfrb (-dox).vs.pdgfrb (+dox)
LINC00894	105.626	1.80803	0.301808	5.99069	2.09e-09	5.3e-09	pdgfrb (-dox).vs.pdgfrb (+dox)
THBS2	2284.48	1.80645	0.085147	21.2157	6.84e-100	1.24e-98	pdgfrb (-dox).vs.pdgfrb (+dox)
GNPTAB	2949.23	1.80398	0.0802647	22.4753	7.23e-112	1.49e-110	pdgfrb (-dox).vs.pdgfrb (+dox)
VNN1	90.5539	1.80224	0.297047	6.06719	1.3e-09	3.35e-09	pdgfrb (-dox).vs.pdgfrb (+dox)
RPS27L	2000.13	1.79977	0.0600291	29.9816	1.7e-197	7.56e-196	pdgfrb (-dox).vs.pdgfrb (+dox)
SLC2A9	287.415	1.79707	0.158377	11.3467	7.7e-30	4.4e-29	pdgfrb (-dox).vs.pdgfrb (+dox)
PRKAG2	888.514	1.79552	0.0719553	24.9533	1.97e-137	5.24e-136	pdgfrb (-dox).vs.pdgfrb (+dox)
SEMA3C	7279.87	1.79514	0.0953565	18.8255	4.67e-79	6.57e-78	pdgfrb (-dox).vs.pdgfrb (+dox)
HKDC1	1867.15	1.79439	0.076788	23.3681	9.03e-121	2.01e-119	pdgfrb (-dox).vs.pdgfrb (+dox)
SAT1	2652.41	1.79268	0.0523285	34.2583	3.29e-257	2.54e-255	pdgfrb (-dox).vs.pdgfrb (+dox)
IL32	11444.7	1.79207	0.0553871	32.3553	1.17e-229	6.92e-228	pdgfrb (-dox).vs.pdgfrb (+dox)
ASPHD1	887.899	1.79079	0.102526	17.4668	2.56e-68	3.1e-67	pdgfrb (-dox).vs.pdgfrb (+dox)
PEAK1	3612.7	1.79066	0.123029	14.5547	5.45e-48	4.75e-47	pdgfrb (-dox).vs.pdgfrb (+dox)
LAYN	1401.32	1.78885	0.0751178	23.8139	2.4e-125	5.59e-124	pdgfrb (-dox).vs.pdgfrb (+dox)
CASK	5153.28	1.78813	0.0662451	26.9927	1.8e-160	5.8e-159	pdgfrb (-dox).vs.pdgfrb (+dox)
BCAR3	3070.12	1.78762	0.0626344	28.5406	3.68e-179	1.42e-177	pdgfrb (-dox).vs.pdgfrb (+dox)
LACTB	1369.76	1.77989	0.0706522	25.1923	4.87e-140	1.34e-138	pdgfrb (-dox).vs.pdgfrb (+dox)
SLC13A3	129.275	1.77729	0.165517	10.7378	6.76e-27	3.54e-26	pdgfrb (-dox).vs.pdgfrb (+dox)
DCBLD2	55451.1	1.77698	0.0697843	25.4639	4.95e-143	1.41e-141	pdgfrb (-dox).vs.pdgfrb (+dox)
LRRN4	3154.49	1.77655	0.0777151	22.8597	1.17e-115	2.46e-114	pdgfrb (-dox).vs.pdgfrb (+dox)
RAI14	11901.1	1.77307	0.0545603	32.4973	1.16e-231	7.03e-230	pdgfrb (-dox).vs.pdgfrb (+dox)
PLA2R1	338.916	1.77257	0.125713	14.1001	3.79e-45	3.12e-44	pdgfrb (-dox).vs.pdgfrb (+dox)
ENC1	6979.4	1.76987	0.0754497	23.4575	1.11e-121	2.47e-120	pdgfrb (-dox).vs.pdgfrb (+dox)
PLOD2	14944.4	1.76611	0.0593964	29.7342	2.77e-194	1.19e-192	pdgfrb (-dox).vs.pdgfrb (+dox)
SAMD4A	3328.03	1.76413	0.0528054	33.4082	1.04e-244	7.2e-243	pdgfrb (-dox).vs.pdgfrb (+dox)
PRSS23	6808.15	1.7622	0.0600409	29.35	2.39e-189	9.92e-188	pdgfrb (-dox).vs.pdgfrb (+dox)
PPFIA4	371.167	1.76094	0.232931	7.55991	4.03e-14	1.31e-13	pdgfrb (-dox).vs.pdgfrb (+dox)
DUBR	284.053	1.75892	0.119104	14.768	2.36e-49	2.1e-48	pdgfrb (-dox).vs.pdgfrb (+dox)
KIFC3	3706.74	1.75429	0.0663706	26.4317	5.92e-154	1.83e-152	pdgfrb (-dox).vs.pdgfrb (+dox)
LMF1	226.257	1.75361	0.154336	11.3623	6.44e-30	3.69e-29	pdgfrb (-dox).vs.pdgfrb (+dox)
TMEM132A	6768.19	1.75348	0.060771	28.8539	4.52e-183	1.82e-181	pdgfrb (-dox).vs.pdgfrb (+dox)
CDC42EP2	559.011	1.75172	0.157355	11.1323	8.74e-29	4.83e-28	pdgfrb (-dox).vs.pdgfrb (+dox)
FGF12	147.345	1.75164	0.178402	9.81852	9.37e-23	4.3e-22	pdgfrb (-dox).vs.pdgfrb (+dox)
TYMP	801.37	1.74831	0.126081	13.8665	1.01e-43	8.06e-43	pdgfrb (-dox).vs.pdgfrb (+dox)
MST1	388.807	1.74658	0.205894	8.48294	2.2e-17	8.23e-17	pdgfrb (-dox).vs.pdgfrb (+dox)
C3orf52	751.215	1.74497	0.0953756	18.2957	8.95e-75	1.18e-73	pdgfrb (-dox).vs.pdgfrb (+dox)
KCTD11	1172.9	1.74392	0.073306	23.7896	4.28e-125	9.95e-124	pdgfrb (-dox).vs.pdgfrb (+dox)
ASTN2	406.436	1.74345	0.121253	14.3787	7.05e-47	5.97e-46	pdgfrb (-dox).vs.pdgfrb (+dox)
PRSS12	399.979	1.74337	0.11984	14.5475	6.06e-48	5.27e-47	pdgfrb (-dox).vs.pdgfrb (+dox)
TNFRSF10D	1626.17	1.74078	0.0829266	20.9919	7.78e-98	1.39e-96	pdgfrb (-dox).vs.pdgfrb (+dox)
COL4A6	124.828	1.74065	0.206144	8.44385	3.07e-17	1.14e-16	pdgfrb (-dox).vs.pdgfrb (+dox)
WIPI1	580.455	1.73998	0.0967804	17.9786	2.87e-72	3.66e-71	pdgfrb (-dox).vs.pdgfrb (+dox)
EPHA4	274.277	1.73772	0.120107	14.4681	1.93e-47	1.66e-46	pdgfrb (-dox).vs.pdgfrb (+dox)
TP53BP2	4380.43	1.73588	0.0547683	31.6949	1.83e-220	9.72e-219	pdgfrb (-dox).vs.pdgfrb (+dox)
GOLGA8A	1935.9	1.73439	0.373269	4.64649	3.38e-06	6.87e-06	pdgfrb (-dox).vs.pdgfrb (+dox)
PCDHB5	99.5435	1.73078	0.220381	7.85357	4.04e-15	1.38e-14	pdgfrb (-dox).vs.pdgfrb (+dox)
JUP	9833.42	1.73056	0.051933	33.3229	1.8e-243	1.22e-241	pdgfrb (-dox).vs.pdgfrb (+dox)
ZSCAN31	209.953	1.72882	0.153567	11.2578	2.12e-29	1.19e-28	pdgfrb (-dox).vs.pdgfrb (+dox)
AFAP1L2	1110.75	1.72556	0.0753046	22.9143	3.34e-116	7.07e-115	pdgfrb (-dox).vs.pdgfrb (+dox)
SRGAP3	136.072	1.72269	0.177734	9.69248	3.25e-22	1.46e-21	pdgfrb (-dox).vs.pdgfrb (+dox)
ANO10	1260.33	1.72152	0.0794573	21.666	4.29e-104	8.18e-103	pdgfrb (-dox).vs.pdgfrb (+dox)
VPS37D	93.2255	1.72023	0.234127	7.34743	2.02e-13	6.37e-13	pdgfrb (-dox).vs.pdgfrb (+dox)
AMPD3	429.15	1.71946	0.124327	13.8301	1.68e-43	1.33e-42	pdgfrb (-dox).vs.pdgfrb (+dox)
MSLN	1224.88	1.7187	0.099324	17.304	4.39e-67	5.18e-66	pdgfrb (-dox).vs.pdgfrb (+dox)
C1R	1412.97	1.7153	0.0935283	18.3399	3.98e-75	5.29e-74	pdgfrb (-dox).vs.pdgfrb (+dox)
CITED4	403.523	1.71329	0.136604	12.542	4.4e-36	2.98e-35	pdgfrb (-dox).vs.pdgfrb (+dox)
MAP3K7CL	885.869	1.71212	0.0903061	18.959	3.72e-80	5.31e-79	pdgfrb (-dox).vs.pdgfrb (+dox)
SLC47A1	259.686	1.70909	0.124277	13.7523	4.94e-43	3.89e-42	pdgfrb (-dox).vs.pdgfrb (+dox)
FNDC1	120.579	1.70894	0.172499	9.90691	3.88e-23	1.81e-22	pdgfrb (-dox).vs.pdgfrb (+dox)
CROT	388.046	1.7053	0.136807	12.465	1.16e-35	7.76e-35	pdgfrb (-dox).vs.pdgfrb (+dox)
AHNAK2	5874.2	1.70294	0.115446	14.7509	3.04e-49	2.71e-48	pdgfrb (-dox).vs.pdgfrb (+dox)
BACE2	2980.11	1.69636	0.0773699	21.9253	1.49e-106	2.9e-105	pdgfrb (-dox).vs.pdgfrb (+dox)
BTN2A2	1760.63	1.69571	0.0696062	24.3615	4.38e-131	1.09e-129	pdgfrb (-dox).vs.pdgfrb (+dox)
CRIM1	28413.2	1.6933	0.0587916	28.8017	2.04e-182	8.19e-181	pdgfrb (-dox).vs.pdgfrb (+dox)
SYNPO	4474.83	1.69175	0.0445469	37.9767	0	0	pdgfrb (-dox).vs.pdgfrb (+dox)
CLSTN3	4015.72	1.69174	0.0497997	33.971	5.98e-253	4.45e-251	pdgfrb (-dox).vs.pdgfrb (+dox)
HMGA2	643.976	1.68999	0.103451	16.3361	5.46e-60	5.84e-59	pdgfrb (-dox).vs.pdgfrb (+dox)
ACSM3	111.163	1.68851	0.180743	9.34204	9.45e-21	4.05e-20	pdgfrb (-dox).vs.pdgfrb (+dox)
MAPK11	492.925	1.68767	0.11122	15.1742	5.24e-52	4.9e-51	pdgfrb (-dox).vs.pdgfrb (+dox)
PLAG1	141.935	1.6863	0.198165	8.50961	1.75e-17	6.57e-17	pdgfrb (-dox).vs.pdgfrb (+dox)
TBC1D2	2094.44	1.68017	0.0753281	22.3047	3.33e-110	6.7e-109	pdgfrb (-dox).vs.pdgfrb (+dox)
LHFPL6	663.303	1.67988	0.0911105	18.4378	6.53e-76	8.81e-75	pdgfrb (-dox).vs.pdgfrb (+dox)
XXbac-B461K10.4	173.216	1.67725	0.300627	5.57918	2.42e-08	5.72e-08	pdgfrb (-dox).vs.pdgfrb (+dox)
TMC4	185.136	1.67434	0.181927	9.20336	3.47e-20	1.45e-19	pdgfrb (-dox).vs.pdgfrb (+dox)
EXPH5	526.323	1.67276	0.127093	13.1617	1.46e-39	1.07e-38	pdgfrb (-dox).vs.pdgfrb (+dox)
SPOCK1	2115.17	1.67205	0.112924	14.8069	1.32e-49	1.18e-48	pdgfrb (-dox).vs.pdgfrb (+dox)
PPARGC1A	100.92	1.67175	0.233533	7.15852	8.15e-13	2.5e-12	pdgfrb (-dox).vs.pdgfrb (+dox)
RARRES1	120.419	1.66951	0.179488	9.3015	1.38e-20	5.9e-20	pdgfrb (-dox).vs.pdgfrb (+dox)
TMEM132D	290.35	1.66877	0.1236	13.5014	1.53e-41	1.17e-40	pdgfrb (-dox).vs.pdgfrb (+dox)
SEZ6L2	3471.59	1.66817	0.0730689	22.8301	2.3e-115	4.82e-114	pdgfrb (-dox).vs.pdgfrb (+dox)
HSPG2	54297.1	1.66698	0.159934	10.4229	1.95e-25	9.76e-25	pdgfrb (-dox).vs.pdgfrb (+dox)
SOX6	116.045	1.66656	0.202923	8.21278	2.16e-16	7.81e-16	pdgfrb (-dox).vs.pdgfrb (+dox)
COL6A2	1567.52	1.66558	0.0893071	18.6501	1.26e-77	1.74e-76	pdgfrb (-dox).vs.pdgfrb (+dox)
ABCA1	2416.53	1.66425	0.107416	15.4935	3.84e-54	3.73e-53	pdgfrb (-dox).vs.pdgfrb (+dox)
CPEB2	855.262	1.66355	0.0884112	18.8161	5.58e-79	7.84e-78	pdgfrb (-dox).vs.pdgfrb (+dox)
RP11-483P21.2	565.878	1.66326	0.11972	13.8929	7e-44	5.62e-43	pdgfrb (-dox).vs.pdgfrb (+dox)
SUSD6	2491.3	1.66196	0.0668165	24.8735	1.44e-136	3.8e-135	pdgfrb (-dox).vs.pdgfrb (+dox)
AMIGO2	7725.35	1.66188	0.059146	28.0979	1.04e-173	3.79e-172	pdgfrb (-dox).vs.pdgfrb (+dox)
ICAM1	6277.57	1.66045	0.0533342	31.1329	8.64e-213	4.41e-211	pdgfrb (-dox).vs.pdgfrb (+dox)
SLC12A4	3403.72	1.65929	0.0740418	22.4102	3.13e-111	6.43e-110	pdgfrb (-dox).vs.pdgfrb (+dox)
FLNC	19413.7	1.65249	0.0815964	20.252	3.41e-91	5.6e-90	pdgfrb (-dox).vs.pdgfrb (+dox)
MIR210HG	255.437	1.65171	0.211034	7.82675	5.01e-15	1.7e-14	pdgfrb (-dox).vs.pdgfrb (+dox)
SERPINA1	745.538	1.65018	0.107163	15.3988	1.67e-53	1.6e-52	pdgfrb (-dox).vs.pdgfrb (+dox)
MAP4K3-DT	142.848	1.64947	0.196711	8.38524	5.06e-17	1.87e-16	pdgfrb (-dox).vs.pdgfrb (+dox)
DST	14982.5	1.64641	0.326027	5.04991	4.42e-07	9.61e-07	pdgfrb (-dox).vs.pdgfrb (+dox)
MINDY1	1174.92	1.64367	0.068686	23.9302	1.49e-126	3.54e-125	pdgfrb (-dox).vs.pdgfrb (+dox)
SHB	2365.44	1.64207	0.0593549	27.6653	1.83e-168	6.4e-167	pdgfrb (-dox).vs.pdgfrb (+dox)
GLIPR1	4161.53	1.64201	0.0876096	18.7424	2.23e-78	3.11e-77	pdgfrb (-dox).vs.pdgfrb (+dox)
JUN	4440.29	1.64196	0.0687171	23.8944	3.5e-126	8.29e-125	pdgfrb (-dox).vs.pdgfrb (+dox)
ZFP92	92.7383	1.64055	0.240029	6.83477	8.21e-12	2.39e-11	pdgfrb (-dox).vs.pdgfrb (+dox)
OPHN1	887.925	1.63959	0.0772425	21.2266	5.43e-100	9.9e-99	pdgfrb (-dox).vs.pdgfrb (+dox)
GMDS-DT	214.893	1.63949	0.180445	9.0858	1.03e-19	4.24e-19	pdgfrb (-dox).vs.pdgfrb (+dox)
NDST1	22473.8	1.63382	0.0460153	35.506	3.97e-276	3.58e-274	pdgfrb (-dox).vs.pdgfrb (+dox)
RGS20	250.248	1.63367	0.130184	12.5489	4.03e-36	2.73e-35	pdgfrb (-dox).vs.pdgfrb (+dox)
MIR3936HG	94.2187	1.63252	0.259013	6.30286	2.92e-10	7.81e-10	pdgfrb (-dox).vs.pdgfrb (+dox)
GDF15	2836.46	1.63027	0.193721	8.41556	3.91e-17	1.45e-16	pdgfrb (-dox).vs.pdgfrb (+dox)
TSPAN14	7713.75	1.62885	0.0469122	34.7211	3.78e-264	3.03e-262	pdgfrb (-dox).vs.pdgfrb (+dox)
NBEA	690.754	1.62658	0.115965	14.0264	1.07e-44	8.78e-44	pdgfrb (-dox).vs.pdgfrb (+dox)
MAL2	2414.73	1.62579	0.103611	15.6912	1.74e-55	1.73e-54	pdgfrb (-dox).vs.pdgfrb (+dox)
ZNFX1	7623.48	1.62464	0.0726211	22.3714	7.47e-111	1.52e-109	pdgfrb (-dox).vs.pdgfrb (+dox)
IRAK2	861.023	1.62423	0.0738491	21.9939	3.3e-107	6.47e-106	pdgfrb (-dox).vs.pdgfrb (+dox)
TOMM40P4	329.423	1.62262	0.135597	11.9666	5.32e-33	3.33e-32	pdgfrb (-dox).vs.pdgfrb (+dox)
SHC3	121.406	1.62008	0.277168	5.84511	5.06e-09	1.25e-08	pdgfrb (-dox).vs.pdgfrb (+dox)
USP40	3796.38	1.6159	0.0531677	30.3926	6.89e-203	3.26e-201	pdgfrb (-dox).vs.pdgfrb (+dox)
TMEM59L	127.962	1.61257	0.181444	8.88738	6.26e-19	2.49e-18	pdgfrb (-dox).vs.pdgfrb (+dox)
LRATD2	4777.71	1.61171	0.0578267	27.8713	5.94e-171	2.11e-169	pdgfrb (-dox).vs.pdgfrb (+dox)
PDE10A	1276.59	1.60703	0.0795431	20.2033	9.17e-91	1.49e-89	pdgfrb (-dox).vs.pdgfrb (+dox)
TPK1	235.57	1.602	0.12164	13.1701	1.31e-39	9.59e-39	pdgfrb (-dox).vs.pdgfrb (+dox)
FAM189A2	92.1525	1.59926	0.246334	6.49224	8.46e-11	2.34e-10	pdgfrb (-dox).vs.pdgfrb (+dox)
C2orf27A	728.821	1.59909	0.0994831	16.074	3.88e-58	3.99e-57	pdgfrb (-dox).vs.pdgfrb (+dox)
CDH13	2067.44	1.59729	0.081268	19.6547	5.27e-86	8.15e-85	pdgfrb (-dox).vs.pdgfrb (+dox)
PLXNA2	621.768	1.5964	0.0964886	16.545	1.74e-61	1.89e-60	pdgfrb (-dox).vs.pdgfrb (+dox)
PRICKLE2	2995.69	1.59559	0.069041	23.1107	3.61e-118	7.77e-117	pdgfrb (-dox).vs.pdgfrb (+dox)
EDNRA	278.086	1.59444	0.125381	12.7167	4.78e-37	3.31e-36	pdgfrb (-dox).vs.pdgfrb (+dox)
TMEM92	232.54	1.59345	0.24282	6.56229	5.3e-11	1.48e-10	pdgfrb (-dox).vs.pdgfrb (+dox)
ITGAV	25849.6	1.59292	0.0983498	16.1965	5.34e-59	5.57e-58	pdgfrb (-dox).vs.pdgfrb (+dox)
LAMB2	11414	1.59239	0.0683982	23.2812	6.87e-120	1.52e-118	pdgfrb (-dox).vs.pdgfrb (+dox)
TMTC4	841.552	1.59193	0.0682586	23.322	2.65e-120	5.88e-119	pdgfrb (-dox).vs.pdgfrb (+dox)
CRYZ	1637.85	1.59068	0.059498	26.7349	1.85e-157	5.84e-156	pdgfrb (-dox).vs.pdgfrb (+dox)
FAM160A1	363.488	1.59032	0.159594	9.96479	2.17e-23	1.02e-22	pdgfrb (-dox).vs.pdgfrb (+dox)
SAMD5	86.3886	1.5894	0.244962	6.48835	8.68e-11	2.4e-10	pdgfrb (-dox).vs.pdgfrb (+dox)
SPON2	414.95	1.58852	0.142309	11.1625	6.22e-29	3.45e-28	pdgfrb (-dox).vs.pdgfrb (+dox)
SQSTM1	10798	1.58798	0.0516947	30.7183	3.24e-207	1.59e-205	pdgfrb (-dox).vs.pdgfrb (+dox)
DUXAP10	5356.32	1.5852	0.0915914	17.3073	4.14e-67	4.89e-66	pdgfrb (-dox).vs.pdgfrb (+dox)
PTPRB	1810.52	1.58381	0.110377	14.3491	1.08e-46	9.11e-46	pdgfrb (-dox).vs.pdgfrb (+dox)
PPP1R12B	909.24	1.58357	0.0816731	19.3891	9.53e-84	1.43e-82	pdgfrb (-dox).vs.pdgfrb (+dox)
VEGFC	651.049	1.58325	0.0828102	19.119	1.75e-81	2.55e-80	pdgfrb (-dox).vs.pdgfrb (+dox)
TNFRSF19	500.998	1.58238	0.127769	12.3847	3.16e-35	2.1e-34	pdgfrb (-dox).vs.pdgfrb (+dox)
DNM3	358.59	1.57809	0.142345	11.0863	1.46e-28	8.02e-28	pdgfrb (-dox).vs.pdgfrb (+dox)
GREB1L	313.119	1.57793	0.128405	12.2887	1.04e-34	6.83e-34	pdgfrb (-dox).vs.pdgfrb (+dox)
GPNMB	95.6016	1.57478	0.701247	2.24568	0.0247247	0.0337908	pdgfrb (-dox).vs.pdgfrb (+dox)
KHDRBS3	342.083	1.57386	0.123995	12.6929	6.47e-37	4.48e-36	pdgfrb (-dox).vs.pdgfrb (+dox)
ATP13A3	12533.9	1.57333	0.0809297	19.4408	3.49e-84	5.28e-83	pdgfrb (-dox).vs.pdgfrb (+dox)
SLC3A1	65.3009	1.57291	0.775639	2.02789	0.0425711	0.0564367	pdgfrb (-dox).vs.pdgfrb (+dox)
CRLS1	2167	1.57246	0.0928606	16.9335	2.55e-64	2.89e-63	pdgfrb (-dox).vs.pdgfrb (+dox)
RCAN1	1811.56	1.5706	0.0821209	19.1255	1.55e-81	2.25e-80	pdgfrb (-dox).vs.pdgfrb (+dox)
DPF3	105.785	1.56841	0.177856	8.81843	1.16e-18	4.57e-18	pdgfrb (-dox).vs.pdgfrb (+dox)
RP11-37B2.1	320.804	1.56785	0.121808	12.8715	6.52e-38	4.62e-37	pdgfrb (-dox).vs.pdgfrb (+dox)
SLC44A3	135.135	1.56669	0.178333	8.78515	1.56e-18	6.12e-18	pdgfrb (-dox).vs.pdgfrb (+dox)
STK17A	1878.68	1.56406	0.0614936	25.4345	1.05e-142	2.97e-141	pdgfrb (-dox).vs.pdgfrb (+dox)
AC058791.1	126.396	1.55895	0.316319	4.92842	8.29e-07	1.76e-06	pdgfrb (-dox).vs.pdgfrb (+dox)
NMNAT3	131.588	1.5581	0.190296	8.18777	2.66e-16	9.55e-16	pdgfrb (-dox).vs.pdgfrb (+dox)
CHST9	100.503	1.55614	0.262949	5.91803	3.26e-09	8.15e-09	pdgfrb (-dox).vs.pdgfrb (+dox)
GSDME	1668.87	1.55607	0.0815288	19.0862	3.29e-81	4.76e-80	pdgfrb (-dox).vs.pdgfrb (+dox)
MFSD4B	915.741	1.55563	0.128102	12.1437	6.2e-34	3.97e-33	pdgfrb (-dox).vs.pdgfrb (+dox)
CA2	103.93	1.55223	0.202637	7.66016	1.86e-14	6.13e-14	pdgfrb (-dox).vs.pdgfrb (+dox)
LPXN	188.972	1.54839	0.164557	9.40943	4.99e-21	2.16e-20	pdgfrb (-dox).vs.pdgfrb (+dox)
WFDC21P	105.951	1.54683	0.205973	7.50987	5.92e-14	1.91e-13	pdgfrb (-dox).vs.pdgfrb (+dox)
LINC00472	981.553	1.54574	0.414088	3.73288	0.000189303	0.000327918	pdgfrb (-dox).vs.pdgfrb (+dox)
DUXAP8	1958.56	1.54375	0.102095	15.1208	1.18e-51	1.1e-50	pdgfrb (-dox).vs.pdgfrb (+dox)
PARD3	4480.75	1.54258	0.0497014	31.037	1.71e-211	8.56e-210	pdgfrb (-dox).vs.pdgfrb (+dox)
TK2	1393.15	1.5424	0.0685813	22.4901	5.19e-112	1.07e-110	pdgfrb (-dox).vs.pdgfrb (+dox)
RAB11FIP5	3368.5	1.54167	0.053624	28.7496	9.15e-182	3.64e-180	pdgfrb (-dox).vs.pdgfrb (+dox)
IFFO2	6044.65	1.54124	0.0547535	28.1487	2.49e-174	9.16e-173	pdgfrb (-dox).vs.pdgfrb (+dox)
RASEF	766.304	1.54088	0.0979507	15.7312	9.25e-56	9.26e-55	pdgfrb (-dox).vs.pdgfrb (+dox)
PDPK2P	372.968	1.5403	0.152993	10.0678	7.67e-24	3.66e-23	pdgfrb (-dox).vs.pdgfrb (+dox)
RAPGEF3	1638.87	1.53933	0.225368	6.83028	8.47e-12	2.46e-11	pdgfrb (-dox).vs.pdgfrb (+dox)
SDC4	15549.9	1.53623	0.0665365	23.0886	6.03e-118	1.29e-116	pdgfrb (-dox).vs.pdgfrb (+dox)
PTPRU	640.43	1.53311	0.10639	14.4104	4.45e-47	3.79e-46	pdgfrb (-dox).vs.pdgfrb (+dox)
ERV3-1	199.434	1.53196	0.253488	6.04353	1.51e-09	3.86e-09	pdgfrb (-dox).vs.pdgfrb (+dox)
GLIPR2	1416.33	1.53174	0.069679	21.9828	4.2e-107	8.23e-106	pdgfrb (-dox).vs.pdgfrb (+dox)
KRT7-AS	85.6195	1.53163	0.476735	3.21274	0.00131473	0.00209233	pdgfrb (-dox).vs.pdgfrb (+dox)
PLXNB2	20208.2	1.52818	0.0649279	23.5365	1.72e-122	3.88e-121	pdgfrb (-dox).vs.pdgfrb (+dox)
CDCP1	11130.7	1.52715	0.0614239	24.8625	1.89e-136	4.96e-135	pdgfrb (-dox).vs.pdgfrb (+dox)
MVP	6943.96	1.52715	0.0530919	28.7642	6.02e-182	2.41e-180	pdgfrb (-dox).vs.pdgfrb (+dox)
PMEPA1	5313.67	1.52423	0.0843554	18.0691	5.58e-73	7.19e-72	pdgfrb (-dox).vs.pdgfrb (+dox)
PCAT1	176.991	1.52414	0.19547	7.7973	6.32e-15	2.14e-14	pdgfrb (-dox).vs.pdgfrb (+dox)
PYROXD1	629.057	1.52233	0.102664	14.8283	9.62e-50	8.63e-49	pdgfrb (-dox).vs.pdgfrb (+dox)
SLC16A3	8321.83	1.51988	0.0778901	19.5132	8.48e-85	1.3e-83	pdgfrb (-dox).vs.pdgfrb (+dox)
PLXNB1	4330.58	1.51929	0.117784	12.8989	4.56e-38	3.25e-37	pdgfrb (-dox).vs.pdgfrb (+dox)
PCSK5	434.383	1.51725	0.133195	11.3912	4.62e-30	2.66e-29	pdgfrb (-dox).vs.pdgfrb (+dox)
SMTN	3414.06	1.51713	0.100543	15.0893	1.9e-51	1.76e-50	pdgfrb (-dox).vs.pdgfrb (+dox)
KCNJ12	302.587	1.51573	0.123643	12.2589	1.5e-34	9.82e-34	pdgfrb (-dox).vs.pdgfrb (+dox)
ARL4C	6841.33	1.51502	0.0702224	21.5745	3.12e-103	5.85e-102	pdgfrb (-dox).vs.pdgfrb (+dox)
COL16A1	2985.54	1.5121	0.0836943	18.0669	5.81e-73	7.49e-72	pdgfrb (-dox).vs.pdgfrb (+dox)
PLK2	15243.9	1.51106	0.0490647	30.7972	2.85e-208	1.42e-206	pdgfrb (-dox).vs.pdgfrb (+dox)
COL22A1	149.749	1.51091	0.235838	6.40655	1.49e-10	4.05e-10	pdgfrb (-dox).vs.pdgfrb (+dox)
AF011889.5	426.314	1.50954	0.352515	4.2822	1.85e-05	3.53e-05	pdgfrb (-dox).vs.pdgfrb (+dox)
NADSYN1	1776.1	1.50585	0.123537	12.1894	3.54e-34	2.29e-33	pdgfrb (-dox).vs.pdgfrb (+dox)
ST3GAL5	288.9	1.50439	0.114348	13.1562	1.57e-39	1.15e-38	pdgfrb (-dox).vs.pdgfrb (+dox)
FRK	1112.92	1.50287	0.116813	12.8656	7.03e-38	4.99e-37	pdgfrb (-dox).vs.pdgfrb (+dox)
CDR1	227.169	1.4992	0.21855	6.85976	6.9e-12	2.02e-11	pdgfrb (-dox).vs.pdgfrb (+dox)
ATP8B1	3717.14	1.49855	0.0730447	20.5155	1.57e-93	2.66e-92	pdgfrb (-dox).vs.pdgfrb (+dox)
NGFR	92.473	1.49804	0.18964	7.89937	2.8e-15	9.66e-15	pdgfrb (-dox).vs.pdgfrb (+dox)
DUXAP9	1358.14	1.4965	0.213684	7.00335	2.5e-12	7.5e-12	pdgfrb (-dox).vs.pdgfrb (+dox)
PCDHA10	306.457	1.49536	0.229429	6.51776	7.14e-11	1.98e-10	pdgfrb (-dox).vs.pdgfrb (+dox)
LL22NC03-N14H11.1	115.781	1.49394	0.233861	6.38815	1.68e-10	4.55e-10	pdgfrb (-dox).vs.pdgfrb (+dox)
POLD4	806.323	1.49314	0.117296	12.7296	4.05e-37	2.81e-36	pdgfrb (-dox).vs.pdgfrb (+dox)
IGDCC4	1435.76	1.49271	0.0733468	20.3515	4.51e-92	7.49e-91	pdgfrb (-dox).vs.pdgfrb (+dox)
ANGPTL4	5834.2	1.48975	0.071697	20.7784	6.79e-96	1.19e-94	pdgfrb (-dox).vs.pdgfrb (+dox)
RP11-465B22.3	112.278	1.48974	0.226698	6.57145	4.98e-11	1.39e-10	pdgfrb (-dox).vs.pdgfrb (+dox)
TNFAIP8	728.969	1.48792	0.0893293	16.6565	2.71e-62	2.99e-61	pdgfrb (-dox).vs.pdgfrb (+dox)
SERPINB8	845.807	1.48619	0.0741364	20.0466	2.16e-89	3.46e-88	pdgfrb (-dox).vs.pdgfrb (+dox)
SAMD12	1082.01	1.48557	0.126065	11.7842	4.71e-32	2.87e-31	pdgfrb (-dox).vs.pdgfrb (+dox)
CYGB	310.104	1.48367	0.164243	9.0334	1.66e-19	6.78e-19	pdgfrb (-dox).vs.pdgfrb (+dox)
ADAMTS2	256.92	1.48358	0.190805	7.77537	7.52e-15	2.53e-14	pdgfrb (-dox).vs.pdgfrb (+dox)
ZNF117	243.927	1.47979	0.173972	8.50589	1.8e-17	6.78e-17	pdgfrb (-dox).vs.pdgfrb (+dox)
OR2W3	76.7033	1.47975	0.205579	7.19798	6.11e-13	1.88e-12	pdgfrb (-dox).vs.pdgfrb (+dox)
EPG5	4418.58	1.47926	0.10156	14.5653	4.67e-48	4.07e-47	pdgfrb (-dox).vs.pdgfrb (+dox)
GSN-AS1	122.688	1.47847	0.289021	5.11545	3.13e-07	6.88e-07	pdgfrb (-dox).vs.pdgfrb (+dox)
LINC00958	1194.85	1.47744	0.085036	17.3743	1.29e-67	1.54e-66	pdgfrb (-dox).vs.pdgfrb (+dox)
WNT5A	1332.98	1.47546	0.065934	22.3779	6.46e-111	1.32e-109	pdgfrb (-dox).vs.pdgfrb (+dox)
SLC9A7	1497.17	1.47445	0.0859554	17.1537	5.9e-66	6.86e-65	pdgfrb (-dox).vs.pdgfrb (+dox)
ETV6	2331.91	1.47442	0.0540323	27.2878	5.91e-164	1.98e-162	pdgfrb (-dox).vs.pdgfrb (+dox)
XPC	1838.6	1.47375	0.0588525	25.0414	2.16e-138	5.84e-137	pdgfrb (-dox).vs.pdgfrb (+dox)
COL4A1	124276	1.47333	0.0840959	17.5197	1.01e-68	1.23e-67	pdgfrb (-dox).vs.pdgfrb (+dox)
JAK1	10339.9	1.47219	0.0665076	22.1356	1.44e-108	2.85e-107	pdgfrb (-dox).vs.pdgfrb (+dox)
RP11-38L15.3	157.518	1.47136	0.169094	8.70145	3.28e-18	1.27e-17	pdgfrb (-dox).vs.pdgfrb (+dox)
MATN2	2981.14	1.47096	0.0768215	19.1477	1.01e-81	1.48e-80	pdgfrb (-dox).vs.pdgfrb (+dox)
AEN	1620.63	1.46921	0.0702286	20.9203	3.5e-97	6.22e-96	pdgfrb (-dox).vs.pdgfrb (+dox)
PSORS1C1	238.087	1.46907	0.178561	8.22726	1.92e-16	6.94e-16	pdgfrb (-dox).vs.pdgfrb (+dox)
B3GNT4	128.751	1.46634	0.273652	5.35842	8.4e-08	1.92e-07	pdgfrb (-dox).vs.pdgfrb (+dox)
PAG1	556.473	1.46604	0.133102	11.0144	3.26e-28	1.76e-27	pdgfrb (-dox).vs.pdgfrb (+dox)
LRMDA	121.93	1.46315	0.206708	7.07835	1.46e-12	4.42e-12	pdgfrb (-dox).vs.pdgfrb (+dox)
CASP1	164.879	1.46233	0.15163	9.64405	5.21e-22	2.32e-21	pdgfrb (-dox).vs.pdgfrb (+dox)
ZNF702P	99.4891	1.4612	0.244551	5.97502	2.3e-09	5.81e-09	pdgfrb (-dox).vs.pdgfrb (+dox)
TMEM229B	200.652	1.46053	0.13529	10.7955	3.61e-27	1.9e-26	pdgfrb (-dox).vs.pdgfrb (+dox)
PRAME	220.443	1.45849	0.136187	10.7095	9.19e-27	4.8e-26	pdgfrb (-dox).vs.pdgfrb (+dox)
C12orf75	3623.75	1.45732	0.0529308	27.5326	7.16e-167	2.45e-165	pdgfrb (-dox).vs.pdgfrb (+dox)
HOGA1	502.609	1.45671	0.126342	11.5299	9.32e-31	5.49e-30	pdgfrb (-dox).vs.pdgfrb (+dox)
GPX1	4606.13	1.45497	0.0931398	15.6214	5.21e-55	5.14e-54	pdgfrb (-dox).vs.pdgfrb (+dox)
MDGA1	331.258	1.4537	0.150801	9.6399	5.42e-22	2.42e-21	pdgfrb (-dox).vs.pdgfrb (+dox)
GAS6-AS1	127.508	1.45081	0.486344	2.98309	0.00285352	0.00437916	pdgfrb (-dox).vs.pdgfrb (+dox)
MCTP1	332.556	1.44989	0.113703	12.7515	3.06e-37	2.13e-36	pdgfrb (-dox).vs.pdgfrb (+dox)
LCA5	356.471	1.44981	0.126082	11.4989	1.34e-30	7.81e-30	pdgfrb (-dox).vs.pdgfrb (+dox)
GOLGA8B	3343.86	1.44962	0.302506	4.79203	1.65e-06	3.44e-06	pdgfrb (-dox).vs.pdgfrb (+dox)
TPM1	42924.4	1.44454	0.0637219	22.6694	8.98e-114	1.87e-112	pdgfrb (-dox).vs.pdgfrb (+dox)
GIPC1	4441.86	1.44399	0.0611358	23.6194	2.44e-123	5.54e-122	pdgfrb (-dox).vs.pdgfrb (+dox)
RC3H1	3243.65	1.4415	0.111791	12.8945	4.83e-38	3.44e-37	pdgfrb (-dox).vs.pdgfrb (+dox)
KRT7	10679.1	1.4399	0.0781272	18.4302	7.52e-76	1.01e-74	pdgfrb (-dox).vs.pdgfrb (+dox)
PTX3	139.231	1.43911	0.176083	8.17288	3.01e-16	1.08e-15	pdgfrb (-dox).vs.pdgfrb (+dox)
FDXR	787.184	1.4355	0.0864148	16.6117	5.74e-62	6.28e-61	pdgfrb (-dox).vs.pdgfrb (+dox)
GOLGA6L5P	142.564	1.43418	0.28388	5.05205	4.37e-07	9.5e-07	pdgfrb (-dox).vs.pdgfrb (+dox)
TP53TG1	137.309	1.43389	0.186919	7.67119	1.7e-14	5.63e-14	pdgfrb (-dox).vs.pdgfrb (+dox)
MIEF2	837.973	1.43318	0.0859315	16.6781	1.89e-62	2.09e-61	pdgfrb (-dox).vs.pdgfrb (+dox)
TTC3P1	204.342	1.43202	0.157587	9.08719	1.02e-19	4.19e-19	pdgfrb (-dox).vs.pdgfrb (+dox)
RTL1	96.4998	1.43146	0.853671	1.67683	0.0935757	0.117895	pdgfrb (-dox).vs.pdgfrb (+dox)
SLC39A13	2721.8	1.42866	0.0684849	20.861	1.21e-96	2.14e-95	pdgfrb (-dox).vs.pdgfrb (+dox)
CEP85L	585.43	1.42844	0.0987488	14.4654	2e-47	1.72e-46	pdgfrb (-dox).vs.pdgfrb (+dox)
EDEM2	1125.04	1.42755	0.0701223	20.358	3.94e-92	6.56e-91	pdgfrb (-dox).vs.pdgfrb (+dox)
CAV2	2163.93	1.42676	0.0607764	23.4756	7.25e-122	1.62e-120	pdgfrb (-dox).vs.pdgfrb (+dox)
CDKL5	538.475	1.42628	0.106734	13.3629	9.97e-41	7.47e-40	pdgfrb (-dox).vs.pdgfrb (+dox)
SLC39A11	464.329	1.42359	0.109863	12.9579	2.12e-38	1.52e-37	pdgfrb (-dox).vs.pdgfrb (+dox)
FEZ1	872.551	1.42327	0.102254	13.9189	4.86e-44	3.92e-43	pdgfrb (-dox).vs.pdgfrb (+dox)
FRMD4A	1955.42	1.42246	0.0505303	28.1507	2.35e-174	8.68e-173	pdgfrb (-dox).vs.pdgfrb (+dox)
LTBP2	4656.72	1.42215	0.0812093	17.5121	1.16e-68	1.4e-67	pdgfrb (-dox).vs.pdgfrb (+dox)
LYNX1	349.422	1.42187	0.119538	11.8947	1.26e-32	7.8e-32	pdgfrb (-dox).vs.pdgfrb (+dox)
TMEM37	188.689	1.42169	0.134546	10.5666	4.26e-26	2.16e-25	pdgfrb (-dox).vs.pdgfrb (+dox)
NEU1	2207.26	1.42167	0.0808431	17.5856	3.18e-69	3.9e-68	pdgfrb (-dox).vs.pdgfrb (+dox)
SPRYD3	973.823	1.42121	0.0851347	16.6937	1.46e-62	1.61e-61	pdgfrb (-dox).vs.pdgfrb (+dox)
TMEM45A	469.891	1.41978	0.125316	11.3296	9.36e-30	5.33e-29	pdgfrb (-dox).vs.pdgfrb (+dox)
PDGFA	513.57	1.41935	0.100909	14.0657	6.17e-45	5.07e-44	pdgfrb (-dox).vs.pdgfrb (+dox)
CHST2	378.796	1.41438	0.142074	9.95521	2.39e-23	1.12e-22	pdgfrb (-dox).vs.pdgfrb (+dox)
CLCF1	716.279	1.41329	0.113472	12.455	1.31e-35	8.79e-35	pdgfrb (-dox).vs.pdgfrb (+dox)
ATP6V0E1	2045.09	1.41061	0.0721681	19.5461	4.45e-85	6.84e-84	pdgfrb (-dox).vs.pdgfrb (+dox)
SYT14	346.921	1.40991	0.136534	10.3264	5.35e-25	2.65e-24	pdgfrb (-dox).vs.pdgfrb (+dox)
FCHSD1	1131.85	1.40978	0.136956	10.2937	7.53e-25	3.71e-24	pdgfrb (-dox).vs.pdgfrb (+dox)
PRR5	496.446	1.40941	0.118157	11.9282	8.43e-33	5.26e-32	pdgfrb (-dox).vs.pdgfrb (+dox)
COL5A2	4343.6	1.40673	0.0727143	19.3459	2.21e-83	3.29e-82	pdgfrb (-dox).vs.pdgfrb (+dox)
PLA2G4C	423.979	1.40549	0.100687	13.959	2.77e-44	2.25e-43	pdgfrb (-dox).vs.pdgfrb (+dox)
FBN1	20915.7	1.40518	0.159911	8.78731	1.53e-18	6.01e-18	pdgfrb (-dox).vs.pdgfrb (+dox)
PLEKHM1	1517.23	1.40475	0.0701109	20.0361	2.67e-89	4.28e-88	pdgfrb (-dox).vs.pdgfrb (+dox)
NECTIN3-AS1	473.85	1.40254	0.113678	12.3379	5.66e-35	3.74e-34	pdgfrb (-dox).vs.pdgfrb (+dox)
YPEL5	2145.42	1.40248	0.0833323	16.83	1.47e-63	1.65e-62	pdgfrb (-dox).vs.pdgfrb (+dox)
CHPF2	4067.48	1.40243	0.0706938	19.838	1.4e-87	2.19e-86	pdgfrb (-dox).vs.pdgfrb (+dox)
DDX60L	2188.39	1.40168	0.11363	12.3355	5.83e-35	3.85e-34	pdgfrb (-dox).vs.pdgfrb (+dox)
SELENOM	1311.52	1.40082	0.0957072	14.6365	1.64e-48	1.44e-47	pdgfrb (-dox).vs.pdgfrb (+dox)
GMDS	632.665	1.40072	0.0913603	15.3318	4.69e-53	4.48e-52	pdgfrb (-dox).vs.pdgfrb (+dox)
RP11-4O1.2	332.662	1.39795	0.132072	10.5848	3.51e-26	1.79e-25	pdgfrb (-dox).vs.pdgfrb (+dox)
RNF213	25244.5	1.39794	0.181735	7.69218	1.45e-14	4.8e-14	pdgfrb (-dox).vs.pdgfrb (+dox)
LAMA5	14800.9	1.39766	0.0862423	16.2062	4.56e-59	4.76e-58	pdgfrb (-dox).vs.pdgfrb (+dox)
SLC41A2	1620.22	1.3962	0.0756276	18.4616	4.21e-76	5.69e-75	pdgfrb (-dox).vs.pdgfrb (+dox)
MAN2B1	3350.71	1.39613	0.0649484	21.4959	1.7e-102	3.17e-101	pdgfrb (-dox).vs.pdgfrb (+dox)
ITGB5	5738.59	1.39609	0.059872	23.318	2.92e-120	6.46e-119	pdgfrb (-dox).vs.pdgfrb (+dox)
MTCL1	4170.14	1.39597	0.0689063	20.259	2.96e-91	4.86e-90	pdgfrb (-dox).vs.pdgfrb (+dox)
SCN8A	889.39	1.39582	0.102712	13.5897	4.61e-42	3.56e-41	pdgfrb (-dox).vs.pdgfrb (+dox)
CLDN2	250.128	1.39481	0.303162	4.60087	4.21e-06	8.49e-06	pdgfrb (-dox).vs.pdgfrb (+dox)
TMEM87B	1518.59	1.39385	0.0892229	15.6221	5.15e-55	5.09e-54	pdgfrb (-dox).vs.pdgfrb (+dox)
SOCS1	127.645	1.39363	0.161311	8.63944	5.65e-18	2.17e-17	pdgfrb (-dox).vs.pdgfrb (+dox)
FRMD5	593.352	1.39213	0.0858698	16.2121	4.14e-59	4.33e-58	pdgfrb (-dox).vs.pdgfrb (+dox)
ARID3A	523.632	1.39139	0.11544	12.053	1.87e-33	1.19e-32	pdgfrb (-dox).vs.pdgfrb (+dox)
STOML1	769.647	1.39106	0.0884762	15.7224	1.06e-55	1.06e-54	pdgfrb (-dox).vs.pdgfrb (+dox)
ASCC3	3753.41	1.39093	0.079358	17.5273	8.87e-69	1.08e-67	pdgfrb (-dox).vs.pdgfrb (+dox)
PLEC	44327.5	1.39027	0.0831316	16.7238	8.79e-63	9.77e-62	pdgfrb (-dox).vs.pdgfrb (+dox)
ARHGAP29	12476.7	1.39024	0.0756295	18.3822	1.82e-75	2.45e-74	pdgfrb (-dox).vs.pdgfrb (+dox)
LINC01139	292.17	1.38853	0.202244	6.86563	6.62e-12	1.94e-11	pdgfrb (-dox).vs.pdgfrb (+dox)
DUSP6	402.325	1.38752	0.103218	13.4426	3.4e-41	2.58e-40	pdgfrb (-dox).vs.pdgfrb (+dox)
FGF1	257.797	1.38687	0.150882	9.19176	3.86e-20	1.62e-19	pdgfrb (-dox).vs.pdgfrb (+dox)
PCDHGB2	152.512	1.38297	0.358622	3.85636	0.000115088	0.000203445	pdgfrb (-dox).vs.pdgfrb (+dox)
GTDC1	432.316	1.37909	0.122849	11.2259	3.04e-29	1.71e-28	pdgfrb (-dox).vs.pdgfrb (+dox)
C14orf28	128.77	1.37899	0.205185	6.72071	1.81e-11	5.15e-11	pdgfrb (-dox).vs.pdgfrb (+dox)
AMZ1	2824.73	1.37811	0.0720034	19.1395	1.18e-81	1.73e-80	pdgfrb (-dox).vs.pdgfrb (+dox)
TNFRSF14	574.955	1.37771	0.130234	10.5787	3.74e-26	1.9e-25	pdgfrb (-dox).vs.pdgfrb (+dox)
LCAT	197.906	1.37554	0.294068	4.67763	2.9e-06	5.94e-06	pdgfrb (-dox).vs.pdgfrb (+dox)
RRAS2	3330.88	1.37453	0.0760232	18.0804	4.55e-73	5.87e-72	pdgfrb (-dox).vs.pdgfrb (+dox)
EHD1	4351.92	1.3733	0.0531493	25.8385	3.28e-147	9.63e-146	pdgfrb (-dox).vs.pdgfrb (+dox)
PDE11A	128.149	1.37275	0.210453	6.52282	6.9e-11	1.92e-10	pdgfrb (-dox).vs.pdgfrb (+dox)
OGFRL1	10578.3	1.37269	0.0810825	16.9296	2.72e-64	3.09e-63	pdgfrb (-dox).vs.pdgfrb (+dox)
GSN	5200.78	1.37262	0.0720114	19.0612	5.3e-81	7.63e-80	pdgfrb (-dox).vs.pdgfrb (+dox)
IQCA1	273.882	1.3718	0.132011	10.3915	2.71e-25	1.35e-24	pdgfrb (-dox).vs.pdgfrb (+dox)
ALCAM	9216.96	1.37055	0.0707607	19.3687	1.42e-83	2.12e-82	pdgfrb (-dox).vs.pdgfrb (+dox)
GLS	14098.9	1.37036	0.0927904	14.7684	2.34e-49	2.09e-48	pdgfrb (-dox).vs.pdgfrb (+dox)
IFNGR1	1118.62	1.36915	0.0867634	15.7803	4.25e-56	4.28e-55	pdgfrb (-dox).vs.pdgfrb (+dox)
IL17RA	1629.84	1.36891	0.0612259	22.3584	1e-110	2.03e-109	pdgfrb (-dox).vs.pdgfrb (+dox)
ARSA	1822.55	1.36778	0.077142	17.7307	2.43e-70	3.03e-69	pdgfrb (-dox).vs.pdgfrb (+dox)
TMEM98	1621.74	1.36748	0.0768658	17.7905	8.37e-71	1.05e-69	pdgfrb (-dox).vs.pdgfrb (+dox)
FAM174B	206.477	1.36401	0.147023	9.27752	1.73e-20	7.36e-20	pdgfrb (-dox).vs.pdgfrb (+dox)
VPS41	2157.78	1.36248	0.0603399	22.5801	6.8e-113	1.41e-111	pdgfrb (-dox).vs.pdgfrb (+dox)
BICC1	12398.1	1.36219	0.0500632	27.2094	5.02e-163	1.66e-161	pdgfrb (-dox).vs.pdgfrb (+dox)
FIBCD1	125.527	1.36028	0.203612	6.68076	2.38e-11	6.73e-11	pdgfrb (-dox).vs.pdgfrb (+dox)
MTATP6P1	3236.2	1.36015	0.666522	2.04067	0.0412835	0.0548285	pdgfrb (-dox).vs.pdgfrb (+dox)
SLC9A1	2020.56	1.35913	0.0678883	20.02	3.68e-89	5.89e-88	pdgfrb (-dox).vs.pdgfrb (+dox)
MXRA7	7282.74	1.35784	0.0647454	20.972	1.18e-97	2.11e-96	pdgfrb (-dox).vs.pdgfrb (+dox)
NAV2-AS6	204.737	1.35626	0.152238	8.90884	5.16e-19	2.06e-18	pdgfrb (-dox).vs.pdgfrb (+dox)
HCN4	456.904	1.356	0.104841	12.9339	2.9e-38	2.07e-37	pdgfrb (-dox).vs.pdgfrb (+dox)
FOXN3	3053.15	1.35387	0.0769657	17.5905	2.91e-69	3.58e-68	pdgfrb (-dox).vs.pdgfrb (+dox)
CDHR1	402.964	1.35089	0.139721	9.66849	4.1e-22	1.84e-21	pdgfrb (-dox).vs.pdgfrb (+dox)
TUBA1A	15502.1	1.35032	0.04718	28.6206	3.72e-180	1.46e-178	pdgfrb (-dox).vs.pdgfrb (+dox)
DACT1	320.456	1.35012	0.190217	7.09779	1.27e-12	3.86e-12	pdgfrb (-dox).vs.pdgfrb (+dox)
RNF182	162.859	1.34969	0.17906	7.53765	4.79e-14	1.55e-13	pdgfrb (-dox).vs.pdgfrb (+dox)
PCED1B	155.538	1.34953	0.182011	7.41458	1.22e-13	3.88e-13	pdgfrb (-dox).vs.pdgfrb (+dox)
SEMA3A	1591.63	1.34839	0.130803	10.3086	6.44e-25	3.18e-24	pdgfrb (-dox).vs.pdgfrb (+dox)
KCNQ3	121.683	1.34538	0.244116	5.51122	3.56e-08	8.35e-08	pdgfrb (-dox).vs.pdgfrb (+dox)
ATP7B	409.958	1.34326	0.108345	12.3979	2.68e-35	1.78e-34	pdgfrb (-dox).vs.pdgfrb (+dox)
SLCO3A1	691.26	1.34279	0.0912303	14.7186	4.89e-49	4.35e-48	pdgfrb (-dox).vs.pdgfrb (+dox)
RAB19	112.863	1.34257	0.2422	5.54324	2.97e-08	7e-08	pdgfrb (-dox).vs.pdgfrb (+dox)
AKAP13	5865.29	1.34221	0.102036	13.1543	1.61e-39	1.18e-38	pdgfrb (-dox).vs.pdgfrb (+dox)
MAN2B2	2803.74	1.34212	0.0627568	21.3861	1.8e-101	3.31e-100	pdgfrb (-dox).vs.pdgfrb (+dox)
MTCO1P12	88.5801	1.34136	0.630404	2.12777	0.0333558	0.0448906	pdgfrb (-dox).vs.pdgfrb (+dox)
FLT4	266.565	1.34084	0.136541	9.82008	9.23e-23	4.24e-22	pdgfrb (-dox).vs.pdgfrb (+dox)
DCUN1D3	1173.59	1.34081	0.0735385	18.2327	2.84e-74	3.72e-73	pdgfrb (-dox).vs.pdgfrb (+dox)
PHPT1	1407.34	1.33978	0.086986	15.4022	1.58e-53	1.52e-52	pdgfrb (-dox).vs.pdgfrb (+dox)
PTPN21	1456.86	1.33815	0.0729046	18.3549	3.02e-75	4.03e-74	pdgfrb (-dox).vs.pdgfrb (+dox)
SLC8A1	925.164	1.33715	0.0968412	13.8076	2.29e-43	1.82e-42	pdgfrb (-dox).vs.pdgfrb (+dox)
DIP2C-AS1	111.33	1.33597	0.259831	5.14171	2.72e-07	6.01e-07	pdgfrb (-dox).vs.pdgfrb (+dox)
LFNG	2835.83	1.33515	0.0858684	15.5488	1.62e-54	1.59e-53	pdgfrb (-dox).vs.pdgfrb (+dox)
GABARAPL1	1574.9	1.33322	0.0752368	17.7203	2.93e-70	3.64e-69	pdgfrb (-dox).vs.pdgfrb (+dox)
PCDHGA7	87.8238	1.33237	0.35127	3.79301	0.000148835	0.000260086	pdgfrb (-dox).vs.pdgfrb (+dox)
MSC-AS1	336.888	1.33222	0.15454	8.62056	6.66e-18	2.56e-17	pdgfrb (-dox).vs.pdgfrb (+dox)
CYBRD1	1947.65	1.33205	0.0948718	14.0406	8.8e-45	7.19e-44	pdgfrb (-dox).vs.pdgfrb (+dox)
ARID5B	4982.07	1.33141	0.0653752	20.3657	3.37e-92	5.62e-91	pdgfrb (-dox).vs.pdgfrb (+dox)
PDLIM1	4512.09	1.32915	0.052846	25.1513	1.37e-139	3.74e-138	pdgfrb (-dox).vs.pdgfrb (+dox)
XXbac-BPG283O16.9	374.489	1.32838	0.173405	7.66057	1.85e-14	6.11e-14	pdgfrb (-dox).vs.pdgfrb (+dox)
RHOC	8577.2	1.32425	0.0729155	18.1615	1.04e-73	1.36e-72	pdgfrb (-dox).vs.pdgfrb (+dox)
TNFRSF10B	7295.04	1.32397	0.0411182	32.1991	1.82e-227	1.06e-225	pdgfrb (-dox).vs.pdgfrb (+dox)
IL4I1	430.881	1.32366	0.110521	11.9766	4.71e-33	2.96e-32	pdgfrb (-dox).vs.pdgfrb (+dox)
SLC39A6	3334.38	1.32309	0.0610773	21.6626	4.63e-104	8.8e-103	pdgfrb (-dox).vs.pdgfrb (+dox)
TENM2	9358.94	1.32238	0.10395	12.7213	4.51e-37	3.12e-36	pdgfrb (-dox).vs.pdgfrb (+dox)
COL14A1	122.026	1.3222	0.188153	7.0273	2.11e-12	6.34e-12	pdgfrb (-dox).vs.pdgfrb (+dox)
BAIAP2L2	616.479	1.32045	0.117074	11.2787	1.67e-29	9.45e-29	pdgfrb (-dox).vs.pdgfrb (+dox)
PCDHGC3	2143.25	1.31989	0.0840125	15.7106	1.28e-55	1.27e-54	pdgfrb (-dox).vs.pdgfrb (+dox)
SEPTIN4	117.128	1.31984	0.197948	6.66762	2.6e-11	7.35e-11	pdgfrb (-dox).vs.pdgfrb (+dox)
TRIM58	1694.41	1.3194	0.0828199	15.9309	3.87e-57	3.94e-56	pdgfrb (-dox).vs.pdgfrb (+dox)
QSOX1	12038.7	1.31934	0.0610083	21.6256	1.03e-103	1.95e-102	pdgfrb (-dox).vs.pdgfrb (+dox)
RIPK4	888.644	1.31816	0.0887423	14.8538	6.58e-50	5.92e-49	pdgfrb (-dox).vs.pdgfrb (+dox)
CRPPA	118.149	1.31796	0.194853	6.76389	1.34e-11	3.86e-11	pdgfrb (-dox).vs.pdgfrb (+dox)
DSC3	337.913	1.31719	0.153952	8.55583	1.17e-17	4.43e-17	pdgfrb (-dox).vs.pdgfrb (+dox)
LINC00632	499.885	1.31667	0.114205	11.529	9.42e-31	5.54e-30	pdgfrb (-dox).vs.pdgfrb (+dox)
GOLGA6L4	80.5766	1.31571	0.350126	3.75781	0.000171409	0.000297788	pdgfrb (-dox).vs.pdgfrb (+dox)
TMEM86A	203.233	1.31429	0.148516	8.84949	8.79e-19	3.48e-18	pdgfrb (-dox).vs.pdgfrb (+dox)
PEA15	8210.7	1.31401	0.0480616	27.3401	1.42e-164	4.76e-163	pdgfrb (-dox).vs.pdgfrb (+dox)
APOL2	2806.25	1.31386	0.0567522	23.1508	1.43e-118	3.09e-117	pdgfrb (-dox).vs.pdgfrb (+dox)
PARP3	1095.4	1.31311	0.0674303	19.4736	1.84e-84	2.8e-83	pdgfrb (-dox).vs.pdgfrb (+dox)
KRTAP5-AS1	143.375	1.31273	0.181956	7.21452	5.41e-13	1.67e-12	pdgfrb (-dox).vs.pdgfrb (+dox)
LIMS4	169.799	1.31266	0.313427	4.18808	2.81e-05	5.26e-05	pdgfrb (-dox).vs.pdgfrb (+dox)
CNN3	11452.8	1.31255	0.0503227	26.0826	5.75e-150	1.71e-148	pdgfrb (-dox).vs.pdgfrb (+dox)
PXDN	28099.5	1.30963	0.0614044	21.3279	6.26e-101	1.15e-99	pdgfrb (-dox).vs.pdgfrb (+dox)
CYB5R1	772.711	1.30929	0.0777492	16.8399	1.24e-63	1.4e-62	pdgfrb (-dox).vs.pdgfrb (+dox)
PBXIP1	2699.28	1.30877	0.0580761	22.5355	1.86e-112	3.85e-111	pdgfrb (-dox).vs.pdgfrb (+dox)
FRMD6	6322.58	1.30857	0.0632593	20.6858	4.65e-95	8.06e-94	pdgfrb (-dox).vs.pdgfrb (+dox)
EPS8L2	8272.68	1.30839	0.0789724	16.5676	1.19e-61	1.3e-60	pdgfrb (-dox).vs.pdgfrb (+dox)
RP11-347C12.3	67.2314	1.30791	0.268257	4.87557	1.08e-06	2.29e-06	pdgfrb (-dox).vs.pdgfrb (+dox)
DNAJB9	536.534	1.30712	0.114572	11.4087	3.78e-30	2.18e-29	pdgfrb (-dox).vs.pdgfrb (+dox)
SCG5	138.062	1.30616	0.168056	7.77213	7.72e-15	2.6e-14	pdgfrb (-dox).vs.pdgfrb (+dox)
IFIT1	3689.38	1.30295	0.124099	10.4993	8.7e-26	4.4e-25	pdgfrb (-dox).vs.pdgfrb (+dox)
MTMR10	1025.15	1.30207	0.0644883	20.1908	1.18e-90	1.92e-89	pdgfrb (-dox).vs.pdgfrb (+dox)
BCL2L1	4912.82	1.30102	0.0560416	23.2152	3.19e-119	6.95e-118	pdgfrb (-dox).vs.pdgfrb (+dox)
ABCC3	2767.13	1.29981	0.0761243	17.0748	2.28e-65	2.63e-64	pdgfrb (-dox).vs.pdgfrb (+dox)
FOXO1	507.86	1.29912	0.111365	11.6654	1.92e-31	1.15e-30	pdgfrb (-dox).vs.pdgfrb (+dox)
COL6A1	2861.32	1.29739	0.0787739	16.4697	6.05e-61	6.51e-60	pdgfrb (-dox).vs.pdgfrb (+dox)
CLIP4	1041.83	1.29714	0.0676101	19.1857	4.88e-82	7.18e-81	pdgfrb (-dox).vs.pdgfrb (+dox)
RASD1	127.854	1.29674	0.186119	6.9673	3.23e-12	9.64e-12	pdgfrb (-dox).vs.pdgfrb (+dox)
MAPK8IP3	2395.35	1.29668	0.405593	3.19699	0.00138871	0.00220474	pdgfrb (-dox).vs.pdgfrb (+dox)
PIK3R1	1302.77	1.29436	0.0658711	19.6498	5.8e-86	8.95e-85	pdgfrb (-dox).vs.pdgfrb (+dox)
GPRIN2	212.162	1.29418	0.175269	7.384	1.54e-13	4.86e-13	pdgfrb (-dox).vs.pdgfrb (+dox)
RUSC2	4069.83	1.29398	0.0800417	16.1663	8.72e-59	9.05e-58	pdgfrb (-dox).vs.pdgfrb (+dox)
RAB3B	6406.13	1.29339	0.171023	7.56266	3.95e-14	1.29e-13	pdgfrb (-dox).vs.pdgfrb (+dox)
LGMN	2261.97	1.29239	0.0543295	23.7881	4.44e-125	1.03e-123	pdgfrb (-dox).vs.pdgfrb (+dox)
IGF2R	21967.7	1.28988	0.0984259	13.1051	3.08e-39	2.24e-38	pdgfrb (-dox).vs.pdgfrb (+dox)
RAP2B	1474.14	1.28988	0.0647172	19.931	2.19e-88	3.48e-87	pdgfrb (-dox).vs.pdgfrb (+dox)
ZNF219	1107.95	1.28929	0.109113	11.8161	3.22e-32	1.97e-31	pdgfrb (-dox).vs.pdgfrb (+dox)
MALAT1	142865	1.28913	0.526624	2.44792	0.0143683	0.0202748	pdgfrb (-dox).vs.pdgfrb (+dox)
RDH10	839.529	1.28896	0.0744449	17.3142	3.67e-67	4.34e-66	pdgfrb (-dox).vs.pdgfrb (+dox)
EXT1	5192.16	1.28771	0.0470197	27.3867	3.95e-165	1.34e-163	pdgfrb (-dox).vs.pdgfrb (+dox)
TMEM168	404.698	1.28718	0.110478	11.651	2.27e-31	1.36e-30	pdgfrb (-dox).vs.pdgfrb (+dox)
MYOF	16126.9	1.28678	0.0606376	21.2208	6.14e-100	1.12e-98	pdgfrb (-dox).vs.pdgfrb (+dox)
PRUNE2	3273.82	1.28507	0.130406	9.85438	6.56e-23	3.04e-22	pdgfrb (-dox).vs.pdgfrb (+dox)
ADAMTSL1	118.745	1.28359	0.185589	6.91632	4.64e-12	1.37e-11	pdgfrb (-dox).vs.pdgfrb (+dox)
COL4A2	125756	1.28042	0.0788761	16.2333	2.93e-59	3.08e-58	pdgfrb (-dox).vs.pdgfrb (+dox)
KCTD21	372.467	1.27907	0.113553	11.2641	1.97e-29	1.11e-28	pdgfrb (-dox).vs.pdgfrb (+dox)
ZBTB4	3324.23	1.27898	0.0518161	24.683	1.63e-134	4.17e-133	pdgfrb (-dox).vs.pdgfrb (+dox)
NHS	1185.96	1.2788	0.0881154	14.5127	1.01e-47	8.71e-47	pdgfrb (-dox).vs.pdgfrb (+dox)
CSF1	1563.22	1.27871	0.0573496	22.2967	3.98e-110	7.98e-109	pdgfrb (-dox).vs.pdgfrb (+dox)
MAP7D3	1370.61	1.27789	0.0680082	18.7902	9.09e-79	1.28e-77	pdgfrb (-dox).vs.pdgfrb (+dox)
USP35	391.249	1.27683	0.13749	9.28672	1.59e-20	6.77e-20	pdgfrb (-dox).vs.pdgfrb (+dox)
MARCHF4	458.678	1.27392	0.135119	9.4281	4.18e-21	1.81e-20	pdgfrb (-dox).vs.pdgfrb (+dox)
RBM43	328.279	1.27232	0.113629	11.1972	4.21e-29	2.35e-28	pdgfrb (-dox).vs.pdgfrb (+dox)
GIPR	108.087	1.2723	0.27215	4.67498	2.94e-06	6.01e-06	pdgfrb (-dox).vs.pdgfrb (+dox)
EFNA4	222.013	1.27119	0.152008	8.36262	6.13e-17	2.26e-16	pdgfrb (-dox).vs.pdgfrb (+dox)
DCAF4	518.672	1.26887	0.102776	12.346	5.12e-35	3.38e-34	pdgfrb (-dox).vs.pdgfrb (+dox)
FANK1	80.8076	1.26871	0.230742	5.49841	3.83e-08	8.96e-08	pdgfrb (-dox).vs.pdgfrb (+dox)
GTF2IRD2B	407.547	1.26771	0.10114	12.5343	4.85e-36	3.28e-35	pdgfrb (-dox).vs.pdgfrb (+dox)
IER5	1055.94	1.26621	0.0803508	15.7585	6e-56	6.04e-55	pdgfrb (-dox).vs.pdgfrb (+dox)
PVT1	558.334	1.26567	0.130402	9.70592	2.84e-22	1.29e-21	pdgfrb (-dox).vs.pdgfrb (+dox)
ZNF836	164.06	1.26483	0.160887	7.86162	3.79e-15	1.3e-14	pdgfrb (-dox).vs.pdgfrb (+dox)
DENND1B	648.335	1.2642	0.102985	12.2756	1.22e-34	8.02e-34	pdgfrb (-dox).vs.pdgfrb (+dox)
FSTL1	27207.1	1.2639	0.0517454	24.4254	9.18e-132	2.29e-130	pdgfrb (-dox).vs.pdgfrb (+dox)
TNFAIP1	3947.57	1.26327	0.0452939	27.8906	3.47e-171	1.24e-169	pdgfrb (-dox).vs.pdgfrb (+dox)
TMEM63B	2913.54	1.26044	0.0516216	24.417	1.13e-131	2.82e-130	pdgfrb (-dox).vs.pdgfrb (+dox)
SLC12A7	2929.5	1.2603	0.067828	18.5809	4.59e-77	6.26e-76	pdgfrb (-dox).vs.pdgfrb (+dox)
SLC35F5	6327.7	1.25997	0.0840048	14.9988	7.47e-51	6.82e-50	pdgfrb (-dox).vs.pdgfrb (+dox)
TAB3	1477.4	1.25876	0.077589	16.2234	3.45e-59	3.62e-58	pdgfrb (-dox).vs.pdgfrb (+dox)
IL15	243.167	1.25823	0.158213	7.95276	1.82e-15	6.33e-15	pdgfrb (-dox).vs.pdgfrb (+dox)
ARPC4-TTLL3	112.127	1.2581	0.312036	4.0319	5.53e-05	0.000100574	pdgfrb (-dox).vs.pdgfrb (+dox)
KALRN	794.325	1.25792	0.100849	12.4733	1.04e-35	7.01e-35	pdgfrb (-dox).vs.pdgfrb (+dox)
FHL2	6277.45	1.25788	0.057155	22.0082	2.4e-107	4.73e-106	pdgfrb (-dox).vs.pdgfrb (+dox)
RIPK2	977.151	1.25776	0.0826278	15.222	2.53e-52	2.38e-51	pdgfrb (-dox).vs.pdgfrb (+dox)
RP11-20I23.13	248.735	1.25726	0.146503	8.58177	9.34e-18	3.56e-17	pdgfrb (-dox).vs.pdgfrb (+dox)
PFKFB3	2880.96	1.25716	0.0751789	16.7223	9.02e-63	1e-61	pdgfrb (-dox).vs.pdgfrb (+dox)
TMEM30A	8137.09	1.25435	0.0665781	18.8402	3.54e-79	5.01e-78	pdgfrb (-dox).vs.pdgfrb (+dox)
GALNT10	3441.51	1.25378	0.0599438	20.916	3.83e-97	6.81e-96	pdgfrb (-dox).vs.pdgfrb (+dox)
RNF13	965.945	1.25375	0.104122	12.0411	2.16e-33	1.37e-32	pdgfrb (-dox).vs.pdgfrb (+dox)
PCDHGA11	183.07	1.25246	0.155367	8.06133	7.55e-16	2.66e-15	pdgfrb (-dox).vs.pdgfrb (+dox)
KLHL13	843.503	1.25173	0.089782	13.9419	3.52e-44	2.85e-43	pdgfrb (-dox).vs.pdgfrb (+dox)
LRRC3	218.075	1.25158	0.143142	8.7436	2.26e-18	8.8e-18	pdgfrb (-dox).vs.pdgfrb (+dox)
PCDHA11	107.56	1.25141	0.308098	4.06172	4.87e-05	8.92e-05	pdgfrb (-dox).vs.pdgfrb (+dox)
FGF5	1280.52	1.24945	0.0872322	14.3233	1.57e-46	1.31e-45	pdgfrb (-dox).vs.pdgfrb (+dox)
BCL2	218.133	1.24916	0.208198	5.99987	1.97e-09	5.01e-09	pdgfrb (-dox).vs.pdgfrb (+dox)
PML	9112.09	1.24902	0.0568786	21.9594	7.04e-107	1.38e-105	pdgfrb (-dox).vs.pdgfrb (+dox)
NIPAL2	423.026	1.24733	0.0993738	12.5519	3.88e-36	2.63e-35	pdgfrb (-dox).vs.pdgfrb (+dox)
MLPH	157.183	1.24699	0.166734	7.47889	7.5e-14	2.41e-13	pdgfrb (-dox).vs.pdgfrb (+dox)
WNT5B	669.633	1.24517	0.112893	11.0296	2.75e-28	1.49e-27	pdgfrb (-dox).vs.pdgfrb (+dox)
EPHB2	6459.06	1.24409	0.0660698	18.8299	4.29e-79	6.06e-78	pdgfrb (-dox).vs.pdgfrb (+dox)
RASSF7	1101.1	1.24396	0.138187	9.00202	2.22e-19	8.98e-19	pdgfrb (-dox).vs.pdgfrb (+dox)
NT5E	3241.95	1.24394	0.086976	14.3021	2.12e-46	1.78e-45	pdgfrb (-dox).vs.pdgfrb (+dox)
VAMP1	231.667	1.24325	0.387802	3.2059	0.00134641	0.00214002	pdgfrb (-dox).vs.pdgfrb (+dox)
MEG9	68.418	1.24279	0.795958	1.56138	0.118434	0.146819	pdgfrb (-dox).vs.pdgfrb (+dox)
LNPEP	5351.62	1.24267	0.202739	6.12941	8.82e-10	2.29e-09	pdgfrb (-dox).vs.pdgfrb (+dox)
ZNF32	181.643	1.24232	0.147424	8.42687	3.55e-17	1.32e-16	pdgfrb (-dox).vs.pdgfrb (+dox)
CTTNBP2NL	3111.35	1.2417	0.0623791	19.9057	3.63e-88	5.74e-87	pdgfrb (-dox).vs.pdgfrb (+dox)
SSH1	4060.97	1.24129	0.0585248	21.2097	7.78e-100	1.41e-98	pdgfrb (-dox).vs.pdgfrb (+dox)
PRICKLE1	2169.86	1.24112	0.0567465	21.8713	4.87e-106	9.47e-105	pdgfrb (-dox).vs.pdgfrb (+dox)
PHACTR1	165.098	1.24061	0.147977	8.38382	5.12e-17	1.9e-16	pdgfrb (-dox).vs.pdgfrb (+dox)
PRKCI	3221.67	1.23966	0.0487645	25.4213	1.47e-142	4.14e-141	pdgfrb (-dox).vs.pdgfrb (+dox)
ATP6V0A1	1957.35	1.23963	0.0710256	17.4533	3.25e-68	3.92e-67	pdgfrb (-dox).vs.pdgfrb (+dox)
DEGS1	3306.24	1.23509	0.0554415	22.2774	6.12e-110	1.22e-108	pdgfrb (-dox).vs.pdgfrb (+dox)
CD151	12928.1	1.23217	0.0690318	17.8493	2.93e-71	3.7e-70	pdgfrb (-dox).vs.pdgfrb (+dox)
DLG1	7075.02	1.23164	0.0513837	23.9694	5.8e-127	1.39e-125	pdgfrb (-dox).vs.pdgfrb (+dox)
MYH9	161358	1.23143	0.0645997	19.0625	5.17e-81	7.46e-80	pdgfrb (-dox).vs.pdgfrb (+dox)
PPP2R2C	127.852	1.23136	0.173696	7.08916	1.35e-12	4.1e-12	pdgfrb (-dox).vs.pdgfrb (+dox)
NAP1L3	77.106	1.23004	0.226495	5.43077	5.61e-08	1.3e-07	pdgfrb (-dox).vs.pdgfrb (+dox)
CROCCP3	147.524	1.2297	0.272805	4.5076	6.56e-06	1.3e-05	pdgfrb (-dox).vs.pdgfrb (+dox)
USB1	2720.81	1.22855	0.0707149	17.3733	1.31e-67	1.57e-66	pdgfrb (-dox).vs.pdgfrb (+dox)
SOX4	7273.61	1.22796	0.0565544	21.7128	1.55e-104	2.98e-103	pdgfrb (-dox).vs.pdgfrb (+dox)
HSPB8	2892.97	1.22766	0.063601	19.3025	5.12e-83	7.57e-82	pdgfrb (-dox).vs.pdgfrb (+dox)
WHAMM	736.651	1.22507	0.0889278	13.776	3.55e-43	2.81e-42	pdgfrb (-dox).vs.pdgfrb (+dox)
FIGN	1110.96	1.2238	0.102249	11.9688	5.18e-33	3.25e-32	pdgfrb (-dox).vs.pdgfrb (+dox)
SLX1B-SULT1A4	93.3042	1.22355	1.76771	0.692171	0.48883	0.536793	pdgfrb (-dox).vs.pdgfrb (+dox)
RHBDF1	1527.3	1.22313	0.0958481	12.7611	2.7e-37	1.89e-36	pdgfrb (-dox).vs.pdgfrb (+dox)
KCND1	243.117	1.22199	0.159519	7.66049	1.85e-14	6.11e-14	pdgfrb (-dox).vs.pdgfrb (+dox)
MFSD10	2595.07	1.22055	0.101289	12.0502	1.94e-33	1.23e-32	pdgfrb (-dox).vs.pdgfrb (+dox)
RETSAT	1914.38	1.22012	0.0574527	21.237	4.35e-100	7.95e-99	pdgfrb (-dox).vs.pdgfrb (+dox)
BICDL1	294.768	1.22001	0.141022	8.65123	5.09e-18	1.97e-17	pdgfrb (-dox).vs.pdgfrb (+dox)
ARHGAP27P1-BPTFP1-KPNA2P3	180.612	1.21966	0.263196	4.63404	3.59e-06	7.28e-06	pdgfrb (-dox).vs.pdgfrb (+dox)
BICD1	1209.23	1.2192	0.0666412	18.2949	9.08e-75	1.2e-73	pdgfrb (-dox).vs.pdgfrb (+dox)
MAP1LC3A	354.248	1.21841	0.160856	7.57455	3.6e-14	1.17e-13	pdgfrb (-dox).vs.pdgfrb (+dox)
SYNGR3	107.537	1.21693	0.23843	5.10392	3.33e-07	7.29e-07	pdgfrb (-dox).vs.pdgfrb (+dox)
CNTN1	213.13	1.21631	0.137638	8.83702	9.83e-19	3.88e-18	pdgfrb (-dox).vs.pdgfrb (+dox)
MACF1	30870	1.21511	0.219498	5.53587	3.1e-08	7.28e-08	pdgfrb (-dox).vs.pdgfrb (+dox)
TUBB2A	2626.99	1.21458	0.0666293	18.2289	3.04e-74	3.99e-73	pdgfrb (-dox).vs.pdgfrb (+dox)
ADGRB2	1265.03	1.21454	0.0746751	16.2643	1.77e-59	1.87e-58	pdgfrb (-dox).vs.pdgfrb (+dox)
CMBL	578.935	1.2143	0.105869	11.4698	1.87e-30	1.09e-29	pdgfrb (-dox).vs.pdgfrb (+dox)
FGD6	2070.23	1.21205	0.102161	11.8641	1.82e-32	1.12e-31	pdgfrb (-dox).vs.pdgfrb (+dox)
ITM2A	83.6501	1.21135	0.250658	4.8327	1.35e-06	2.82e-06	pdgfrb (-dox).vs.pdgfrb (+dox)
HIF1A	15168.8	1.21116	0.0488168	24.8104	6.93e-136	1.8e-134	pdgfrb (-dox).vs.pdgfrb (+dox)
C6orf132	1697.82	1.21052	0.0774074	15.6383	3.99e-55	3.96e-54	pdgfrb (-dox).vs.pdgfrb (+dox)
AK4P1	123.654	1.21025	0.242537	4.98994	6.04e-07	1.3e-06	pdgfrb (-dox).vs.pdgfrb (+dox)
PLEKHG3	4108.22	1.20927	0.0762649	15.8562	1.27e-56	1.29e-55	pdgfrb (-dox).vs.pdgfrb (+dox)
FUT4	614.621	1.20899	0.102064	11.8455	2.27e-32	1.4e-31	pdgfrb (-dox).vs.pdgfrb (+dox)
PLOD1	8103.25	1.20727	0.0605684	19.9323	2.13e-88	3.39e-87	pdgfrb (-dox).vs.pdgfrb (+dox)
STAT1	15247.9	1.20579	0.0825015	14.6154	2.24e-48	1.96e-47	pdgfrb (-dox).vs.pdgfrb (+dox)
TLR2	365.254	1.20551	0.119246	10.1095	5.02e-24	2.41e-23	pdgfrb (-dox).vs.pdgfrb (+dox)
NTNG2	71.5166	1.20474	0.290229	4.15098	3.31e-05	6.16e-05	pdgfrb (-dox).vs.pdgfrb (+dox)
THY1-AS1	241.97	1.20469	0.159351	7.55999	4.03e-14	1.31e-13	pdgfrb (-dox).vs.pdgfrb (+dox)
FAT4	1159.02	1.20437	0.236926	5.08332	3.71e-07	8.11e-07	pdgfrb (-dox).vs.pdgfrb (+dox)
SHROOM4	468.333	1.2041	0.108753	11.0719	1.72e-28	9.39e-28	pdgfrb (-dox).vs.pdgfrb (+dox)
REC8	1745.28	1.20347	0.105718	11.3838	5.04e-30	2.89e-29	pdgfrb (-dox).vs.pdgfrb (+dox)
PDZD2	565.183	1.20285	0.10243	11.7432	7.65e-32	4.64e-31	pdgfrb (-dox).vs.pdgfrb (+dox)
DSP	11633.1	1.20245	0.0882328	13.6282	2.72e-42	2.11e-41	pdgfrb (-dox).vs.pdgfrb (+dox)
SH3BP4	6986.89	1.20214	0.048135	24.9744	1.16e-137	3.09e-136	pdgfrb (-dox).vs.pdgfrb (+dox)
CALHM5	129.106	1.20092	0.150731	7.96728	1.62e-15	5.64e-15	pdgfrb (-dox).vs.pdgfrb (+dox)
DTNA	623.105	1.20065	0.089495	13.4158	4.89e-41	3.68e-40	pdgfrb (-dox).vs.pdgfrb (+dox)
PFKFB4	730.039	1.19999	0.0829855	14.4602	2.16e-47	1.86e-46	pdgfrb (-dox).vs.pdgfrb (+dox)
CDKN2B	1228.88	1.19922	0.0723387	16.5779	1.01e-61	1.1e-60	pdgfrb (-dox).vs.pdgfrb (+dox)
RP11-244H3.4	169.103	1.19829	0.218671	5.47986	4.26e-08	9.91e-08	pdgfrb (-dox).vs.pdgfrb (+dox)
CCN1	30388.1	1.19742	0.0487338	24.5707	2.6e-133	6.59e-132	pdgfrb (-dox).vs.pdgfrb (+dox)
IRF6	612.953	1.19676	0.115468	10.3644	3.6e-25	1.78e-24	pdgfrb (-dox).vs.pdgfrb (+dox)
ARMCX3	1797.76	1.19654	0.0640702	18.6754	7.85e-78	1.09e-76	pdgfrb (-dox).vs.pdgfrb (+dox)
PADI1	105.653	1.19639	0.203851	5.86895	4.39e-09	1.09e-08	pdgfrb (-dox).vs.pdgfrb (+dox)
FEM1C	1620.2	1.19601	0.0643185	18.5951	3.52e-77	4.81e-76	pdgfrb (-dox).vs.pdgfrb (+dox)
SLC22A5	792.514	1.19563	0.13192	9.06326	1.27e-19	5.18e-19	pdgfrb (-dox).vs.pdgfrb (+dox)
PRKAA2	1332.28	1.19508	0.108979	10.9661	5.56e-28	2.99e-27	pdgfrb (-dox).vs.pdgfrb (+dox)
NCKAP5	718.374	1.19435	0.0994115	12.0142	2.99e-33	1.89e-32	pdgfrb (-dox).vs.pdgfrb (+dox)
PIGV	299.577	1.19396	0.112673	10.5967	3.09e-26	1.58e-25	pdgfrb (-dox).vs.pdgfrb (+dox)
LRP10	11621.5	1.19381	0.0518749	23.0133	3.43e-117	7.28e-116	pdgfrb (-dox).vs.pdgfrb (+dox)
PINK1-AS	303.45	1.19344	0.127791	9.33901	9.72e-21	4.16e-20	pdgfrb (-dox).vs.pdgfrb (+dox)
RP11-20I23.8	550.286	1.1928	0.113735	10.4876	9.85e-26	4.97e-25	pdgfrb (-dox).vs.pdgfrb (+dox)
RIN2	2017.5	1.19008	0.0634288	18.7625	1.53e-78	2.13e-77	pdgfrb (-dox).vs.pdgfrb (+dox)
SLC26A2	2341.07	1.18564	0.097207	12.1971	3.22e-34	2.08e-33	pdgfrb (-dox).vs.pdgfrb (+dox)
ACSL1	1864.3	1.18547	0.0636266	18.6317	1.78e-77	2.44e-76	pdgfrb (-dox).vs.pdgfrb (+dox)
SESN2	2479.34	1.18434	0.0901492	13.1375	2.01e-39	1.47e-38	pdgfrb (-dox).vs.pdgfrb (+dox)
ELOVL1	2305.4	1.18296	0.071269	16.5986	7.14e-62	7.81e-61	pdgfrb (-dox).vs.pdgfrb (+dox)
WDR91	799.889	1.18241	0.124993	9.45976	3.09e-21	1.34e-20	pdgfrb (-dox).vs.pdgfrb (+dox)
RP5-1039K5.12	425.83	1.1824	0.116736	10.1288	4.12e-24	1.98e-23	pdgfrb (-dox).vs.pdgfrb (+dox)
FAM110C	322.987	1.18234	0.110888	10.6624	1.53e-26	7.87e-26	pdgfrb (-dox).vs.pdgfrb (+dox)
MITF	1173.1	1.18209	0.0760231	15.5491	1.61e-54	1.58e-53	pdgfrb (-dox).vs.pdgfrb (+dox)
NFKB2	2279.7	1.18198	0.0631231	18.7249	3.1e-78	4.31e-77	pdgfrb (-dox).vs.pdgfrb (+dox)
MID1	960.216	1.18185	0.0793711	14.8902	3.82e-50	3.45e-49	pdgfrb (-dox).vs.pdgfrb (+dox)
ZNF264	1383.79	1.18115	0.113765	10.3824	2.98e-25	1.49e-24	pdgfrb (-dox).vs.pdgfrb (+dox)
TPCN1	2498.48	1.181	0.0572397	20.6325	1.4e-94	2.42e-93	pdgfrb (-dox).vs.pdgfrb (+dox)
STAT2	4482.53	1.181	0.119138	9.91282	3.66e-23	1.71e-22	pdgfrb (-dox).vs.pdgfrb (+dox)
F2RL2	430.124	1.17906	0.119835	9.83906	7.64e-23	3.53e-22	pdgfrb (-dox).vs.pdgfrb (+dox)
PPFIBP1	4123.54	1.17652	0.0498436	23.6041	3.49e-123	7.91e-122	pdgfrb (-dox).vs.pdgfrb (+dox)
PPP2R3A	1753.34	1.17634	0.0845208	13.9177	4.94e-44	3.98e-43	pdgfrb (-dox).vs.pdgfrb (+dox)
PSMG3-AS1	245.766	1.17468	0.127203	9.23465	2.59e-20	1.09e-19	pdgfrb (-dox).vs.pdgfrb (+dox)
AAMDC	210.609	1.17461	0.141087	8.32541	8.4e-17	3.08e-16	pdgfrb (-dox).vs.pdgfrb (+dox)
ANXA2	43552.5	1.17284	0.0424792	27.6097	8.5e-168	2.95e-166	pdgfrb (-dox).vs.pdgfrb (+dox)
EBI3	125.425	1.17282	0.180588	6.49446	8.33e-11	2.3e-10	pdgfrb (-dox).vs.pdgfrb (+dox)
TSPAN13	1127.85	1.17252	0.100502	11.6666	1.89e-31	1.13e-30	pdgfrb (-dox).vs.pdgfrb (+dox)
ERN1	461.524	1.17232	0.115203	10.1761	2.54e-24	1.23e-23	pdgfrb (-dox).vs.pdgfrb (+dox)
SRGN	1737.31	1.17218	0.0960225	12.2073	2.84e-34	1.84e-33	pdgfrb (-dox).vs.pdgfrb (+dox)
APOL1	4015.71	1.17193	0.071789	16.3246	6.6e-60	7.03e-59	pdgfrb (-dox).vs.pdgfrb (+dox)
TP53I3	950.213	1.17045	0.0852287	13.733	6.44e-43	5.07e-42	pdgfrb (-dox).vs.pdgfrb (+dox)
EPB41L4A	345.965	1.17044	0.122801	9.53112	1.56e-21	6.85e-21	pdgfrb (-dox).vs.pdgfrb (+dox)
SPRY1	215.72	1.17042	0.158182	7.39922	1.37e-13	4.35e-13	pdgfrb (-dox).vs.pdgfrb (+dox)
CCDC92	1130.29	1.17038	0.0882178	13.267	3.6e-40	2.68e-39	pdgfrb (-dox).vs.pdgfrb (+dox)
JAZF1	468.456	1.16995	0.101585	11.5169	1.08e-30	6.36e-30	pdgfrb (-dox).vs.pdgfrb (+dox)
TRANK1	3078.98	1.16895	0.103884	11.2525	2.25e-29	1.27e-28	pdgfrb (-dox).vs.pdgfrb (+dox)
DGCR2	4134.27	1.16892	0.0603111	19.3815	1.11e-83	1.66e-82	pdgfrb (-dox).vs.pdgfrb (+dox)
HEG1	8731.07	1.16842	0.0858004	13.6179	3.13e-42	2.42e-41	pdgfrb (-dox).vs.pdgfrb (+dox)
LINC00839	619.488	1.16839	0.119904	9.74436	1.95e-22	8.88e-22	pdgfrb (-dox).vs.pdgfrb (+dox)
SLC22A4	298.338	1.16768	0.148317	7.87288	3.47e-15	1.19e-14	pdgfrb (-dox).vs.pdgfrb (+dox)
PDLIM2	915.176	1.16752	0.104785	11.142	7.83e-29	4.34e-28	pdgfrb (-dox).vs.pdgfrb (+dox)
KIFC2	815.343	1.16709	0.146681	7.95667	1.77e-15	6.13e-15	pdgfrb (-dox).vs.pdgfrb (+dox)
TLN1	33925.2	1.16707	0.0662437	17.6178	1.8e-69	2.22e-68	pdgfrb (-dox).vs.pdgfrb (+dox)
RNF215	668.465	1.16624	0.103239	11.2965	1.36e-29	7.73e-29	pdgfrb (-dox).vs.pdgfrb (+dox)
ADAMTS16	134.422	1.16561	0.155315	7.50477	6.15e-14	1.98e-13	pdgfrb (-dox).vs.pdgfrb (+dox)
ECE1	14834.7	1.16472	0.0591339	19.6964	2.32e-86	3.6e-85	pdgfrb (-dox).vs.pdgfrb (+dox)
MYO5A	2314.23	1.16415	0.0933806	12.4668	1.13e-35	7.59e-35	pdgfrb (-dox).vs.pdgfrb (+dox)
F11R	3396.53	1.16328	0.0775869	14.9932	8.13e-51	7.41e-50	pdgfrb (-dox).vs.pdgfrb (+dox)
DMRTA1	174.23	1.16192	0.141677	8.20114	2.38e-16	8.58e-16	pdgfrb (-dox).vs.pdgfrb (+dox)
KIRREL3	136.506	1.16164	0.170313	6.8206	9.07e-12	2.63e-11	pdgfrb (-dox).vs.pdgfrb (+dox)
KITLG	924.972	1.1614	0.100844	11.5168	1.09e-30	6.36e-30	pdgfrb (-dox).vs.pdgfrb (+dox)
UBE2Q2P1	108.092	1.16065	0.266013	4.36315	1.28e-05	2.48e-05	pdgfrb (-dox).vs.pdgfrb (+dox)
OSGIN1	149.312	1.1603	0.193174	6.0065	1.9e-09	4.82e-09	pdgfrb (-dox).vs.pdgfrb (+dox)
MEGF6	4807.29	1.15997	0.104848	11.0633	1.89e-28	1.03e-27	pdgfrb (-dox).vs.pdgfrb (+dox)
AP001062.7	136.154	1.15965	0.186565	6.21582	5.11e-10	1.34e-09	pdgfrb (-dox).vs.pdgfrb (+dox)
KAZN	1422.72	1.15943	0.0838086	13.8342	1.58e-43	1.26e-42	pdgfrb (-dox).vs.pdgfrb (+dox)
RCBTB2	200.54	1.15716	0.125884	9.19221	3.85e-20	1.61e-19	pdgfrb (-dox).vs.pdgfrb (+dox)
SLIT2	494.433	1.15677	0.122639	9.43233	4.01e-21	1.74e-20	pdgfrb (-dox).vs.pdgfrb (+dox)
PIEZO1	15304.4	1.15626	0.0802381	14.4103	4.46e-47	3.79e-46	pdgfrb (-dox).vs.pdgfrb (+dox)
PGM5P2	128.401	1.15619	0.243795	4.74248	2.11e-06	4.36e-06	pdgfrb (-dox).vs.pdgfrb (+dox)
YPEL2	418.618	1.15531	0.107928	10.7045	9.7e-27	5.06e-26	pdgfrb (-dox).vs.pdgfrb (+dox)
TMEM120A	322.282	1.15474	0.142573	8.0993	5.53e-16	1.96e-15	pdgfrb (-dox).vs.pdgfrb (+dox)
ZNF737	262.012	1.15403	0.144277	7.99868	1.26e-15	4.4e-15	pdgfrb (-dox).vs.pdgfrb (+dox)
SEMA6A	91.4037	1.15385	0.262938	4.3883	1.14e-05	2.22e-05	pdgfrb (-dox).vs.pdgfrb (+dox)
LZTS3	926.215	1.15355	0.0891349	12.9416	2.62e-38	1.88e-37	pdgfrb (-dox).vs.pdgfrb (+dox)
ZMIZ2	3554.52	1.15297	0.0851215	13.545	8.48e-42	6.5e-41	pdgfrb (-dox).vs.pdgfrb (+dox)
POLH	2496.8	1.15291	0.0538608	21.4053	1.19e-101	2.2e-100	pdgfrb (-dox).vs.pdgfrb (+dox)
SHANK1	277.455	1.1529	0.166361	6.93008	4.21e-12	1.24e-11	pdgfrb (-dox).vs.pdgfrb (+dox)
RHPN2	1199.81	1.15236	0.0708627	16.2619	1.84e-59	1.94e-58	pdgfrb (-dox).vs.pdgfrb (+dox)
TVP23C-CDRT4	222.084	1.152	0.149652	7.69786	1.38e-14	4.59e-14	pdgfrb (-dox).vs.pdgfrb (+dox)
MICAL1	1706.07	1.15196	0.118824	9.6946	3.18e-22	1.44e-21	pdgfrb (-dox).vs.pdgfrb (+dox)
HM13	6511.84	1.14914	0.0513464	22.3802	6.14e-111	1.25e-109	pdgfrb (-dox).vs.pdgfrb (+dox)
ILDR2	710.21	1.14884	0.0852536	13.4756	2.18e-41	1.66e-40	pdgfrb (-dox).vs.pdgfrb (+dox)
CRB3	291.978	1.14873	0.125628	9.14388	6.02e-20	2.5e-19	pdgfrb (-dox).vs.pdgfrb (+dox)
DNAJB4	869.483	1.14841	0.0758274	15.1451	8.17e-52	7.6e-51	pdgfrb (-dox).vs.pdgfrb (+dox)
NBL1	3678.38	1.14806	0.080155	14.323	1.57e-46	1.32e-45	pdgfrb (-dox).vs.pdgfrb (+dox)
PLEKHM1P1	512.255	1.14616	0.328312	3.49107	0.000481085	0.000801937	pdgfrb (-dox).vs.pdgfrb (+dox)
PCDHGA12	120.895	1.14583	0.291461	3.93132	8.45e-05	0.000151286	pdgfrb (-dox).vs.pdgfrb (+dox)
THSD1	853.51	1.14569	0.0797041	14.3743	7.5e-47	6.35e-46	pdgfrb (-dox).vs.pdgfrb (+dox)
SPTBN1	47616.9	1.14499	0.0684239	16.7338	7.44e-63	8.27e-62	pdgfrb (-dox).vs.pdgfrb (+dox)
FCSK	497.089	1.14409	0.107775	10.6155	2.52e-26	1.29e-25	pdgfrb (-dox).vs.pdgfrb (+dox)
TTYH3	15118.7	1.14356	0.0596508	19.1709	6.48e-82	9.52e-81	pdgfrb (-dox).vs.pdgfrb (+dox)
UCN2	224.402	1.14324	0.256699	4.45363	8.44e-06	1.66e-05	pdgfrb (-dox).vs.pdgfrb (+dox)
PLXNA3	4424.87	1.14309	0.0857411	13.3319	1.51e-40	1.13e-39	pdgfrb (-dox).vs.pdgfrb (+dox)
GBE1	2400.67	1.14306	0.0733647	15.5805	9.87e-55	9.71e-54	pdgfrb (-dox).vs.pdgfrb (+dox)
PALM2AKAP2	11919	1.14293	0.0524199	21.8033	2.16e-105	4.17e-104	pdgfrb (-dox).vs.pdgfrb (+dox)
TIAM2	558.615	1.14257	0.0792511	14.4171	4.04e-47	3.45e-46	pdgfrb (-dox).vs.pdgfrb (+dox)
AMOTL2	7716.85	1.14223	0.0605595	18.8613	2.37e-79	3.37e-78	pdgfrb (-dox).vs.pdgfrb (+dox)
SYNE1	3304.71	1.14167	0.222638	5.12794	2.93e-07	6.45e-07	pdgfrb (-dox).vs.pdgfrb (+dox)
CUEDC1	1334.06	1.14071	0.0804494	14.1792	1.23e-45	1.02e-44	pdgfrb (-dox).vs.pdgfrb (+dox)
GALNT2	8610.85	1.13879	0.0643668	17.6922	4.81e-70	5.99e-69	pdgfrb (-dox).vs.pdgfrb (+dox)
SP110	1153.05	1.13817	0.0997327	11.4122	3.64e-30	2.1e-29	pdgfrb (-dox).vs.pdgfrb (+dox)
HMOX1	556.505	1.13754	0.119994	9.47996	2.54e-21	1.11e-20	pdgfrb (-dox).vs.pdgfrb (+dox)
OSCAR	80.5484	1.13676	0.260699	4.36042	1.3e-05	2.51e-05	pdgfrb (-dox).vs.pdgfrb (+dox)
FYCO1	2742.99	1.13413	0.0645968	17.557	5.26e-69	6.44e-68	pdgfrb (-dox).vs.pdgfrb (+dox)
SHFL	1196.34	1.1338	0.116838	9.70405	2.9e-22	1.31e-21	pdgfrb (-dox).vs.pdgfrb (+dox)
CTD-3113P16.11	204.372	1.13367	0.16483	6.87783	6.08e-12	1.78e-11	pdgfrb (-dox).vs.pdgfrb (+dox)
APP	40057.7	1.1335	0.0548243	20.6751	5.81e-95	1e-93	pdgfrb (-dox).vs.pdgfrb (+dox)
STX4	1040.69	1.13304	0.0753582	15.0354	4.3e-51	3.94e-50	pdgfrb (-dox).vs.pdgfrb (+dox)
PPP1R9A	1277.72	1.1325	0.122448	9.24881	2.27e-20	9.57e-20	pdgfrb (-dox).vs.pdgfrb (+dox)
RTP4	137.521	1.13212	0.160676	7.04597	1.84e-12	5.56e-12	pdgfrb (-dox).vs.pdgfrb (+dox)
ANKRD10	918.964	1.13118	0.151528	7.46515	8.32e-14	2.67e-13	pdgfrb (-dox).vs.pdgfrb (+dox)
RAB4B	282.197	1.13064	0.14748	7.66639	1.77e-14	5.84e-14	pdgfrb (-dox).vs.pdgfrb (+dox)
DNAH5	339.213	1.13019	0.181971	6.21082	5.27e-10	1.38e-09	pdgfrb (-dox).vs.pdgfrb (+dox)
CRYL1	291.368	1.13003	0.117012	9.65742	4.57e-22	2.04e-21	pdgfrb (-dox).vs.pdgfrb (+dox)
ZNF497	213.744	1.1297	0.16759	6.74085	1.57e-11	4.5e-11	pdgfrb (-dox).vs.pdgfrb (+dox)
SEMA7A	2403.24	1.1291	0.107618	10.4917	9.44e-26	4.76e-25	pdgfrb (-dox).vs.pdgfrb (+dox)
ZNF528	367.08	1.12855	0.109976	10.2618	1.05e-24	5.13e-24	pdgfrb (-dox).vs.pdgfrb (+dox)
AC159540.1	196.9	1.12836	0.157795	7.15077	8.63e-13	2.64e-12	pdgfrb (-dox).vs.pdgfrb (+dox)
ACAA1	1060.53	1.12822	0.0712417	15.8366	1.74e-56	1.76e-55	pdgfrb (-dox).vs.pdgfrb (+dox)
DNAJC25	293.341	1.1282	0.11399	9.89738	4.27e-23	1.99e-22	pdgfrb (-dox).vs.pdgfrb (+dox)
TMEM150A	246.919	1.12795	0.142236	7.93008	2.19e-15	7.57e-15	pdgfrb (-dox).vs.pdgfrb (+dox)
IFNAR2	980.157	1.12686	0.0787992	14.3004	2.17e-46	1.82e-45	pdgfrb (-dox).vs.pdgfrb (+dox)
CXCL3	93.7093	1.12562	0.28929	3.89098	9.98e-05	0.000177491	pdgfrb (-dox).vs.pdgfrb (+dox)
CYRIA	518.045	1.12527	0.112729	9.98205	1.83e-23	8.62e-23	pdgfrb (-dox).vs.pdgfrb (+dox)
SLFN5	4638.69	1.12513	0.0836127	13.4565	2.82e-41	2.14e-40	pdgfrb (-dox).vs.pdgfrb (+dox)
SCEL	96.3873	1.12334	0.557974	2.01325	0.0440887	0.0583127	pdgfrb (-dox).vs.pdgfrb (+dox)
RAB6B	667.795	1.12273	0.103707	10.826	2.59e-27	1.37e-26	pdgfrb (-dox).vs.pdgfrb (+dox)
CCN2	20445.8	1.12028	0.0761914	14.7034	6.13e-49	5.43e-48	pdgfrb (-dox).vs.pdgfrb (+dox)
ZFP36L1	10438.7	1.12026	0.040304	27.7953	4.94e-170	1.74e-168	pdgfrb (-dox).vs.pdgfrb (+dox)
GEMIN8	183.313	1.12016	0.164269	6.81906	9.16e-12	2.66e-11	pdgfrb (-dox).vs.pdgfrb (+dox)
ARVCF	1216.41	1.11981	0.124897	8.96581	3.08e-19	1.24e-18	pdgfrb (-dox).vs.pdgfrb (+dox)
ABTB2	2226.94	1.11954	0.075635	14.8019	1.42e-49	1.27e-48	pdgfrb (-dox).vs.pdgfrb (+dox)
FZD6	2548.93	1.1192	0.0651896	17.1684	4.58e-66	5.33e-65	pdgfrb (-dox).vs.pdgfrb (+dox)
TMEM63C	293.591	1.11895	0.126036	8.87801	6.81e-19	2.7e-18	pdgfrb (-dox).vs.pdgfrb (+dox)
TFE3	2538.28	1.11873	0.0531395	21.0527	2.16e-98	3.9e-97	pdgfrb (-dox).vs.pdgfrb (+dox)
GRB14	105.843	1.1179	0.235626	4.74439	2.09e-06	4.33e-06	pdgfrb (-dox).vs.pdgfrb (+dox)
SERPING1	2194.83	1.11657	0.0661763	16.8726	7.15e-64	8.06e-63	pdgfrb (-dox).vs.pdgfrb (+dox)
PON2	2923.55	1.11514	0.0634352	17.5792	3.56e-69	4.36e-68	pdgfrb (-dox).vs.pdgfrb (+dox)
KDM1B	710.915	1.11467	0.0810355	13.7553	4.73e-43	3.73e-42	pdgfrb (-dox).vs.pdgfrb (+dox)
NFIL3	672.256	1.11463	0.0852909	13.0685	4.98e-39	3.62e-38	pdgfrb (-dox).vs.pdgfrb (+dox)
STX1B	142.385	1.11463	0.26488	4.20805	2.58e-05	4.85e-05	pdgfrb (-dox).vs.pdgfrb (+dox)
GPATCH2L	2544.24	1.11417	0.0946814	11.7676	5.73e-32	3.48e-31	pdgfrb (-dox).vs.pdgfrb (+dox)
WDFY3	4460.14	1.11235	0.177146	6.27929	3.4e-10	9.04e-10	pdgfrb (-dox).vs.pdgfrb (+dox)
BTBD10	1376.08	1.11228	0.0687888	16.1695	8.28e-59	8.61e-58	pdgfrb (-dox).vs.pdgfrb (+dox)
RIMKLA	165.183	1.11205	0.230439	4.82579	1.39e-06	2.92e-06	pdgfrb (-dox).vs.pdgfrb (+dox)
TMEM102	512.061	1.11127	0.0980705	11.3313	9.18e-30	5.23e-29	pdgfrb (-dox).vs.pdgfrb (+dox)
RP1-65P5.6	637.437	1.10956	0.28459	3.89879	9.67e-05	0.000172084	pdgfrb (-dox).vs.pdgfrb (+dox)
ZNF578	94.6443	1.10906	0.228996	4.84314	1.28e-06	2.68e-06	pdgfrb (-dox).vs.pdgfrb (+dox)
LRP12	2037.76	1.10864	0.0617803	17.9449	5.26e-72	6.69e-71	pdgfrb (-dox).vs.pdgfrb (+dox)
ADAMTS9	1150.92	1.10848	0.10219	10.8472	2.06e-27	1.09e-26	pdgfrb (-dox).vs.pdgfrb (+dox)
GALNT4	431.353	1.10704	0.122769	9.01729	1.93e-19	7.84e-19	pdgfrb (-dox).vs.pdgfrb (+dox)
CD200	118.945	1.10676	0.179499	6.16582	7.01e-10	1.83e-09	pdgfrb (-dox).vs.pdgfrb (+dox)
TTN	249.965	1.1059	0.227307	4.86521	1.14e-06	2.41e-06	pdgfrb (-dox).vs.pdgfrb (+dox)
TOM1L2	2039.1	1.10449	0.0575878	19.1792	5.52e-82	8.12e-81	pdgfrb (-dox).vs.pdgfrb (+dox)
PERP	2985.6	1.10251	0.0835446	13.1967	9.17e-40	6.76e-39	pdgfrb (-dox).vs.pdgfrb (+dox)
CLTA	4569.93	1.10219	0.0687592	16.0297	7.93e-58	8.13e-57	pdgfrb (-dox).vs.pdgfrb (+dox)
CD44	14316.6	1.10174	0.0663208	16.6123	5.67e-62	6.22e-61	pdgfrb (-dox).vs.pdgfrb (+dox)
ENPP5	333.648	1.0986	0.112817	9.7379	2.08e-22	9.45e-22	pdgfrb (-dox).vs.pdgfrb (+dox)
SCNN1D	181.757	1.09827	0.248032	4.42793	9.51e-06	1.86e-05	pdgfrb (-dox).vs.pdgfrb (+dox)
CAPN1	5746.5	1.09825	0.0565458	19.4223	5e-84	7.53e-83	pdgfrb (-dox).vs.pdgfrb (+dox)
LOXL1	5321.91	1.09809	0.0675861	16.2472	2.34e-59	2.46e-58	pdgfrb (-dox).vs.pdgfrb (+dox)
FAM66D	111.314	1.09719	0.239981	4.57201	4.83e-06	9.71e-06	pdgfrb (-dox).vs.pdgfrb (+dox)
USP54	1622.47	1.09628	0.0716141	15.3082	6.74e-53	6.42e-52	pdgfrb (-dox).vs.pdgfrb (+dox)
KLHL36	2938.19	1.09525	0.0677924	16.156	1.03e-58	1.07e-57	pdgfrb (-dox).vs.pdgfrb (+dox)
FAM219A	1414.76	1.0951	0.0773588	14.1561	1.71e-45	1.42e-44	pdgfrb (-dox).vs.pdgfrb (+dox)
SLC4A3	476.535	1.09509	0.17671	6.19713	5.75e-10	1.51e-09	pdgfrb (-dox).vs.pdgfrb (+dox)
CREBRF	508.225	1.09384	0.119049	9.18811	4e-20	1.67e-19	pdgfrb (-dox).vs.pdgfrb (+dox)
ROBO1	2505.88	1.093	0.0805613	13.5673	6.26e-42	4.82e-41	pdgfrb (-dox).vs.pdgfrb (+dox)
RUNX2	2093.24	1.09088	0.0654436	16.669	2.2e-62	2.43e-61	pdgfrb (-dox).vs.pdgfrb (+dox)
HGSNAT	2216.66	1.09064	0.0524205	20.8057	3.85e-96	6.78e-95	pdgfrb (-dox).vs.pdgfrb (+dox)
LPIN3	873.298	1.09053	0.233782	4.66473	3.09e-06	6.31e-06	pdgfrb (-dox).vs.pdgfrb (+dox)
PSD3	5126.6	1.08987	0.0963053	11.3168	1.08e-29	6.15e-29	pdgfrb (-dox).vs.pdgfrb (+dox)
PLBD2	5269.09	1.08957	0.0657922	16.5608	1.34e-61	1.45e-60	pdgfrb (-dox).vs.pdgfrb (+dox)
ITPR2	3204.98	1.08821	0.111861	9.72818	2.29e-22	1.04e-21	pdgfrb (-dox).vs.pdgfrb (+dox)
ZNF622	1134.33	1.08812	0.0769012	14.1496	1.88e-45	1.55e-44	pdgfrb (-dox).vs.pdgfrb (+dox)
MYRF	6205.39	1.08784	0.0743043	14.6404	1.55e-48	1.36e-47	pdgfrb (-dox).vs.pdgfrb (+dox)
IL1R1	462.04	1.08731	0.128055	8.49096	2.05e-17	7.69e-17	pdgfrb (-dox).vs.pdgfrb (+dox)
OPTN	5711.14	1.08729	0.0591984	18.367	2.42e-75	3.23e-74	pdgfrb (-dox).vs.pdgfrb (+dox)
PCMTD1	947.7	1.08652	0.0957478	11.3477	7.61e-30	4.35e-29	pdgfrb (-dox).vs.pdgfrb (+dox)
GPC1	4414.25	1.08633	0.0667059	16.2854	1.25e-59	1.33e-58	pdgfrb (-dox).vs.pdgfrb (+dox)
MAPK10	114.51	1.08624	0.215011	5.05204	4.37e-07	9.5e-07	pdgfrb (-dox).vs.pdgfrb (+dox)
LACC1	661.425	1.08485	0.0805731	13.4642	2.54e-41	1.93e-40	pdgfrb (-dox).vs.pdgfrb (+dox)
SNHG12	530.687	1.08464	0.184605	5.87546	4.22e-09	1.05e-08	pdgfrb (-dox).vs.pdgfrb (+dox)
DAPK3	3569.71	1.08402	0.0740411	14.6408	1.54e-48	1.36e-47	pdgfrb (-dox).vs.pdgfrb (+dox)
NNMT	6032.73	1.08288	0.0716762	15.1079	1.44e-51	1.33e-50	pdgfrb (-dox).vs.pdgfrb (+dox)
FSCN1	12140.5	1.08286	0.0695673	15.5656	1.25e-54	1.22e-53	pdgfrb (-dox).vs.pdgfrb (+dox)
ADAM10	8355.69	1.08235	0.0727394	14.8799	4.45e-50	4.02e-49	pdgfrb (-dox).vs.pdgfrb (+dox)
RAPGEF2	1901.16	1.08159	0.0696932	15.5193	2.57e-54	2.5e-53	pdgfrb (-dox).vs.pdgfrb (+dox)
RELB	1093.66	1.08126	0.0747932	14.4566	2.28e-47	1.95e-46	pdgfrb (-dox).vs.pdgfrb (+dox)
NACC2	3358.18	1.08086	0.0589922	18.322	5.52e-75	7.33e-74	pdgfrb (-dox).vs.pdgfrb (+dox)
PLSCR3	2013.54	1.07927	0.0631851	17.0811	2.05e-65	2.37e-64	pdgfrb (-dox).vs.pdgfrb (+dox)
MLYCD	670.711	1.07536	0.0976901	11.0079	3.5e-28	1.89e-27	pdgfrb (-dox).vs.pdgfrb (+dox)
AC005540.3	377.01	1.07481	0.311592	3.4494	0.000561844	0.000929867	pdgfrb (-dox).vs.pdgfrb (+dox)
CACNG8	298.542	1.07464	0.248283	4.32829	1.5e-05	2.89e-05	pdgfrb (-dox).vs.pdgfrb (+dox)
EVI5	1453.47	1.07449	0.0972058	11.0538	2.1e-28	1.15e-27	pdgfrb (-dox).vs.pdgfrb (+dox)
WSB1	7644.01	1.07363	0.200896	5.3442	9.08e-08	2.07e-07	pdgfrb (-dox).vs.pdgfrb (+dox)
MFGE8	6688.46	1.0732	0.0579983	18.5041	1.91e-76	2.6e-75	pdgfrb (-dox).vs.pdgfrb (+dox)
EEA1	2384	1.07307	0.0904444	11.8644	1.81e-32	1.12e-31	pdgfrb (-dox).vs.pdgfrb (+dox)
TRIP6	3508.33	1.07281	0.0588648	18.225	3.27e-74	4.27e-73	pdgfrb (-dox).vs.pdgfrb (+dox)
UGCG	10785.8	1.0724	0.0490697	21.8547	7.01e-106	1.36e-104	pdgfrb (-dox).vs.pdgfrb (+dox)
RBM24	171.629	1.07223	0.221284	4.8455	1.26e-06	2.65e-06	pdgfrb (-dox).vs.pdgfrb (+dox)
FNDC3B	7670.13	1.07178	0.0554347	19.3341	2.77e-83	4.13e-82	pdgfrb (-dox).vs.pdgfrb (+dox)
MYO1D	1728	1.07108	0.0780323	13.7261	7.09e-43	5.57e-42	pdgfrb (-dox).vs.pdgfrb (+dox)
DENND3	1594.49	1.071	0.097832	10.9473	6.84e-28	3.67e-27	pdgfrb (-dox).vs.pdgfrb (+dox)
AC141586.5	427.025	1.07069	0.106393	10.0635	8.01e-24	3.82e-23	pdgfrb (-dox).vs.pdgfrb (+dox)
EFNA5	897.507	1.07044	0.0782356	13.6823	1.3e-42	1.01e-41	pdgfrb (-dox).vs.pdgfrb (+dox)
PLPP4	266.987	1.07016	0.126561	8.45568	2.77e-17	1.04e-16	pdgfrb (-dox).vs.pdgfrb (+dox)
RSPRY1	1914.59	1.06987	0.0619337	17.2745	7.32e-67	8.62e-66	pdgfrb (-dox).vs.pdgfrb (+dox)
RPL23AP7	144.23	1.06955	0.169439	6.31228	2.75e-10	7.36e-10	pdgfrb (-dox).vs.pdgfrb (+dox)
FAM111A-DT	145.56	1.0695	0.148446	7.20463	5.82e-13	1.8e-12	pdgfrb (-dox).vs.pdgfrb (+dox)
BTD	848.14	1.06847	0.102635	10.4104	2.22e-25	1.11e-24	pdgfrb (-dox).vs.pdgfrb (+dox)
NBEAL1	1926.42	1.06823	0.228048	4.68424	2.81e-06	5.76e-06	pdgfrb (-dox).vs.pdgfrb (+dox)
CSRP2	853.626	1.06801	0.0778344	13.7216	7.54e-43	5.92e-42	pdgfrb (-dox).vs.pdgfrb (+dox)
ZDHHC14	217.904	1.06795	0.140512	7.60042	2.95e-14	9.64e-14	pdgfrb (-dox).vs.pdgfrb (+dox)
MINK1	3569.93	1.06739	0.0846276	12.6128	1.8e-36	1.23e-35	pdgfrb (-dox).vs.pdgfrb (+dox)
TTLL3	760.081	1.06719	0.406968	2.62231	0.00873371	0.0126565	pdgfrb (-dox).vs.pdgfrb (+dox)
RP11-295K3.1	150.039	1.06685	0.180176	5.92114	3.2e-09	8e-09	pdgfrb (-dox).vs.pdgfrb (+dox)
LRRFIP1	4980.94	1.0659	0.0519133	20.5323	1.11e-93	1.89e-92	pdgfrb (-dox).vs.pdgfrb (+dox)
DNAH1	169.177	1.06571	0.179305	5.94356	2.79e-09	7e-09	pdgfrb (-dox).vs.pdgfrb (+dox)
SLC25A30	746.185	1.06569	0.0819644	13.0018	1.19e-38	8.63e-38	pdgfrb (-dox).vs.pdgfrb (+dox)
BMP2K	1647.85	1.06517	0.0872085	12.2141	2.61e-34	1.7e-33	pdgfrb (-dox).vs.pdgfrb (+dox)
NUDT18	372.066	1.0648	0.120615	8.82807	1.06e-18	4.2e-18	pdgfrb (-dox).vs.pdgfrb (+dox)
RP11-283I3.6	173.372	1.06454	0.221645	4.80291	1.56e-06	3.26e-06	pdgfrb (-dox).vs.pdgfrb (+dox)
STAG3L1	108.417	1.06414	0.28169	3.7777	0.000158283	0.000275941	pdgfrb (-dox).vs.pdgfrb (+dox)
SEC31B	230.008	1.06281	0.403058	2.63686	0.00836765	0.0121556	pdgfrb (-dox).vs.pdgfrb (+dox)
ANXA2P2	648.676	1.06084	0.0991704	10.6972	1.05e-26	5.47e-26	pdgfrb (-dox).vs.pdgfrb (+dox)
SLC7A7	232.747	1.06067	0.186937	5.67394	1.4e-08	3.36e-08	pdgfrb (-dox).vs.pdgfrb (+dox)
TMCC1	1033.91	1.05888	0.0753587	14.0512	7.58e-45	6.2e-44	pdgfrb (-dox).vs.pdgfrb (+dox)
SHISA2	2640.35	1.05801	0.0654837	16.1569	1.02e-58	1.05e-57	pdgfrb (-dox).vs.pdgfrb (+dox)
EHD3	536.561	1.05783	0.0849476	12.4528	1.35e-35	9.02e-35	pdgfrb (-dox).vs.pdgfrb (+dox)
RP11-449P15.2	176.227	1.0555	0.519959	2.02997	0.0423599	0.0561746	pdgfrb (-dox).vs.pdgfrb (+dox)
C15orf48	198.044	1.05544	0.243525	4.33401	1.46e-05	2.82e-05	pdgfrb (-dox).vs.pdgfrb (+dox)
PGK1	13452.7	1.05532	0.0634616	16.6292	4.28e-62	4.71e-61	pdgfrb (-dox).vs.pdgfrb (+dox)
RP1-56K13.3	179.182	1.05474	0.207724	5.0776	3.82e-07	8.35e-07	pdgfrb (-dox).vs.pdgfrb (+dox)
MYO6	2751.79	1.05461	0.074647	14.1279	2.56e-45	2.11e-44	pdgfrb (-dox).vs.pdgfrb (+dox)
MYO1B	5910.24	1.05437	0.0544252	19.3728	1.31e-83	1.96e-82	pdgfrb (-dox).vs.pdgfrb (+dox)
GPR137B	251.394	1.05378	0.134652	7.82596	5.04e-15	1.71e-14	pdgfrb (-dox).vs.pdgfrb (+dox)
RP11-47A8.5	477.411	1.05376	0.0976518	10.791	3.8e-27	1.99e-26	pdgfrb (-dox).vs.pdgfrb (+dox)
SUSD1	1466.53	1.05093	0.0598662	17.5547	5.47e-69	6.7e-68	pdgfrb (-dox).vs.pdgfrb (+dox)
EHD4	3482.69	1.04962	0.0484783	21.6513	5.9e-104	1.12e-102	pdgfrb (-dox).vs.pdgfrb (+dox)
STAT6	5402.98	1.04914	0.0723542	14.5001	1.21e-47	1.04e-46	pdgfrb (-dox).vs.pdgfrb (+dox)
RRBP1	9779.63	1.04838	0.0867239	12.0887	1.21e-33	7.71e-33	pdgfrb (-dox).vs.pdgfrb (+dox)
DIS3L2	918.204	1.04704	0.0912813	11.4704	1.86e-30	1.08e-29	pdgfrb (-dox).vs.pdgfrb (+dox)
CTD-2017D11.1	470.05	1.04671	0.146159	7.16148	7.98e-13	2.45e-12	pdgfrb (-dox).vs.pdgfrb (+dox)
TMEM68	426.673	1.04603	0.114488	9.1366	6.44e-20	2.67e-19	pdgfrb (-dox).vs.pdgfrb (+dox)
RAP1GAP	308.216	1.04453	0.131055	7.97017	1.58e-15	5.51e-15	pdgfrb (-dox).vs.pdgfrb (+dox)
RP11-36B6.2	163.241	1.04449	0.232666	4.48924	7.15e-06	1.41e-05	pdgfrb (-dox).vs.pdgfrb (+dox)
DDB2	878.638	1.04403	0.0922041	11.3231	1.01e-29	5.73e-29	pdgfrb (-dox).vs.pdgfrb (+dox)
PIK3R3	798.706	1.04299	0.100582	10.3696	3.41e-25	1.69e-24	pdgfrb (-dox).vs.pdgfrb (+dox)
DCLK2	367.382	1.04172	0.110854	9.39722	5.6e-21	2.42e-20	pdgfrb (-dox).vs.pdgfrb (+dox)
NBPF19	1024.48	1.04166	0.092024	11.3195	1.05e-29	5.97e-29	pdgfrb (-dox).vs.pdgfrb (+dox)
GAS6	9329.73	1.04165	0.0584666	17.8161	5.3e-71	6.68e-70	pdgfrb (-dox).vs.pdgfrb (+dox)
C18orf32	245.798	1.04105	0.132897	7.8335	4.74e-15	1.61e-14	pdgfrb (-dox).vs.pdgfrb (+dox)
MTSS1	291.669	1.04056	0.155876	6.67558	2.46e-11	6.97e-11	pdgfrb (-dox).vs.pdgfrb (+dox)
SLC27A1	457.705	1.04034	0.107782	9.65231	4.81e-22	2.15e-21	pdgfrb (-dox).vs.pdgfrb (+dox)
BNC1	1695.26	1.04013	0.0591161	17.5947	2.71e-69	3.33e-68	pdgfrb (-dox).vs.pdgfrb (+dox)
SPTLC3	209.255	1.03996	0.131028	7.93693	2.07e-15	7.17e-15	pdgfrb (-dox).vs.pdgfrb (+dox)
PPP1R13L	2141.32	1.03977	0.0759106	13.6973	1.05e-42	8.23e-42	pdgfrb (-dox).vs.pdgfrb (+dox)
MAP3K14-AS1	174.99	1.03938	0.165181	6.29239	3.13e-10	8.34e-10	pdgfrb (-dox).vs.pdgfrb (+dox)
RPL23AP82	488.497	1.03705	0.101287	10.2388	1.33e-24	6.48e-24	pdgfrb (-dox).vs.pdgfrb (+dox)
GCLM	1018.95	1.03701	0.0847074	12.2423	1.85e-34	1.2e-33	pdgfrb (-dox).vs.pdgfrb (+dox)
MBOAT7	4652.55	1.03583	0.0490095	21.1354	3.76e-99	6.8e-98	pdgfrb (-dox).vs.pdgfrb (+dox)
LINC02035	206.479	1.03498	0.19987	5.17826	2.24e-07	4.98e-07	pdgfrb (-dox).vs.pdgfrb (+dox)
NOTCH2	20036.6	1.03443	0.10644	9.71841	2.52e-22	1.14e-21	pdgfrb (-dox).vs.pdgfrb (+dox)
PSAP	43711.9	1.03407	0.0605062	17.0904	1.75e-65	2.03e-64	pdgfrb (-dox).vs.pdgfrb (+dox)
CD63	10973.3	1.03367	0.0877443	11.7805	4.92e-32	2.99e-31	pdgfrb (-dox).vs.pdgfrb (+dox)
SLC52A2	1765.47	1.03339	0.0753166	13.7206	7.65e-43	6e-42	pdgfrb (-dox).vs.pdgfrb (+dox)
ZNF160	907.493	1.03327	0.109398	9.44504	3.55e-21	1.54e-20	pdgfrb (-dox).vs.pdgfrb (+dox)
ACSS2	676.57	1.03267	0.0937749	11.0123	3.34e-28	1.81e-27	pdgfrb (-dox).vs.pdgfrb (+dox)
DENND6B	157.879	1.03188	0.205536	5.02043	5.16e-07	1.12e-06	pdgfrb (-dox).vs.pdgfrb (+dox)
TRIB1	1052.54	1.0315	0.0703202	14.6686	1.02e-48	9.03e-48	pdgfrb (-dox).vs.pdgfrb (+dox)
LINC02893	95.0413	1.0306	0.206818	4.98311	6.26e-07	1.35e-06	pdgfrb (-dox).vs.pdgfrb (+dox)
BAX	2008.35	1.03058	0.0673766	15.2958	8.16e-53	7.76e-52	pdgfrb (-dox).vs.pdgfrb (+dox)
MICU3	149.806	1.03058	0.170326	6.05061	1.44e-09	3.7e-09	pdgfrb (-dox).vs.pdgfrb (+dox)
RNF213-AS1	196.402	1.0304	0.241612	4.26471	2e-05	3.8e-05	pdgfrb (-dox).vs.pdgfrb (+dox)
FBLIM1	6332.82	1.02975	0.0671589	15.3331	4.59e-53	4.4e-52	pdgfrb (-dox).vs.pdgfrb (+dox)
TRIM66	262.483	1.02818	0.143733	7.15343	8.46e-13	2.59e-12	pdgfrb (-dox).vs.pdgfrb (+dox)
SLC35C1	1383.01	1.0271	0.0664947	15.4464	7.98e-54	7.73e-53	pdgfrb (-dox).vs.pdgfrb (+dox)
RP11-205M5.3	356.421	1.02704	0.138513	7.41472	1.22e-13	3.88e-13	pdgfrb (-dox).vs.pdgfrb (+dox)
ZNF140	250.287	1.02458	0.130727	7.83759	4.59e-15	1.56e-14	pdgfrb (-dox).vs.pdgfrb (+dox)
CAP1	15942.7	1.02449	0.0505484	20.2674	2.49e-91	4.1e-90	pdgfrb (-dox).vs.pdgfrb (+dox)
CDS1	304.821	1.02368	0.124523	8.22079	2.02e-16	7.32e-16	pdgfrb (-dox).vs.pdgfrb (+dox)
TPRA1	1249.67	1.0227	0.072727	14.0622	6.49e-45	5.32e-44	pdgfrb (-dox).vs.pdgfrb (+dox)
FADS3	3364.98	1.02237	0.0794777	12.8636	7.22e-38	5.11e-37	pdgfrb (-dox).vs.pdgfrb (+dox)
MAML2	1587.32	1.02216	0.0653087	15.6512	3.26e-55	3.24e-54	pdgfrb (-dox).vs.pdgfrb (+dox)
ERGIC1	6087.11	1.02101	0.0537166	19.0074	1.48e-80	2.12e-79	pdgfrb (-dox).vs.pdgfrb (+dox)
FGF2	2403.14	1.02094	0.0665713	15.336	4.4e-53	4.21e-52	pdgfrb (-dox).vs.pdgfrb (+dox)
ZC3H7B	6550.78	1.02046	0.055711	18.3171	6.04e-75	8e-74	pdgfrb (-dox).vs.pdgfrb (+dox)
S100A10	5094.28	1.02028	0.0747086	13.6568	1.84e-42	1.43e-41	pdgfrb (-dox).vs.pdgfrb (+dox)
EVA1A	713.439	1.02024	0.0919925	11.0904	1.4e-28	7.67e-28	pdgfrb (-dox).vs.pdgfrb (+dox)
GAS6-DT	179.53	1.02011	0.154339	6.60952	3.86e-11	1.08e-10	pdgfrb (-dox).vs.pdgfrb (+dox)
ABL2	4764.65	1.01979	0.100201	10.1774	2.5e-24	1.21e-23	pdgfrb (-dox).vs.pdgfrb (+dox)
ALDH1B1	4534.62	1.01954	0.0427111	23.8707	6.18e-126	1.46e-124	pdgfrb (-dox).vs.pdgfrb (+dox)
RP11-438J1.1	170.408	1.01946	0.282379	3.61027	0.000305877	0.000519637	pdgfrb (-dox).vs.pdgfrb (+dox)
TNFRSF25	347.862	1.01694	0.408002	2.49249	0.0126849	0.0180398	pdgfrb (-dox).vs.pdgfrb (+dox)
DGCR11	163.651	1.01676	0.170181	5.97461	2.31e-09	5.83e-09	pdgfrb (-dox).vs.pdgfrb (+dox)
HLA-DRB1	300.564	1.01584	0.133352	7.61775	2.58e-14	8.46e-14	pdgfrb (-dox).vs.pdgfrb (+dox)
PPP2R5B	1008.28	1.01533	0.0770075	13.1848	1.07e-39	7.9e-39	pdgfrb (-dox).vs.pdgfrb (+dox)
ZNF699	163.556	1.01484	0.153223	6.62332	3.51e-11	9.88e-11	pdgfrb (-dox).vs.pdgfrb (+dox)
DOK1	730.726	1.01428	0.0949383	10.6836	1.21e-26	6.31e-26	pdgfrb (-dox).vs.pdgfrb (+dox)
NFE2L3	2183.59	1.01369	0.066526	15.2375	1.99e-52	1.88e-51	pdgfrb (-dox).vs.pdgfrb (+dox)
MAST4	611.404	1.01342	0.108365	9.3519	8.61e-21	3.69e-20	pdgfrb (-dox).vs.pdgfrb (+dox)
APBB3	302.902	1.01275	0.189018	5.35797	8.42e-08	1.92e-07	pdgfrb (-dox).vs.pdgfrb (+dox)
PTBP3	6638.69	1.01255	0.0835478	12.1194	8.34e-34	5.33e-33	pdgfrb (-dox).vs.pdgfrb (+dox)
KLF6	6116.42	1.01143	0.0482579	20.9589	1.56e-97	2.78e-96	pdgfrb (-dox).vs.pdgfrb (+dox)
DGKH	2403.44	1.01143	0.201615	5.01666	5.26e-07	1.14e-06	pdgfrb (-dox).vs.pdgfrb (+dox)
CYB561D1	627.335	1.01033	0.0824377	12.2557	1.57e-34	1.02e-33	pdgfrb (-dox).vs.pdgfrb (+dox)
RP11-544M22.13	522.381	1.00899	0.152378	6.62161	3.55e-11	9.99e-11	pdgfrb (-dox).vs.pdgfrb (+dox)
SVIL	4555.95	1.00828	0.0598602	16.8439	1.16e-63	1.31e-62	pdgfrb (-dox).vs.pdgfrb (+dox)
SHTN1	1570.92	1.0074	0.0814328	12.3709	3.76e-35	2.49e-34	pdgfrb (-dox).vs.pdgfrb (+dox)
SLC22A15	255.628	1.00732	0.133529	7.54379	4.57e-14	1.48e-13	pdgfrb (-dox).vs.pdgfrb (+dox)
SCARNA7	262.224	1.0063	0.183029	5.49803	3.84e-08	8.97e-08	pdgfrb (-dox).vs.pdgfrb (+dox)
GYS1	2835.63	1.0053	0.0638114	15.7542	6.43e-56	6.46e-55	pdgfrb (-dox).vs.pdgfrb (+dox)
CLDN12	1289.92	1.00434	0.0783441	12.8196	1.27e-37	8.95e-37	pdgfrb (-dox).vs.pdgfrb (+dox)
IKBIP	2038.22	1.00354	0.0739354	13.5732	5.77e-42	4.45e-41	pdgfrb (-dox).vs.pdgfrb (+dox)
SLC26A11	489.416	1.00251	0.10377	9.66093	4.42e-22	1.98e-21	pdgfrb (-dox).vs.pdgfrb (+dox)
MOXD1	1579.67	1.00233	0.0909902	11.0158	3.21e-28	1.74e-27	pdgfrb (-dox).vs.pdgfrb (+dox)
EZR	17097.8	1.00228	0.060043	16.6927	1.48e-62	1.64e-61	pdgfrb (-dox).vs.pdgfrb (+dox)
P4HB	31261.6	1.00134	0.0545663	18.3509	3.24e-75	4.33e-74	pdgfrb (-dox).vs.pdgfrb (+dox)
KCNC3	156.671	1.00071	0.180749	5.53643	3.09e-08	7.26e-08	pdgfrb (-dox).vs.pdgfrb (+dox)
OSTM1	1723.55	1.00063	0.0656623	15.239	1.95e-52	1.85e-51	pdgfrb (-dox).vs.pdgfrb (+dox)
CASP3	1952.87	1.00035	0.0720815	13.878	8.61e-44	6.89e-43	pdgfrb (-dox).vs.pdgfrb (+dox)
MOAP1	943.383	0.999606	0.0743853	13.4382	3.61e-41	2.73e-40	pdgfrb (-dox).vs.pdgfrb (+dox)
ITGB1P1	1124.7	0.999086	0.121632	8.21404	2.14e-16	7.74e-16	pdgfrb (-dox).vs.pdgfrb (+dox)
RASSF8-AS1	217.534	0.998299	0.140864	7.08697	1.37e-12	4.16e-12	pdgfrb (-dox).vs.pdgfrb (+dox)
ATP2B4	16063.3	0.998039	0.0778834	12.8145	1.36e-37	9.54e-37	pdgfrb (-dox).vs.pdgfrb (+dox)
CREB3	1685.74	0.998029	0.0740679	13.4745	2.21e-41	1.68e-40	pdgfrb (-dox).vs.pdgfrb (+dox)
ZBTB47	912.164	0.99769	0.0980796	10.1722	2.64e-24	1.27e-23	pdgfrb (-dox).vs.pdgfrb (+dox)
LINC01963	280.805	0.997045	0.180013	5.53873	3.05e-08	7.17e-08	pdgfrb (-dox).vs.pdgfrb (+dox)
NEK6	2591.87	0.996845	0.0620251	16.0716	4.03e-58	4.15e-57	pdgfrb (-dox).vs.pdgfrb (+dox)
TMEM106A	275.196	0.996479	0.130854	7.6152	2.63e-14	8.62e-14	pdgfrb (-dox).vs.pdgfrb (+dox)
GABBR1	656.253	0.996383	0.421034	2.36651	0.0179565	0.025022	pdgfrb (-dox).vs.pdgfrb (+dox)
PLIN2	3260.03	0.996306	0.0945156	10.5412	5.58e-26	2.83e-25	pdgfrb (-dox).vs.pdgfrb (+dox)
DEPTOR	97.5386	0.996161	0.224483	4.43757	9.1e-06	1.78e-05	pdgfrb (-dox).vs.pdgfrb (+dox)
STK10	1608.35	0.995779	0.0644607	15.4478	7.8e-54	7.56e-53	pdgfrb (-dox).vs.pdgfrb (+dox)
CDON	428.577	0.995104	0.123995	8.02535	1.01e-15	3.55e-15	pdgfrb (-dox).vs.pdgfrb (+dox)
ALPK2	5807.96	0.993311	0.0679299	14.6226	2.02e-48	1.77e-47	pdgfrb (-dox).vs.pdgfrb (+dox)
GBF1	5109.95	0.993192	0.0652054	15.2317	2.18e-52	2.06e-51	pdgfrb (-dox).vs.pdgfrb (+dox)
PDE1C	1386.34	0.993035	0.0713375	13.9202	4.77e-44	3.85e-43	pdgfrb (-dox).vs.pdgfrb (+dox)
ABCC1	5862.64	0.990075	0.066136	14.9703	1.15e-50	1.04e-49	pdgfrb (-dox).vs.pdgfrb (+dox)
SGSH	1450.54	0.989898	0.0762738	12.9782	1.63e-38	1.17e-37	pdgfrb (-dox).vs.pdgfrb (+dox)
MLLT11	1406.49	0.989511	0.0623814	15.8623	1.16e-56	1.17e-55	pdgfrb (-dox).vs.pdgfrb (+dox)
MR1	993.975	0.988698	0.088845	11.1283	9.13e-29	5.04e-28	pdgfrb (-dox).vs.pdgfrb (+dox)
MAPRE3	375.302	0.988046	0.113641	8.69442	3.49e-18	1.35e-17	pdgfrb (-dox).vs.pdgfrb (+dox)
AP000295.9	123.711	0.987972	0.52909	1.8673	0.061859	0.0800311	pdgfrb (-dox).vs.pdgfrb (+dox)
TBC1D10A	817.892	0.985721	0.0909746	10.8351	2.35e-27	1.24e-26	pdgfrb (-dox).vs.pdgfrb (+dox)
SACS	10033.9	0.985259	0.234733	4.19737	2.7e-05	5.07e-05	pdgfrb (-dox).vs.pdgfrb (+dox)
TMEM131	2404.37	0.985237	0.0827445	11.907	1.09e-32	6.74e-32	pdgfrb (-dox).vs.pdgfrb (+dox)
ITGA2	1065.23	0.983404	0.118442	8.30286	1.02e-16	3.71e-16	pdgfrb (-dox).vs.pdgfrb (+dox)
LOX	1555.05	0.983284	0.093706	10.4933	9.28e-26	4.68e-25	pdgfrb (-dox).vs.pdgfrb (+dox)
PLEKHN1	302.842	0.983188	0.170016	5.78292	7.34e-09	1.8e-08	pdgfrb (-dox).vs.pdgfrb (+dox)
DHRS7	843.248	0.982756	0.0851139	11.5464	7.7e-31	4.55e-30	pdgfrb (-dox).vs.pdgfrb (+dox)
APLP1	999.729	0.982077	0.0959843	10.2316	1.43e-24	6.97e-24	pdgfrb (-dox).vs.pdgfrb (+dox)
OTUD1	363.867	0.981329	0.115071	8.52803	1.49e-17	5.62e-17	pdgfrb (-dox).vs.pdgfrb (+dox)
TMEM187	168.683	0.980568	0.156036	6.28425	3.29e-10	8.77e-10	pdgfrb (-dox).vs.pdgfrb (+dox)
DAPK1	2324.21	0.980055	0.0720636	13.5999	4.01e-42	3.1e-41	pdgfrb (-dox).vs.pdgfrb (+dox)
TRADD	441.004	0.97992	0.0997742	9.82138	9.11e-23	4.19e-22	pdgfrb (-dox).vs.pdgfrb (+dox)
CYB5A	393.235	0.979582	0.104093	9.41064	4.93e-21	2.13e-20	pdgfrb (-dox).vs.pdgfrb (+dox)
FAM83G	1550.31	0.979378	0.0696901	14.0533	7.35e-45	6.02e-44	pdgfrb (-dox).vs.pdgfrb (+dox)
AXIN2	152.392	0.979082	0.17728	5.5228	3.34e-08	7.83e-08	pdgfrb (-dox).vs.pdgfrb (+dox)
SH3BGRL2	505.794	0.978902	0.108397	9.0307	1.71e-19	6.95e-19	pdgfrb (-dox).vs.pdgfrb (+dox)
SLC7A2	357.141	0.978484	0.11732	8.3403	7.41e-17	2.72e-16	pdgfrb (-dox).vs.pdgfrb (+dox)
KCNJ15	560.857	0.976669	1.25357	0.779112	0.435914	0.483653	pdgfrb (-dox).vs.pdgfrb (+dox)
ITGB1	65922.5	0.976342	0.0603457	16.1791	7.08e-59	7.36e-58	pdgfrb (-dox).vs.pdgfrb (+dox)
SLC11A2	1375.44	0.975321	0.0782996	12.4563	1.29e-35	8.65e-35	pdgfrb (-dox).vs.pdgfrb (+dox)
SMPD1	1582.08	0.974813	0.0722985	13.4832	1.96e-41	1.5e-40	pdgfrb (-dox).vs.pdgfrb (+dox)
GOLGB1	5324.02	0.973484	0.117679	8.27234	1.31e-16	4.79e-16	pdgfrb (-dox).vs.pdgfrb (+dox)
MAGED4B	887.88	0.972789	0.422299	2.30356	0.0212475	0.0293367	pdgfrb (-dox).vs.pdgfrb (+dox)
AMPD2	2592.4	0.972391	0.0744781	13.0561	5.87e-39	4.25e-38	pdgfrb (-dox).vs.pdgfrb (+dox)
MID2	376.004	0.972143	0.151789	6.40458	1.51e-10	4.1e-10	pdgfrb (-dox).vs.pdgfrb (+dox)
C20orf194	948.071	0.971569	0.0845645	11.4891	1.5e-30	8.74e-30	pdgfrb (-dox).vs.pdgfrb (+dox)
SLC35B3	738.406	0.971511	0.0839099	11.578	5.33e-31	3.16e-30	pdgfrb (-dox).vs.pdgfrb (+dox)
HELZ2	7713.15	0.970659	0.179375	5.41135	6.26e-08	1.44e-07	pdgfrb (-dox).vs.pdgfrb (+dox)
NEXN	1125.09	0.969511	0.100171	9.67859	3.72e-22	1.67e-21	pdgfrb (-dox).vs.pdgfrb (+dox)
CMTM3	1588.1	0.967855	0.0709325	13.6447	2.17e-42	1.68e-41	pdgfrb (-dox).vs.pdgfrb (+dox)
ADAP2	111.463	0.967384	0.197005	4.91044	9.09e-07	1.93e-06	pdgfrb (-dox).vs.pdgfrb (+dox)
TMEM51	739.968	0.967319	0.098165	9.85401	6.59e-23	3.05e-22	pdgfrb (-dox).vs.pdgfrb (+dox)
RAB42	244.994	0.9668	0.156939	6.16035	7.26e-10	1.89e-09	pdgfrb (-dox).vs.pdgfrb (+dox)
BCAR1	5148.13	0.966707	0.0796538	12.1364	6.78e-34	4.34e-33	pdgfrb (-dox).vs.pdgfrb (+dox)
S1PR3	275.915	0.966333	0.130065	7.42961	1.09e-13	3.47e-13	pdgfrb (-dox).vs.pdgfrb (+dox)
PLK3	633.528	0.96601	0.116785	8.27173	1.32e-16	4.81e-16	pdgfrb (-dox).vs.pdgfrb (+dox)
SMAD3	6838.7	0.965448	0.0646432	14.935	1.95e-50	1.77e-49	pdgfrb (-dox).vs.pdgfrb (+dox)
TSPAN15	300.931	0.965364	0.140771	6.85769	7e-12	2.04e-11	pdgfrb (-dox).vs.pdgfrb (+dox)
GRIP1	250.688	0.965206	0.132584	7.27994	3.34e-13	1.04e-12	pdgfrb (-dox).vs.pdgfrb (+dox)
NBPF20	129.341	0.964448	0.233078	4.13787	3.51e-05	6.51e-05	pdgfrb (-dox).vs.pdgfrb (+dox)
STAG3L5P	340.584	0.963379	0.461333	2.08825	0.0367754	0.049228	pdgfrb (-dox).vs.pdgfrb (+dox)
ITGA11	1619.77	0.963322	0.0771697	12.4832	9.22e-36	6.2e-35	pdgfrb (-dox).vs.pdgfrb (+dox)
EIF2AK3	1325.57	0.963032	0.0669097	14.393	5.72e-47	4.86e-46	pdgfrb (-dox).vs.pdgfrb (+dox)
CHIC1	397.869	0.962448	0.124782	7.71306	1.23e-14	4.09e-14	pdgfrb (-dox).vs.pdgfrb (+dox)
TRIO	13858.5	0.962317	0.0725505	13.2641	3.74e-40	2.78e-39	pdgfrb (-dox).vs.pdgfrb (+dox)
MARCHF2	532.381	0.960538	0.0984954	9.75211	1.81e-22	8.24e-22	pdgfrb (-dox).vs.pdgfrb (+dox)
OBSCN	1084.94	0.960326	0.08746	10.9802	4.76e-28	2.57e-27	pdgfrb (-dox).vs.pdgfrb (+dox)
SEC14L6	614.323	0.96025	0.0947922	10.13	4.06e-24	1.96e-23	pdgfrb (-dox).vs.pdgfrb (+dox)
LOXL3	250.113	0.960243	0.141014	6.80957	9.79e-12	2.83e-11	pdgfrb (-dox).vs.pdgfrb (+dox)
RWDD2A	274.828	0.958191	0.130777	7.32689	2.36e-13	7.4e-13	pdgfrb (-dox).vs.pdgfrb (+dox)
RCHY1	739.675	0.957166	0.0939491	10.1881	2.24e-24	1.08e-23	pdgfrb (-dox).vs.pdgfrb (+dox)
APPL2	850.85	0.957097	0.074575	12.834	1.06e-37	7.46e-37	pdgfrb (-dox).vs.pdgfrb (+dox)
PLEKHG1	568.469	0.956345	0.0936529	10.2116	1.76e-24	8.56e-24	pdgfrb (-dox).vs.pdgfrb (+dox)
CACNB4	156.397	0.956255	0.183692	5.20574	1.93e-07	4.31e-07	pdgfrb (-dox).vs.pdgfrb (+dox)
C11orf80	477.724	0.956016	0.10603	9.01644	1.94e-19	7.9e-19	pdgfrb (-dox).vs.pdgfrb (+dox)
POR	1632.63	0.954538	0.0764744	12.4818	9.38e-36	6.31e-35	pdgfrb (-dox).vs.pdgfrb (+dox)
P4HA1	4225.7	0.954324	0.0674297	14.1529	1.79e-45	1.48e-44	pdgfrb (-dox).vs.pdgfrb (+dox)
TSPAN1	348.702	0.952887	0.193498	4.92453	8.46e-07	1.8e-06	pdgfrb (-dox).vs.pdgfrb (+dox)
DENND1C	215.92	0.952881	0.136218	6.99528	2.65e-12	7.93e-12	pdgfrb (-dox).vs.pdgfrb (+dox)
LAMP2	5468.74	0.951941	0.0653828	14.5595	5.08e-48	4.43e-47	pdgfrb (-dox).vs.pdgfrb (+dox)
TGFBR1	4326.92	0.951785	0.0796981	11.9424	7.12e-33	4.45e-32	pdgfrb (-dox).vs.pdgfrb (+dox)
LMBRD1	806.681	0.9515	0.104232	9.1287	6.93e-20	2.87e-19	pdgfrb (-dox).vs.pdgfrb (+dox)
TNFRSF10A	925.541	0.95126	0.115044	8.26865	1.35e-16	4.94e-16	pdgfrb (-dox).vs.pdgfrb (+dox)
NUAK1	1548.41	0.950968	0.0643719	14.773	2.19e-49	1.95e-48	pdgfrb (-dox).vs.pdgfrb (+dox)
MYO1E	5698.66	0.950871	0.047635	19.9616	1.19e-88	1.89e-87	pdgfrb (-dox).vs.pdgfrb (+dox)
RGMB	1320.89	0.94921	0.0678562	13.9886	1.83e-44	1.49e-43	pdgfrb (-dox).vs.pdgfrb (+dox)
SNAI2	187.938	0.948995	0.152397	6.22711	4.75e-10	1.25e-09	pdgfrb (-dox).vs.pdgfrb (+dox)
ZNF513	392.883	0.948754	0.131607	7.20897	5.64e-13	1.74e-12	pdgfrb (-dox).vs.pdgfrb (+dox)
GJA1	2574.11	0.948046	0.0876646	10.8145	2.94e-27	1.55e-26	pdgfrb (-dox).vs.pdgfrb (+dox)
CTSO	693.043	0.948036	0.0854207	11.0984	1.28e-28	7.02e-28	pdgfrb (-dox).vs.pdgfrb (+dox)
MPZL1	4029.55	0.947914	0.0617484	15.3512	3.48e-53	3.34e-52	pdgfrb (-dox).vs.pdgfrb (+dox)
LUZP1	4135.77	0.94753	0.0719026	13.178	1.18e-39	8.65e-39	pdgfrb (-dox).vs.pdgfrb (+dox)
CARD11	1884.34	0.94713	0.0717999	13.1912	9.85e-40	7.26e-39	pdgfrb (-dox).vs.pdgfrb (+dox)
FZD7	1173.83	0.946184	0.0770226	12.2845	1.1e-34	7.19e-34	pdgfrb (-dox).vs.pdgfrb (+dox)
ZNF517	169.482	0.945921	0.158926	5.95195	2.65e-09	6.66e-09	pdgfrb (-dox).vs.pdgfrb (+dox)
TP53INP2	1079.7	0.943529	0.0833931	11.3142	1.12e-29	6.33e-29	pdgfrb (-dox).vs.pdgfrb (+dox)
PLEKHG5	1346.56	0.943484	0.13004	7.25535	4.01e-13	1.24e-12	pdgfrb (-dox).vs.pdgfrb (+dox)
KIF1C	7079.72	0.943423	0.0517986	18.2133	4.05e-74	5.29e-73	pdgfrb (-dox).vs.pdgfrb (+dox)
UNC13B	1449.44	0.942487	0.0672976	14.0048	1.46e-44	1.19e-43	pdgfrb (-dox).vs.pdgfrb (+dox)
HERC2P2	2013.04	0.941223	0.146287	6.43408	1.24e-10	3.4e-10	pdgfrb (-dox).vs.pdgfrb (+dox)
PITX1	153.126	0.941112	0.277353	3.39319	0.000690834	0.00113331	pdgfrb (-dox).vs.pdgfrb (+dox)
CCDC71L	732.661	0.941065	0.10666	8.82305	1.11e-18	4.39e-18	pdgfrb (-dox).vs.pdgfrb (+dox)
SH3BP5	581.957	0.940678	0.103642	9.07625	1.12e-19	4.61e-19	pdgfrb (-dox).vs.pdgfrb (+dox)
SLC48A1	2298.28	0.940492	0.080153	11.7337	8.56e-32	5.19e-31	pdgfrb (-dox).vs.pdgfrb (+dox)
DGKA	1469.24	0.93981	0.090962	10.3319	5.06e-25	2.5e-24	pdgfrb (-dox).vs.pdgfrb (+dox)
DUSP8	1295.72	0.939243	0.111526	8.42172	3.71e-17	1.38e-16	pdgfrb (-dox).vs.pdgfrb (+dox)
ARHGEF37	332.493	0.937648	0.102711	9.129	6.91e-20	2.86e-19	pdgfrb (-dox).vs.pdgfrb (+dox)
KIAA1109	3326.21	0.937434	0.226698	4.13517	3.55e-05	6.58e-05	pdgfrb (-dox).vs.pdgfrb (+dox)
PDGFC	2488.42	0.937228	0.0612	15.3142	6.15e-53	5.87e-52	pdgfrb (-dox).vs.pdgfrb (+dox)
PLLP	176.719	0.937091	0.158217	5.92282	3.16e-09	7.92e-09	pdgfrb (-dox).vs.pdgfrb (+dox)
SUGCT	101.517	0.936813	0.223386	4.19369	2.74e-05	5.14e-05	pdgfrb (-dox).vs.pdgfrb (+dox)
NEDD4L	4155.63	0.936327	0.0525501	17.8178	5.14e-71	6.49e-70	pdgfrb (-dox).vs.pdgfrb (+dox)
LIMA1	5060.86	0.936015	0.0480402	19.484	1.5e-84	2.29e-83	pdgfrb (-dox).vs.pdgfrb (+dox)
AQP1	538.543	0.935285	0.202858	4.61054	4.02e-06	8.12e-06	pdgfrb (-dox).vs.pdgfrb (+dox)
SYNGR2	2979.35	0.934814	0.0736158	12.6986	6.02e-37	4.17e-36	pdgfrb (-dox).vs.pdgfrb (+dox)
FLG-AS1	243.3	0.934339	0.17752	5.26328	1.42e-07	3.18e-07	pdgfrb (-dox).vs.pdgfrb (+dox)
ZNF224	487.488	0.934219	0.0952154	9.81163	1e-22	4.61e-22	pdgfrb (-dox).vs.pdgfrb (+dox)
PDCD6IP-DT	221.036	0.933558	0.140343	6.65195	2.89e-11	8.17e-11	pdgfrb (-dox).vs.pdgfrb (+dox)
PLD3	6282.82	0.933514	0.0853467	10.9379	7.59e-28	4.06e-27	pdgfrb (-dox).vs.pdgfrb (+dox)
OR2A20P	96.9078	0.933183	0.413256	2.25812	0.0239379	0.0327908	pdgfrb (-dox).vs.pdgfrb (+dox)
FBXO32	288.272	0.933132	0.134258	6.9503	3.65e-12	1.08e-11	pdgfrb (-dox).vs.pdgfrb (+dox)
TM2D3	571.427	0.932798	0.0873081	10.684	1.21e-26	6.29e-26	pdgfrb (-dox).vs.pdgfrb (+dox)
ZHX3	1719.76	0.932618	0.0994772	9.37519	6.9e-21	2.97e-20	pdgfrb (-dox).vs.pdgfrb (+dox)
CRB2	566.653	0.932419	0.133341	6.99272	2.7e-12	8.07e-12	pdgfrb (-dox).vs.pdgfrb (+dox)
FTH1	30806.2	0.932086	0.0791146	11.7815	4.86e-32	2.96e-31	pdgfrb (-dox).vs.pdgfrb (+dox)
ZNF583	161.47	0.931781	0.15878	5.86839	4.4e-09	1.09e-08	pdgfrb (-dox).vs.pdgfrb (+dox)
CNDP2	8545.1	0.931621	0.039629	23.5086	3.33e-122	7.49e-121	pdgfrb (-dox).vs.pdgfrb (+dox)
EPDR1	1899.1	0.931387	0.0686486	13.5674	6.25e-42	4.81e-41	pdgfrb (-dox).vs.pdgfrb (+dox)
HOOK1	617.891	0.931331	0.0974539	9.55663	1.22e-21	5.37e-21	pdgfrb (-dox).vs.pdgfrb (+dox)
MAGED4	1572.3	0.930953	0.442621	2.10327	0.035442	0.0475601	pdgfrb (-dox).vs.pdgfrb (+dox)
NEK11	142.645	0.930528	0.168666	5.51698	3.45e-08	8.09e-08	pdgfrb (-dox).vs.pdgfrb (+dox)
FAHD2A	698.156	0.930179	0.0995945	9.33966	9.66e-21	4.14e-20	pdgfrb (-dox).vs.pdgfrb (+dox)
VMAC	104.89	0.92981	0.200325	4.64151	3.46e-06	7.03e-06	pdgfrb (-dox).vs.pdgfrb (+dox)
CTSD	14567.9	0.929713	0.067745	13.7237	7.32e-43	5.75e-42	pdgfrb (-dox).vs.pdgfrb (+dox)
SSH3	1574.02	0.929679	0.0873983	10.6373	2e-26	1.03e-25	pdgfrb (-dox).vs.pdgfrb (+dox)
SPAG1	483.358	0.928084	0.095125	9.75647	1.73e-22	7.89e-22	pdgfrb (-dox).vs.pdgfrb (+dox)
MXD4	2882.69	0.927846	0.0665949	13.9327	4.01e-44	3.24e-43	pdgfrb (-dox).vs.pdgfrb (+dox)
RP4-541C22.8	86.2891	0.927379	0.283586	3.27019	0.00107476	0.00172669	pdgfrb (-dox).vs.pdgfrb (+dox)
BABAM2	880.167	0.92674	0.0704084	13.1623	1.45e-39	1.06e-38	pdgfrb (-dox).vs.pdgfrb (+dox)
A1BG-AS1	206.14	0.925798	0.166529	5.55939	2.71e-08	6.39e-08	pdgfrb (-dox).vs.pdgfrb (+dox)
ZNF69	169.926	0.924376	0.192969	4.79027	1.67e-06	3.47e-06	pdgfrb (-dox).vs.pdgfrb (+dox)
SEC22B	3560.54	0.924322	0.053008	17.4374	4.29e-68	5.16e-67	pdgfrb (-dox).vs.pdgfrb (+dox)
MAP3K9	1552.99	0.92418	0.0754185	12.254	1.6e-34	1.04e-33	pdgfrb (-dox).vs.pdgfrb (+dox)
PIDD1	644.493	0.92401	0.275951	3.34846	0.000812622	0.00132115	pdgfrb (-dox).vs.pdgfrb (+dox)
THY1	7597.37	0.923926	0.055987	16.5025	3.52e-61	3.8e-60	pdgfrb (-dox).vs.pdgfrb (+dox)
FHOD3	2921.95	0.92367	0.0582377	15.8603	1.19e-56	1.21e-55	pdgfrb (-dox).vs.pdgfrb (+dox)
ASAP1	4531.55	0.922306	0.0660213	13.9698	2.38e-44	1.94e-43	pdgfrb (-dox).vs.pdgfrb (+dox)
KL	83.2535	0.922159	0.253344	3.63995	0.000272687	0.000466101	pdgfrb (-dox).vs.pdgfrb (+dox)
ARMCX4	669.784	0.921944	0.131455	7.01338	2.33e-12	6.99e-12	pdgfrb (-dox).vs.pdgfrb (+dox)
RFFL	1031.98	0.921791	0.0774918	11.8953	1.25e-32	7.74e-32	pdgfrb (-dox).vs.pdgfrb (+dox)
ZC3H12C	850.235	0.920996	0.107752	8.54741	1.26e-17	4.76e-17	pdgfrb (-dox).vs.pdgfrb (+dox)
ASB13	250.008	0.920826	0.128615	7.15957	8.09e-13	2.48e-12	pdgfrb (-dox).vs.pdgfrb (+dox)
PTPN1	2738.37	0.920734	0.053537	17.1981	2.74e-66	3.21e-65	pdgfrb (-dox).vs.pdgfrb (+dox)
DOCK5	3195.63	0.920625	0.067471	13.6448	2.17e-42	1.68e-41	pdgfrb (-dox).vs.pdgfrb (+dox)
SLC25A20	469.176	0.920578	0.100874	9.126	7.11e-20	2.94e-19	pdgfrb (-dox).vs.pdgfrb (+dox)
ADAMTSL5	262.99	0.919861	0.160321	5.73763	9.6e-09	2.34e-08	pdgfrb (-dox).vs.pdgfrb (+dox)
NFKBIE	503.677	0.919432	0.092809	9.90672	3.89e-23	1.82e-22	pdgfrb (-dox).vs.pdgfrb (+dox)
CYLD	2353.81	0.919307	0.068581	13.4047	5.68e-41	4.28e-40	pdgfrb (-dox).vs.pdgfrb (+dox)
SLFN12	604.553	0.918848	0.11673	7.8716	3.5e-15	1.2e-14	pdgfrb (-dox).vs.pdgfrb (+dox)
PCYT2	637.795	0.918668	0.0871962	10.5356	5.92e-26	3e-25	pdgfrb (-dox).vs.pdgfrb (+dox)
F2RL1	1387.82	0.917957	0.0824055	11.1395	8.06e-29	4.46e-28	pdgfrb (-dox).vs.pdgfrb (+dox)
CTIF	2150.45	0.917234	0.0849515	10.7971	3.55e-27	1.87e-26	pdgfrb (-dox).vs.pdgfrb (+dox)
TAF13	771.238	0.917145	0.0798486	11.486	1.55e-30	9.05e-30	pdgfrb (-dox).vs.pdgfrb (+dox)
BCAP31	3819.54	0.917073	0.0614536	14.923	2.33e-50	2.12e-49	pdgfrb (-dox).vs.pdgfrb (+dox)
GAD1	113.18	0.916902	0.25974	3.53007	0.000415448	0.000697449	pdgfrb (-dox).vs.pdgfrb (+dox)
ITSN1	1848.38	0.916562	0.0668453	13.7117	8.64e-43	6.77e-42	pdgfrb (-dox).vs.pdgfrb (+dox)
LEPR	385.799	0.915677	0.116606	7.85275	4.07e-15	1.39e-14	pdgfrb (-dox).vs.pdgfrb (+dox)
PLAAT3	1498.3	0.9149	0.094734	9.65757	4.57e-22	2.04e-21	pdgfrb (-dox).vs.pdgfrb (+dox)
CEBPB	1823.55	0.914794	0.100876	9.06853	1.21e-19	4.94e-19	pdgfrb (-dox).vs.pdgfrb (+dox)
IGSF8	1730.9	0.914672	0.0766922	11.9265	8.61e-33	5.37e-32	pdgfrb (-dox).vs.pdgfrb (+dox)
CTC-444N24.11	1285	0.914444	0.249094	3.67108	0.00024153	0.000414429	pdgfrb (-dox).vs.pdgfrb (+dox)
MYADM	10110.7	0.914329	0.0559272	16.3486	4.45e-60	4.77e-59	pdgfrb (-dox).vs.pdgfrb (+dox)
ACBD5	1685	0.914162	0.057124	16.0031	1.22e-57	1.24e-56	pdgfrb (-dox).vs.pdgfrb (+dox)
GGT7	715.961	0.912883	0.0943062	9.67999	3.67e-22	1.65e-21	pdgfrb (-dox).vs.pdgfrb (+dox)
CX3CL1	766.593	0.912766	0.0895154	10.1967	2.05e-24	9.95e-24	pdgfrb (-dox).vs.pdgfrb (+dox)
SLC35E4	250.552	0.91276	0.137568	6.63495	3.25e-11	9.15e-11	pdgfrb (-dox).vs.pdgfrb (+dox)
SEMA3E	837.202	0.911889	0.0796897	11.443	2.55e-30	1.48e-29	pdgfrb (-dox).vs.pdgfrb (+dox)
ZNF667	286.307	0.909978	0.116095	7.83825	4.57e-15	1.56e-14	pdgfrb (-dox).vs.pdgfrb (+dox)
EEF1AKMT4	138.978	0.909501	0.174809	5.20282	1.96e-07	4.38e-07	pdgfrb (-dox).vs.pdgfrb (+dox)
NCAM1	1108.6	0.909299	0.0775118	11.7311	8.83e-32	5.34e-31	pdgfrb (-dox).vs.pdgfrb (+dox)
CD59	13720.9	0.90917	0.0734172	12.3836	3.21e-35	2.13e-34	pdgfrb (-dox).vs.pdgfrb (+dox)
IGSF3	2171.49	0.908701	0.0797763	11.3906	4.66e-30	2.68e-29	pdgfrb (-dox).vs.pdgfrb (+dox)
PHF1	816.25	0.908644	0.0932365	9.74558	1.93e-22	8.78e-22	pdgfrb (-dox).vs.pdgfrb (+dox)
CAPN12	89.7615	0.907956	0.432458	2.09952	0.0357708	0.0479807	pdgfrb (-dox).vs.pdgfrb (+dox)
BDKRB2	307.442	0.907795	0.129455	7.01245	2.34e-12	7.04e-12	pdgfrb (-dox).vs.pdgfrb (+dox)
PGM2L1	1278.32	0.90707	0.0685217	13.2377	5.31e-40	3.94e-39	pdgfrb (-dox).vs.pdgfrb (+dox)
PGRMC2	2606.37	0.906652	0.0563277	16.096	2.72e-58	2.8e-57	pdgfrb (-dox).vs.pdgfrb (+dox)
TPM1-AS	514.452	0.906367	0.433825	2.08925	0.0366856	0.0491183	pdgfrb (-dox).vs.pdgfrb (+dox)
CASTOR3	385.209	0.905868	0.106386	8.51495	1.67e-17	6.27e-17	pdgfrb (-dox).vs.pdgfrb (+dox)
LRRC37A3	207.354	0.905283	0.192482	4.70321	2.56e-06	5.26e-06	pdgfrb (-dox).vs.pdgfrb (+dox)
RANGAP1	6124.77	0.904388	0.0518638	17.4377	4.27e-68	5.14e-67	pdgfrb (-dox).vs.pdgfrb (+dox)
B3GALNT1	765.901	0.904375	0.0796125	11.3597	6.64e-30	3.8e-29	pdgfrb (-dox).vs.pdgfrb (+dox)
MAP1B	22196.8	0.903029	0.162694	5.55048	2.85e-08	6.72e-08	pdgfrb (-dox).vs.pdgfrb (+dox)
PAK3	303.035	0.903025	0.140959	6.40629	1.49e-10	4.06e-10	pdgfrb (-dox).vs.pdgfrb (+dox)
GCC2	2619.6	0.902911	0.0813021	11.1056	1.18e-28	6.48e-28	pdgfrb (-dox).vs.pdgfrb (+dox)
RRAS	1238.04	0.90218	0.0771954	11.687	1.49e-31	8.94e-31	pdgfrb (-dox).vs.pdgfrb (+dox)
FBXO22	1033.63	0.902167	0.0673195	13.4013	5.94e-41	4.47e-40	pdgfrb (-dox).vs.pdgfrb (+dox)
C11orf52	115.593	0.901568	0.208264	4.32896	1.5e-05	2.88e-05	pdgfrb (-dox).vs.pdgfrb (+dox)
WNT7B	1565.51	0.901363	0.0794278	11.3482	7.57e-30	4.33e-29	pdgfrb (-dox).vs.pdgfrb (+dox)
NF2	13066.4	0.900945	0.0553483	16.2777	1.42e-59	1.5e-58	pdgfrb (-dox).vs.pdgfrb (+dox)
ADGRG1	13666.5	0.900929	0.0513956	17.5293	8.56e-69	1.04e-67	pdgfrb (-dox).vs.pdgfrb (+dox)
MX2	707.833	0.900681	0.182906	4.92429	8.47e-07	1.8e-06	pdgfrb (-dox).vs.pdgfrb (+dox)
DENND5B	1372.31	0.900589	0.101418	8.87993	6.69e-19	2.66e-18	pdgfrb (-dox).vs.pdgfrb (+dox)
BST2	7116.41	0.900536	0.0750469	11.9996	3.57e-33	2.25e-32	pdgfrb (-dox).vs.pdgfrb (+dox)
FJX1	841.165	0.900228	0.101881	8.83608	9.91e-19	3.91e-18	pdgfrb (-dox).vs.pdgfrb (+dox)
KIAA1549	1190.02	0.899558	0.0874133	10.2909	7.75e-25	3.81e-24	pdgfrb (-dox).vs.pdgfrb (+dox)
AP5Z1	1164.87	0.89831	0.136406	6.58557	4.53e-11	1.27e-10	pdgfrb (-dox).vs.pdgfrb (+dox)
LYPLA2	2382.09	0.898267	0.0655038	13.7132	8.46e-43	6.63e-42	pdgfrb (-dox).vs.pdgfrb (+dox)
GPR135	190.808	0.897666	0.180499	4.97324	6.58e-07	1.41e-06	pdgfrb (-dox).vs.pdgfrb (+dox)
ZNF438	119.177	0.897564	0.202283	4.43717	9.11e-06	1.78e-05	pdgfrb (-dox).vs.pdgfrb (+dox)
PTTG1IP	10573.5	0.897131	0.0707486	12.6805	7.58e-37	5.23e-36	pdgfrb (-dox).vs.pdgfrb (+dox)
MAP3K1	2032.98	0.895943	0.0863698	10.3733	3.28e-25	1.63e-24	pdgfrb (-dox).vs.pdgfrb (+dox)
KDM4B	2420.37	0.895818	0.0677833	13.2159	7.1e-40	5.25e-39	pdgfrb (-dox).vs.pdgfrb (+dox)
RP11-70C1.3	110.369	0.895655	0.542805	1.65005	0.0989326	0.124107	pdgfrb (-dox).vs.pdgfrb (+dox)
SNPH	500.539	0.895622	0.0998485	8.96981	2.97e-19	1.2e-18	pdgfrb (-dox).vs.pdgfrb (+dox)
GPX3	503.709	0.894488	0.118066	7.57618	3.56e-14	1.16e-13	pdgfrb (-dox).vs.pdgfrb (+dox)
NECTIN3	1251.03	0.894271	0.099509	8.98683	2.54e-19	1.03e-18	pdgfrb (-dox).vs.pdgfrb (+dox)
PPARA	799.68	0.89415	0.116684	7.66299	1.82e-14	6e-14	pdgfrb (-dox).vs.pdgfrb (+dox)
ZNF561	925.765	0.893794	0.0787389	11.3514	7.3e-30	4.18e-29	pdgfrb (-dox).vs.pdgfrb (+dox)
MBP	990.121	0.893758	0.080856	11.0537	2.1e-28	1.15e-27	pdgfrb (-dox).vs.pdgfrb (+dox)
KIAA1522	5740.59	0.8925	0.0473799	18.8371	3.75e-79	5.3e-78	pdgfrb (-dox).vs.pdgfrb (+dox)
DOP1B	2372.29	0.891587	0.0627552	14.2074	8.25e-46	6.85e-45	pdgfrb (-dox).vs.pdgfrb (+dox)
GCNT1	570.686	0.891194	0.0981625	9.07876	1.1e-19	4.51e-19	pdgfrb (-dox).vs.pdgfrb (+dox)
MAP4K3	1340.34	0.8907	0.0746849	11.9261	8.65e-33	5.39e-32	pdgfrb (-dox).vs.pdgfrb (+dox)
MYO1C	12403.1	0.890548	0.0556275	16.0091	1.1e-57	1.13e-56	pdgfrb (-dox).vs.pdgfrb (+dox)
SC5D	1275.29	0.88891	0.0664299	13.3812	7.79e-41	5.84e-40	pdgfrb (-dox).vs.pdgfrb (+dox)
ZNF814	549.663	0.88879	0.151559	5.86431	4.51e-09	1.12e-08	pdgfrb (-dox).vs.pdgfrb (+dox)
RFK	584.933	0.888456	0.0884324	10.0467	9.5e-24	4.52e-23	pdgfrb (-dox).vs.pdgfrb (+dox)
LARP1B	789.955	0.888363	0.0738423	12.0306	2.46e-33	1.55e-32	pdgfrb (-dox).vs.pdgfrb (+dox)
ANKZF1	919.009	0.887507	0.163239	5.43684	5.42e-08	1.26e-07	pdgfrb (-dox).vs.pdgfrb (+dox)
DGLUCY	712.063	0.88705	0.0985263	9.00319	2.19e-19	8.89e-19	pdgfrb (-dox).vs.pdgfrb (+dox)
CLN5	1038.19	0.887029	0.0801017	11.0738	1.68e-28	9.2e-28	pdgfrb (-dox).vs.pdgfrb (+dox)
NAV3	648.706	0.886629	0.108215	8.19325	2.54e-16	9.14e-16	pdgfrb (-dox).vs.pdgfrb (+dox)
GLIS3	2524.7	0.886258	0.0546812	16.2077	4.45e-59	4.65e-58	pdgfrb (-dox).vs.pdgfrb (+dox)
VCP	12765.4	0.88582	0.0516624	17.1463	6.7e-66	7.78e-65	pdgfrb (-dox).vs.pdgfrb (+dox)
BCL9L	6549.4	0.885761	0.057062	15.5228	2.43e-54	2.37e-53	pdgfrb (-dox).vs.pdgfrb (+dox)
ATRN	3321.91	0.885601	0.0684852	12.9313	3e-38	2.14e-37	pdgfrb (-dox).vs.pdgfrb (+dox)
DNAJB6	3785.12	0.885416	0.0515463	17.1771	3.94e-66	4.6e-65	pdgfrb (-dox).vs.pdgfrb (+dox)
SLC12A9	1095.1	0.885337	0.0982533	9.01075	2.05e-19	8.31e-19	pdgfrb (-dox).vs.pdgfrb (+dox)
CAV1	4304.6	0.884842	0.0659246	13.422	4.49e-41	3.39e-40	pdgfrb (-dox).vs.pdgfrb (+dox)
TRIAP1	467.757	0.884724	0.108037	8.1891	2.63e-16	9.45e-16	pdgfrb (-dox).vs.pdgfrb (+dox)
LRRC1	386.972	0.882269	0.10729	8.22324	1.98e-16	7.18e-16	pdgfrb (-dox).vs.pdgfrb (+dox)
BNIP3L	4896.83	0.880505	0.0784463	11.2243	3.1e-29	1.74e-28	pdgfrb (-dox).vs.pdgfrb (+dox)
GASK1B	494.421	0.880299	0.0979405	8.9881	2.52e-19	1.02e-18	pdgfrb (-dox).vs.pdgfrb (+dox)
TMEM127	3101.18	0.88016	0.0613506	14.3464	1.12e-46	9.46e-46	pdgfrb (-dox).vs.pdgfrb (+dox)
ZFC3H1	2092.35	0.879705	0.0909679	9.6705	4.02e-22	1.81e-21	pdgfrb (-dox).vs.pdgfrb (+dox)
SLC8B1	924.317	0.879553	0.0766172	11.4798	1.67e-30	9.71e-30	pdgfrb (-dox).vs.pdgfrb (+dox)
FAM66B	161.356	0.878798	0.196545	4.47122	7.78e-06	1.53e-05	pdgfrb (-dox).vs.pdgfrb (+dox)
MT1E	1699.53	0.878688	0.115294	7.6213	2.51e-14	8.24e-14	pdgfrb (-dox).vs.pdgfrb (+dox)
SEC61A1	14052.9	0.878155	0.0487741	18.0046	1.79e-72	2.3e-71	pdgfrb (-dox).vs.pdgfrb (+dox)
CIC	5345.25	0.877603	0.0672263	13.0545	5.99e-39	4.34e-38	pdgfrb (-dox).vs.pdgfrb (+dox)
SP140L	574.113	0.877015	0.11418	7.68099	1.58e-14	5.23e-14	pdgfrb (-dox).vs.pdgfrb (+dox)
ADORA1	567.402	0.876692	0.0944955	9.27761	1.73e-20	7.36e-20	pdgfrb (-dox).vs.pdgfrb (+dox)
RPL13P5	112.712	0.87641	0.192618	4.54998	5.36e-06	1.07e-05	pdgfrb (-dox).vs.pdgfrb (+dox)
TAX1BP3	4988.58	0.87574	0.0563027	15.5541	1.49e-54	1.46e-53	pdgfrb (-dox).vs.pdgfrb (+dox)
TBC1D17	712.129	0.875654	0.0911088	9.61108	7.18e-22	3.19e-21	pdgfrb (-dox).vs.pdgfrb (+dox)
TRHDE-AS1	186.745	0.875102	0.275201	3.17987	0.00147342	0.00233036	pdgfrb (-dox).vs.pdgfrb (+dox)
ZNF550	227.788	0.874932	0.144296	6.06344	1.33e-09	3.42e-09	pdgfrb (-dox).vs.pdgfrb (+dox)
STARD5	112.218	0.873903	0.222657	3.92489	8.68e-05	0.000155229	pdgfrb (-dox).vs.pdgfrb (+dox)
NCSTN	5614.44	0.873382	0.0484272	18.0349	1.04e-72	1.33e-71	pdgfrb (-dox).vs.pdgfrb (+dox)
FTX	794.606	0.873331	0.138811	6.2915	3.14e-10	8.39e-10	pdgfrb (-dox).vs.pdgfrb (+dox)
BHMT2	368.842	0.87312	0.11947	7.30831	2.71e-13	8.48e-13	pdgfrb (-dox).vs.pdgfrb (+dox)
LATS2	2632.92	0.872998	0.063198	13.8137	2.11e-43	1.68e-42	pdgfrb (-dox).vs.pdgfrb (+dox)
LMBR1L	632.044	0.872273	0.118166	7.38177	1.56e-13	4.94e-13	pdgfrb (-dox).vs.pdgfrb (+dox)
CAPN2	7772.69	0.871946	0.0524552	16.6227	4.78e-62	5.25e-61	pdgfrb (-dox).vs.pdgfrb (+dox)
SERINC2	1494.03	0.871739	0.089604	9.72879	2.27e-22	1.03e-21	pdgfrb (-dox).vs.pdgfrb (+dox)
AP1S1	2173.29	0.871328	0.0700499	12.4387	1.61e-35	1.07e-34	pdgfrb (-dox).vs.pdgfrb (+dox)
EPHA2	7912.69	0.871129	0.0602925	14.4484	2.57e-47	2.2e-46	pdgfrb (-dox).vs.pdgfrb (+dox)
CGNL1	2603.59	0.87086	0.0750487	11.6039	3.94e-31	2.34e-30	pdgfrb (-dox).vs.pdgfrb (+dox)
CBARP	309.547	0.870803	0.148222	5.87498	4.23e-09	1.05e-08	pdgfrb (-dox).vs.pdgfrb (+dox)
RESF1	710.005	0.870516	0.105324	8.26514	1.4e-16	5.08e-16	pdgfrb (-dox).vs.pdgfrb (+dox)
VOPP1	3763.19	0.870011	0.0812434	10.7087	9.27e-27	4.83e-26	pdgfrb (-dox).vs.pdgfrb (+dox)
RBPMS	2250.73	0.869934	0.0572338	15.1997	3.55e-52	3.34e-51	pdgfrb (-dox).vs.pdgfrb (+dox)
CHST7	184.891	0.86951	0.141099	6.16239	7.17e-10	1.87e-09	pdgfrb (-dox).vs.pdgfrb (+dox)
GLRX	455.823	0.869483	0.0938119	9.26837	1.89e-20	8e-20	pdgfrb (-dox).vs.pdgfrb (+dox)
TGFB2	8984.22	0.869191	0.0560575	15.5053	3.19e-54	3.11e-53	pdgfrb (-dox).vs.pdgfrb (+dox)
STAT3	6068.44	0.868709	0.049552	17.5313	8.27e-69	1.01e-67	pdgfrb (-dox).vs.pdgfrb (+dox)
CCDC18-AS1	220.011	0.8684	0.260078	3.339	0.00084082	0.00136592	pdgfrb (-dox).vs.pdgfrb (+dox)
RAB13	2072.33	0.867956	0.0783365	11.0798	1.57e-28	8.61e-28	pdgfrb (-dox).vs.pdgfrb (+dox)
RPS6KA2	1720.94	0.8679	0.127563	6.80371	1.02e-11	2.95e-11	pdgfrb (-dox).vs.pdgfrb (+dox)
CD40	749.09	0.867658	0.0994684	8.72295	2.71e-18	1.05e-17	pdgfrb (-dox).vs.pdgfrb (+dox)
LRPAP1	3209.01	0.867408	0.0661577	13.1112	2.84e-39	2.07e-38	pdgfrb (-dox).vs.pdgfrb (+dox)
NRBP2	1216.4	0.867018	0.163051	5.31747	1.05e-07	2.39e-07	pdgfrb (-dox).vs.pdgfrb (+dox)
SAMD9	2920.89	0.866367	0.0902967	9.59468	8.42e-22	3.73e-21	pdgfrb (-dox).vs.pdgfrb (+dox)
PCDHA12	83.7046	0.866164	0.389395	2.22439	0.0261225	0.0356002	pdgfrb (-dox).vs.pdgfrb (+dox)
SIPA1L3	7825.95	0.865832	0.0521643	16.5982	7.19e-62	7.85e-61	pdgfrb (-dox).vs.pdgfrb (+dox)
ZNF564	289.958	0.865565	0.137495	6.29522	3.07e-10	8.19e-10	pdgfrb (-dox).vs.pdgfrb (+dox)
NEO1	2996.17	0.865406	0.0590098	14.6655	1.07e-48	9.45e-48	pdgfrb (-dox).vs.pdgfrb (+dox)
TRPC1	500.659	0.865405	0.103778	8.33901	7.49e-17	2.75e-16	pdgfrb (-dox).vs.pdgfrb (+dox)
MMAA	272.357	0.865062	0.135512	6.38368	1.73e-10	4.69e-10	pdgfrb (-dox).vs.pdgfrb (+dox)
CD46	4618.89	0.865032	0.0709061	12.1997	3.12e-34	2.02e-33	pdgfrb (-dox).vs.pdgfrb (+dox)
RAB8B	2492.23	0.864602	0.0636558	13.5824	5.09e-42	3.92e-41	pdgfrb (-dox).vs.pdgfrb (+dox)
UNKL	571.448	0.861453	0.126766	6.79562	1.08e-11	3.11e-11	pdgfrb (-dox).vs.pdgfrb (+dox)
HSD11B1L	138.259	0.86122	0.203988	4.22192	2.42e-05	4.57e-05	pdgfrb (-dox).vs.pdgfrb (+dox)
H3C6	189.04	0.86103	0.140459	6.13012	8.78e-10	2.28e-09	pdgfrb (-dox).vs.pdgfrb (+dox)
TM9SF2	5828.48	0.860643	0.052886	16.2736	1.52e-59	1.61e-58	pdgfrb (-dox).vs.pdgfrb (+dox)
NFAT5	3656.41	0.85926	0.1878	4.5754	4.75e-06	9.56e-06	pdgfrb (-dox).vs.pdgfrb (+dox)
ZNF579	1182.32	0.859142	0.102109	8.41398	3.96e-17	1.47e-16	pdgfrb (-dox).vs.pdgfrb (+dox)
SSPN	240.682	0.85884	0.14295	6.00796	1.88e-09	4.78e-09	pdgfrb (-dox).vs.pdgfrb (+dox)
ACCS	525.068	0.858276	0.208236	4.12166	3.76e-05	6.95e-05	pdgfrb (-dox).vs.pdgfrb (+dox)
ARSJ	1268.07	0.857227	0.0759768	11.2827	1.6e-29	9.03e-29	pdgfrb (-dox).vs.pdgfrb (+dox)
SEL1L	5671.87	0.857115	0.0813109	10.5412	5.58e-26	2.83e-25	pdgfrb (-dox).vs.pdgfrb (+dox)
MICAL3	6979.23	0.856824	0.0675471	12.6848	7.18e-37	4.95e-36	pdgfrb (-dox).vs.pdgfrb (+dox)
SEC31A	7169.55	0.856681	0.0522145	16.4069	1.71e-60	1.83e-59	pdgfrb (-dox).vs.pdgfrb (+dox)
TRO	741.698	0.855981	0.112458	7.61156	2.71e-14	8.86e-14	pdgfrb (-dox).vs.pdgfrb (+dox)
EPSTI1	1248.05	0.855223	0.094022	9.096	9.37e-20	3.87e-19	pdgfrb (-dox).vs.pdgfrb (+dox)
VPS13C	3701.69	0.85408	0.198462	4.30349	1.68e-05	3.22e-05	pdgfrb (-dox).vs.pdgfrb (+dox)
VEZT	3044.86	0.853493	0.0634246	13.4568	2.81e-41	2.13e-40	pdgfrb (-dox).vs.pdgfrb (+dox)
HYI	794.475	0.853129	0.125491	6.79832	1.06e-11	3.05e-11	pdgfrb (-dox).vs.pdgfrb (+dox)
C19orf12	683.075	0.852775	0.106243	8.02667	1e-15	3.51e-15	pdgfrb (-dox).vs.pdgfrb (+dox)
ENTPD4	2402.67	0.852637	0.0861837	9.89326	4.45e-23	2.07e-22	pdgfrb (-dox).vs.pdgfrb (+dox)
CASZ1	600.017	0.852122	0.103715	8.21596	2.1e-16	7.62e-16	pdgfrb (-dox).vs.pdgfrb (+dox)
LAMP1	13599	0.851551	0.0479245	17.7686	1.24e-70	1.55e-69	pdgfrb (-dox).vs.pdgfrb (+dox)
UBA6-AS1	318.844	0.851207	0.139219	6.11414	9.71e-10	2.51e-09	pdgfrb (-dox).vs.pdgfrb (+dox)
RP11-498C9.2	605.958	0.850882	0.151123	5.63038	1.8e-08	4.3e-08	pdgfrb (-dox).vs.pdgfrb (+dox)
ELMO2	1154.62	0.850795	0.0700627	12.1433	6.22e-34	3.99e-33	pdgfrb (-dox).vs.pdgfrb (+dox)
ASPH	8419.93	0.850544	0.056473	15.0611	2.92e-51	2.68e-50	pdgfrb (-dox).vs.pdgfrb (+dox)
ZNF134	675.47	0.850537	0.0884876	9.61193	7.12e-22	3.17e-21	pdgfrb (-dox).vs.pdgfrb (+dox)
SYT1	435.226	0.850357	0.103755	8.19579	2.49e-16	8.96e-16	pdgfrb (-dox).vs.pdgfrb (+dox)
TGFBR2	3213.66	0.850216	0.0577758	14.7158	5.11e-49	4.53e-48	pdgfrb (-dox).vs.pdgfrb (+dox)
TNKS1BP1	6620.55	0.849959	0.0654316	12.99	1.39e-38	1e-37	pdgfrb (-dox).vs.pdgfrb (+dox)
SLC39A7	4258.54	0.849813	0.055911	15.1994	3.57e-52	3.35e-51	pdgfrb (-dox).vs.pdgfrb (+dox)
GREM1	4674.51	0.849233	0.0987586	8.59907	8.04e-18	3.07e-17	pdgfrb (-dox).vs.pdgfrb (+dox)
BMPR2	6201.53	0.84843	0.186321	4.55359	5.27e-06	1.06e-05	pdgfrb (-dox).vs.pdgfrb (+dox)
ONECUT2	99.5411	0.848317	0.243871	3.47855	0.000504129	0.000838673	pdgfrb (-dox).vs.pdgfrb (+dox)
ARL6IP5	2847.75	0.847609	0.0759406	11.1615	6.29e-29	3.49e-28	pdgfrb (-dox).vs.pdgfrb (+dox)
SLC37A1	542.09	0.847501	0.0966441	8.7693	1.8e-18	7.03e-18	pdgfrb (-dox).vs.pdgfrb (+dox)
TMEM255B	172.345	0.8469	0.155981	5.42951	5.65e-08	1.31e-07	pdgfrb (-dox).vs.pdgfrb (+dox)
BTBD7	2228.55	0.84686	0.0740068	11.443	2.55e-30	1.48e-29	pdgfrb (-dox).vs.pdgfrb (+dox)
XPR1	1777.86	0.846139	0.0849008	9.96621	2.14e-23	1.01e-22	pdgfrb (-dox).vs.pdgfrb (+dox)
TMEM170B	153.466	0.845437	0.171257	4.93667	7.95e-07	1.69e-06	pdgfrb (-dox).vs.pdgfrb (+dox)
LIMK2	1985.03	0.845299	0.0694139	12.1777	4.09e-34	2.64e-33	pdgfrb (-dox).vs.pdgfrb (+dox)
ZNF626	289.104	0.84502	0.134894	6.26434	3.74e-10	9.93e-10	pdgfrb (-dox).vs.pdgfrb (+dox)
SH3BGRL3	3341.89	0.845013	0.0522783	16.1637	9.09e-59	9.43e-58	pdgfrb (-dox).vs.pdgfrb (+dox)
C4orf19	110.362	0.844201	0.20668	4.08459	4.42e-05	8.11e-05	pdgfrb (-dox).vs.pdgfrb (+dox)
RRAGB	223.092	0.843908	0.14204	5.94135	2.83e-09	7.09e-09	pdgfrb (-dox).vs.pdgfrb (+dox)
ZNF416	168.541	0.843817	0.166624	5.06419	4.1e-07	8.94e-07	pdgfrb (-dox).vs.pdgfrb (+dox)
RAB43	1588.37	0.84333	0.102732	8.20901	2.23e-16	8.05e-16	pdgfrb (-dox).vs.pdgfrb (+dox)
ATL3	4506.76	0.84329	0.0753193	11.1962	4.26e-29	2.37e-28	pdgfrb (-dox).vs.pdgfrb (+dox)
S1PR1	628.718	0.842386	0.11788	7.14612	8.93e-13	2.73e-12	pdgfrb (-dox).vs.pdgfrb (+dox)
AHR	3098.53	0.842372	0.0604008	13.9464	3.31e-44	2.68e-43	pdgfrb (-dox).vs.pdgfrb (+dox)
SMAD7	1154.05	0.84228	0.0844858	9.96948	2.07e-23	9.76e-23	pdgfrb (-dox).vs.pdgfrb (+dox)
MBD5	851.23	0.841864	0.10049	8.37756	5.4e-17	2e-16	pdgfrb (-dox).vs.pdgfrb (+dox)
GHDC	698.082	0.841572	0.0832723	10.1063	5.18e-24	2.48e-23	pdgfrb (-dox).vs.pdgfrb (+dox)
ZNF81	359.22	0.841281	0.134157	6.27088	3.59e-10	9.53e-10	pdgfrb (-dox).vs.pdgfrb (+dox)
NFKB1	2390.69	0.84042	0.0574073	14.6396	1.57e-48	1.38e-47	pdgfrb (-dox).vs.pdgfrb (+dox)
FBXL2	435.948	0.840303	0.101772	8.2567	1.5e-16	5.45e-16	pdgfrb (-dox).vs.pdgfrb (+dox)
ZNF124	400.323	0.840219	0.131741	6.3778	1.8e-10	4.87e-10	pdgfrb (-dox).vs.pdgfrb (+dox)
SUFU	895.676	0.83943	0.078573	10.6834	1.22e-26	6.32e-26	pdgfrb (-dox).vs.pdgfrb (+dox)
CD47	2298.59	0.839313	0.0669889	12.5291	5.17e-36	3.49e-35	pdgfrb (-dox).vs.pdgfrb (+dox)
PRKAG1	849.654	0.838527	0.0866844	9.67333	3.91e-22	1.76e-21	pdgfrb (-dox).vs.pdgfrb (+dox)
PARP10	2057.93	0.837226	0.124024	6.75051	1.47e-11	4.22e-11	pdgfrb (-dox).vs.pdgfrb (+dox)
COQ10B	871.7	0.837	0.0909858	9.19924	3.6e-20	1.51e-19	pdgfrb (-dox).vs.pdgfrb (+dox)
ZNF880	200.401	0.835774	0.144861	5.7695	7.95e-09	1.94e-08	pdgfrb (-dox).vs.pdgfrb (+dox)
MEX3B	393.108	0.83541	0.108237	7.71836	1.18e-14	3.93e-14	pdgfrb (-dox).vs.pdgfrb (+dox)
ADPRHL1	266.403	0.835181	0.146222	5.71172	1.12e-08	2.71e-08	pdgfrb (-dox).vs.pdgfrb (+dox)
PAQR7	578.177	0.835066	0.0869669	9.60212	7.83e-22	3.48e-21	pdgfrb (-dox).vs.pdgfrb (+dox)
TMEM185A	695.094	0.834565	0.0757197	11.0218	3e-28	1.63e-27	pdgfrb (-dox).vs.pdgfrb (+dox)
NT5C2	2032.03	0.834207	0.0562226	14.8376	8.37e-50	7.53e-49	pdgfrb (-dox).vs.pdgfrb (+dox)
ZNF600	236.289	0.832978	0.154081	5.40609	6.44e-08	1.48e-07	pdgfrb (-dox).vs.pdgfrb (+dox)
TRIM8	3837.06	0.832887	0.0574637	14.4941	1.32e-47	1.14e-46	pdgfrb (-dox).vs.pdgfrb (+dox)
HIVEP1	1626.88	0.832323	0.10658	7.8094	5.75e-15	1.95e-14	pdgfrb (-dox).vs.pdgfrb (+dox)
SNN	616.181	0.832252	0.100412	8.28836	1.15e-16	4.19e-16	pdgfrb (-dox).vs.pdgfrb (+dox)
GAREM1	343.229	0.831503	0.107541	7.73192	1.06e-14	3.54e-14	pdgfrb (-dox).vs.pdgfrb (+dox)
SLC38A6	128.599	0.831426	0.201705	4.122	3.76e-05	6.94e-05	pdgfrb (-dox).vs.pdgfrb (+dox)
DNAJC3	2917.06	0.830859	0.081022	10.2547	1.13e-24	5.51e-24	pdgfrb (-dox).vs.pdgfrb (+dox)
ISG15	4181.44	0.830704	0.12271	6.76963	1.29e-11	3.71e-11	pdgfrb (-dox).vs.pdgfrb (+dox)
BASP1	1893.2	0.830552	0.0725735	11.4443	2.51e-30	1.45e-29	pdgfrb (-dox).vs.pdgfrb (+dox)
TBC1D22A	906.008	0.830451	0.0852578	9.74047	2.03e-22	9.22e-22	pdgfrb (-dox).vs.pdgfrb (+dox)
SCD5	900.546	0.830044	0.0879936	9.433	3.99e-21	1.73e-20	pdgfrb (-dox).vs.pdgfrb (+dox)
MAGED2	4536.43	0.82953	0.0685408	12.1027	1.02e-33	6.52e-33	pdgfrb (-dox).vs.pdgfrb (+dox)
ABCC4	1999.77	0.829073	0.0710661	11.6662	1.9e-31	1.14e-30	pdgfrb (-dox).vs.pdgfrb (+dox)
MRAS	1055.16	0.828587	0.0735071	11.2722	1.8e-29	1.02e-28	pdgfrb (-dox).vs.pdgfrb (+dox)
ITFG1	1929.55	0.828458	0.0703837	11.7706	5.53e-32	3.36e-31	pdgfrb (-dox).vs.pdgfrb (+dox)
TNIK	1575.56	0.828449	0.0849427	9.75302	1.79e-22	8.16e-22	pdgfrb (-dox).vs.pdgfrb (+dox)
STAG3L5P-PVRIG2P-PILRB	573.061	0.827824	0.3071	2.69561	0.00702592	0.0103082	pdgfrb (-dox).vs.pdgfrb (+dox)
SLC2A3	629.474	0.8273	0.0912949	9.06184	1.28e-19	5.25e-19	pdgfrb (-dox).vs.pdgfrb (+dox)
L3HYPDH	763.21	0.826894	0.13624	6.06939	1.28e-09	3.3e-09	pdgfrb (-dox).vs.pdgfrb (+dox)
FAM160B1	1362.47	0.826891	0.0617872	13.3829	7.61e-41	5.71e-40	pdgfrb (-dox).vs.pdgfrb (+dox)
ATF7IP2	175.249	0.826656	0.164552	5.02368	5.07e-07	1.1e-06	pdgfrb (-dox).vs.pdgfrb (+dox)
EME2	766.238	0.826587	0.337966	2.44577	0.0144544	0.0203917	pdgfrb (-dox).vs.pdgfrb (+dox)
SPINT1	2104.47	0.826459	0.0821929	10.0551	8.72e-24	4.15e-23	pdgfrb (-dox).vs.pdgfrb (+dox)
MN1	745.08	0.826351	0.095668	8.63769	5.74e-18	2.21e-17	pdgfrb (-dox).vs.pdgfrb (+dox)
ZNF251	347.368	0.826115	0.125236	6.59647	4.21e-11	1.18e-10	pdgfrb (-dox).vs.pdgfrb (+dox)
HGS	3693.37	0.824924	0.0784861	10.5104	7.73e-26	3.92e-25	pdgfrb (-dox).vs.pdgfrb (+dox)
ARHGAP24	302.611	0.82473	0.11901	6.92993	4.21e-12	1.25e-11	pdgfrb (-dox).vs.pdgfrb (+dox)
KLHL7	834.36	0.824575	0.0811769	10.1578	3.06e-24	1.48e-23	pdgfrb (-dox).vs.pdgfrb (+dox)
ARMCX1	403.035	0.824489	0.0924787	8.91544	4.86e-19	1.94e-18	pdgfrb (-dox).vs.pdgfrb (+dox)
ZNF792	249.21	0.82426	0.120014	6.86804	6.51e-12	1.91e-11	pdgfrb (-dox).vs.pdgfrb (+dox)
RTL5	243.417	0.823785	0.12067	6.82676	8.69e-12	2.52e-11	pdgfrb (-dox).vs.pdgfrb (+dox)
N4BP3	131.898	0.823783	0.258411	3.18788	0.00143318	0.00227102	pdgfrb (-dox).vs.pdgfrb (+dox)
USP32P3	117.605	0.823383	0.245047	3.3601	0.000779129	0.0012695	pdgfrb (-dox).vs.pdgfrb (+dox)
BTBD9	691.553	0.823049	0.0759286	10.8398	2.23e-27	1.18e-26	pdgfrb (-dox).vs.pdgfrb (+dox)
SNHG18	117.993	0.822942	0.175004	4.70242	2.57e-06	5.28e-06	pdgfrb (-dox).vs.pdgfrb (+dox)
PSEN1	2814.25	0.8226	0.0590601	13.9282	4.27e-44	3.45e-43	pdgfrb (-dox).vs.pdgfrb (+dox)
DNAI4	117.242	0.822368	0.220182	3.73495	0.000187752	0.000325368	pdgfrb (-dox).vs.pdgfrb (+dox)
TAPBP	11660.8	0.821986	0.0502228	16.3668	3.3e-60	3.54e-59	pdgfrb (-dox).vs.pdgfrb (+dox)
TGFBRAP1	2030.86	0.821636	0.0594176	13.8282	1.72e-43	1.37e-42	pdgfrb (-dox).vs.pdgfrb (+dox)
ZHX2	1109.98	0.821273	0.0638795	12.8566	7.9e-38	5.59e-37	pdgfrb (-dox).vs.pdgfrb (+dox)
CHCHD7	353.356	0.820976	0.126003	6.51552	7.24e-11	2.01e-10	pdgfrb (-dox).vs.pdgfrb (+dox)
FRRS1	171.86	0.820663	0.198647	4.13126	3.61e-05	6.68e-05	pdgfrb (-dox).vs.pdgfrb (+dox)
ARFGEF3	1775.53	0.820104	0.121801	6.73316	1.66e-11	4.73e-11	pdgfrb (-dox).vs.pdgfrb (+dox)
HERC2P3	303.092	0.819435	0.337643	2.42693	0.0152272	0.0214191	pdgfrb (-dox).vs.pdgfrb (+dox)
SMOX	528.54	0.819133	0.101599	8.0624	7.48e-16	2.64e-15	pdgfrb (-dox).vs.pdgfrb (+dox)
SPOCD1	794.277	0.818659	0.159126	5.14474	2.68e-07	5.92e-07	pdgfrb (-dox).vs.pdgfrb (+dox)
DNAJB2	1587.79	0.817788	0.078054	10.4772	1.1e-25	5.54e-25	pdgfrb (-dox).vs.pdgfrb (+dox)
EXT2	4430.2	0.817427	0.0588857	13.8816	8.19e-44	6.57e-43	pdgfrb (-dox).vs.pdgfrb (+dox)
RHBDF2	1550.14	0.817375	0.0744404	10.9803	4.76e-28	2.57e-27	pdgfrb (-dox).vs.pdgfrb (+dox)
RHOF	1347.95	0.81711	0.0718978	11.3649	6.25e-30	3.58e-29	pdgfrb (-dox).vs.pdgfrb (+dox)
FHL1	1948.81	0.816963	0.0969177	8.42945	3.47e-17	1.29e-16	pdgfrb (-dox).vs.pdgfrb (+dox)
NATD1	1052.63	0.816323	0.0824735	9.898	4.25e-23	1.98e-22	pdgfrb (-dox).vs.pdgfrb (+dox)
NAT9	657.523	0.81616	0.113814	7.17097	7.45e-13	2.29e-12	pdgfrb (-dox).vs.pdgfrb (+dox)
MSANTD3	1368.59	0.815416	0.0787566	10.3536	4.03e-25	2e-24	pdgfrb (-dox).vs.pdgfrb (+dox)
CTC-444N24.7	318.407	0.814814	0.237765	3.42697	0.000610348	0.00100655	pdgfrb (-dox).vs.pdgfrb (+dox)
GMIP	727.124	0.814613	0.0956532	8.51631	1.65e-17	6.2e-17	pdgfrb (-dox).vs.pdgfrb (+dox)
CARD6	287.094	0.814164	0.125857	6.46897	9.87e-11	2.72e-10	pdgfrb (-dox).vs.pdgfrb (+dox)
ZNF805	976.951	0.813722	0.0851549	9.55578	1.23e-21	5.41e-21	pdgfrb (-dox).vs.pdgfrb (+dox)
SEPTIN11	6435.91	0.813665	0.06024	13.5071	1.42e-41	1.08e-40	pdgfrb (-dox).vs.pdgfrb (+dox)
DIRAS2	113.265	0.813424	0.188073	4.32503	1.53e-05	2.93e-05	pdgfrb (-dox).vs.pdgfrb (+dox)
TMEM25	690.709	0.813141	0.0857902	9.47825	2.59e-21	1.13e-20	pdgfrb (-dox).vs.pdgfrb (+dox)
ANKRD44	238.426	0.812219	0.132244	6.1418	8.16e-10	2.12e-09	pdgfrb (-dox).vs.pdgfrb (+dox)
TRIM21	807.156	0.812124	0.0865581	9.38241	6.45e-21	2.78e-20	pdgfrb (-dox).vs.pdgfrb (+dox)
PLEKHG4	578.309	0.811641	0.157448	5.15499	2.54e-07	5.62e-07	pdgfrb (-dox).vs.pdgfrb (+dox)
NECTIN2	6430.09	0.81028	0.059853	13.5378	9.35e-42	7.17e-41	pdgfrb (-dox).vs.pdgfrb (+dox)
LCP1	1074.06	0.809809	0.109898	7.36874	1.72e-13	5.45e-13	pdgfrb (-dox).vs.pdgfrb (+dox)
FMOD	97.6776	0.809713	0.187403	4.3207	1.56e-05	2.99e-05	pdgfrb (-dox).vs.pdgfrb (+dox)
RAB29	1177.66	0.809576	0.0707643	11.4405	2.62e-30	1.52e-29	pdgfrb (-dox).vs.pdgfrb (+dox)
CKAP4	6490.65	0.808266	0.0522363	15.4732	5.26e-54	5.1e-53	pdgfrb (-dox).vs.pdgfrb (+dox)
ZNF731P	569.125	0.807609	0.170275	4.74297	2.11e-06	4.35e-06	pdgfrb (-dox).vs.pdgfrb (+dox)
CNTNAP1	1876.17	0.807591	0.0858733	9.40445	5.23e-21	2.26e-20	pdgfrb (-dox).vs.pdgfrb (+dox)
FBXL8	181.446	0.807387	0.174536	4.62591	3.73e-06	7.56e-06	pdgfrb (-dox).vs.pdgfrb (+dox)
MIR29B2CHG	157.487	0.807123	0.294164	2.74379	0.00607349	0.00898776	pdgfrb (-dox).vs.pdgfrb (+dox)
CCDC149	330.162	0.806937	0.1251	6.45036	1.12e-10	3.06e-10	pdgfrb (-dox).vs.pdgfrb (+dox)
MB21D2	1136.72	0.806658	0.0741243	10.8825	1.4e-27	7.43e-27	pdgfrb (-dox).vs.pdgfrb (+dox)
ZDHHC9	1546.48	0.806639	0.0679453	11.8719	1.66e-32	1.02e-31	pdgfrb (-dox).vs.pdgfrb (+dox)
HS1BP3	726.48	0.805909	0.0869059	9.27335	1.8e-20	7.65e-20	pdgfrb (-dox).vs.pdgfrb (+dox)
SH3D21	699.552	0.805809	0.252173	3.19546	0.0013961	0.00221507	pdgfrb (-dox).vs.pdgfrb (+dox)
MYO10	3995.29	0.804879	0.0760974	10.577	3.81e-26	1.94e-25	pdgfrb (-dox).vs.pdgfrb (+dox)
NIBAN2	14028.8	0.804792	0.0575446	13.9855	1.91e-44	1.56e-43	pdgfrb (-dox).vs.pdgfrb (+dox)
RECK	681.85	0.80479	0.0806369	9.98041	1.86e-23	8.75e-23	pdgfrb (-dox).vs.pdgfrb (+dox)
CYSTM1	1048.19	0.804716	0.087122	9.23666	2.54e-20	1.07e-19	pdgfrb (-dox).vs.pdgfrb (+dox)
KIAA0513	570.521	0.80465	0.0995287	8.0846	6.24e-16	2.21e-15	pdgfrb (-dox).vs.pdgfrb (+dox)
PATJ	1385.38	0.804238	0.0832162	9.66444	4.27e-22	1.91e-21	pdgfrb (-dox).vs.pdgfrb (+dox)
TRAPPC14	579.396	0.804128	0.138231	5.81727	5.98e-09	1.47e-08	pdgfrb (-dox).vs.pdgfrb (+dox)
SLC16A4	653.225	0.804054	0.132344	6.07549	1.24e-09	3.18e-09	pdgfrb (-dox).vs.pdgfrb (+dox)
BIRC6	7159.57	0.803804	0.201716	3.98483	6.75e-05	0.00012187	pdgfrb (-dox).vs.pdgfrb (+dox)
SMIM29	289.926	0.803612	0.13299	6.04265	1.52e-09	3.88e-09	pdgfrb (-dox).vs.pdgfrb (+dox)
NXN	3313.23	0.80361	0.0843365	9.52861	1.59e-21	7.02e-21	pdgfrb (-dox).vs.pdgfrb (+dox)
BAMBI	568.247	0.803409	0.104082	7.71903	1.17e-14	3.91e-14	pdgfrb (-dox).vs.pdgfrb (+dox)
PCLO	409.11	0.803306	0.210008	3.82511	0.000130714	0.000230027	pdgfrb (-dox).vs.pdgfrb (+dox)
ZNF587	1537.34	0.802843	0.106687	7.52525	5.26e-14	1.7e-13	pdgfrb (-dox).vs.pdgfrb (+dox)
MTND2P28	1608.38	0.8023	0.655096	1.22471	0.220686	0.260911	pdgfrb (-dox).vs.pdgfrb (+dox)
JARID2	1060.67	0.802102	0.0705179	11.3744	5.61e-30	3.21e-29	pdgfrb (-dox).vs.pdgfrb (+dox)
FAM114A1	2593.75	0.801932	0.0551681	14.5362	7.15e-48	6.21e-47	pdgfrb (-dox).vs.pdgfrb (+dox)
ATP8A1	81.0875	0.801657	0.268461	2.98612	0.00282545	0.00433927	pdgfrb (-dox).vs.pdgfrb (+dox)
DUSP3	3290.76	0.800911	0.046953	17.0577	3.06e-65	3.52e-64	pdgfrb (-dox).vs.pdgfrb (+dox)
MMP14	17388	0.800857	0.0622928	12.8563	7.93e-38	5.6e-37	pdgfrb (-dox).vs.pdgfrb (+dox)
SLC38A10	3588.41	0.800805	0.0633454	12.6419	1.24e-36	8.52e-36	pdgfrb (-dox).vs.pdgfrb (+dox)
FLYWCH1	1803.52	0.800361	0.107667	7.43366	1.06e-13	3.37e-13	pdgfrb (-dox).vs.pdgfrb (+dox)
FICD	307.014	0.799536	0.11283	7.08621	1.38e-12	4.19e-12	pdgfrb (-dox).vs.pdgfrb (+dox)
PARP4	4757.97	0.799116	0.0639291	12.5	7.46e-36	5.03e-35	pdgfrb (-dox).vs.pdgfrb (+dox)
NIPAL1	272.556	0.798671	0.114911	6.95037	3.64e-12	1.08e-11	pdgfrb (-dox).vs.pdgfrb (+dox)
CFAP410	541.123	0.797299	0.11471	6.95055	3.64e-12	1.08e-11	pdgfrb (-dox).vs.pdgfrb (+dox)
GLIDR	148.265	0.796327	0.17616	4.52046	6.17e-06	1.23e-05	pdgfrb (-dox).vs.pdgfrb (+dox)
PLAU	11570.4	0.79589	0.0749575	10.6179	2.46e-26	1.26e-25	pdgfrb (-dox).vs.pdgfrb (+dox)
TTC28	1940.17	0.795825	0.0860129	9.25239	2.2e-20	9.26e-20	pdgfrb (-dox).vs.pdgfrb (+dox)
SHROOM2	388.682	0.795539	0.116539	6.82638	8.71e-12	2.53e-11	pdgfrb (-dox).vs.pdgfrb (+dox)
UFM1	1513.54	0.795355	0.0630818	12.6083	1.9e-36	1.3e-35	pdgfrb (-dox).vs.pdgfrb (+dox)
KIDINS220	3277.73	0.794861	0.0669056	11.8803	1.5e-32	9.24e-32	pdgfrb (-dox).vs.pdgfrb (+dox)
CNPPD1	1223.48	0.794813	0.0618441	12.8519	8.39e-38	5.93e-37	pdgfrb (-dox).vs.pdgfrb (+dox)
ZNF514	447.916	0.793649	0.145881	5.4404	5.32e-08	1.23e-07	pdgfrb (-dox).vs.pdgfrb (+dox)
RNASEK	1946.33	0.793577	0.0855592	9.27518	1.77e-20	7.52e-20	pdgfrb (-dox).vs.pdgfrb (+dox)
LAMB1	15735.7	0.793311	0.0818744	9.68937	3.35e-22	1.51e-21	pdgfrb (-dox).vs.pdgfrb (+dox)
S100A11	6007.03	0.791999	0.0624191	12.6884	6.86e-37	4.74e-36	pdgfrb (-dox).vs.pdgfrb (+dox)
S100A6	12296.5	0.791928	0.0745417	10.6239	2.31e-26	1.18e-25	pdgfrb (-dox).vs.pdgfrb (+dox)
TCTA	612.451	0.79163	0.0983288	8.05085	8.22e-16	2.9e-15	pdgfrb (-dox).vs.pdgfrb (+dox)
NRG1	1645.1	0.791018	0.0744866	10.6196	2.42e-26	1.24e-25	pdgfrb (-dox).vs.pdgfrb (+dox)
TSPAN18	1519.58	0.790711	0.0965914	8.18614	2.7e-16	9.68e-16	pdgfrb (-dox).vs.pdgfrb (+dox)
C1orf122	771.344	0.790695	0.108293	7.30143	2.85e-13	8.92e-13	pdgfrb (-dox).vs.pdgfrb (+dox)
BCLAF3	413.998	0.790514	0.125748	6.28647	3.25e-10	8.65e-10	pdgfrb (-dox).vs.pdgfrb (+dox)
DPYD	360.57	0.790365	0.101538	7.78394	7.03e-15	2.37e-14	pdgfrb (-dox).vs.pdgfrb (+dox)
ELF3	2073.49	0.790197	0.0795082	9.93855	2.83e-23	1.32e-22	pdgfrb (-dox).vs.pdgfrb (+dox)
RRAGA	2054.62	0.789861	0.0783779	10.0776	6.94e-24	3.32e-23	pdgfrb (-dox).vs.pdgfrb (+dox)
DCAF6	1783.29	0.789163	0.0670189	11.7752	5.24e-32	3.18e-31	pdgfrb (-dox).vs.pdgfrb (+dox)
S100A16	6737.32	0.78838	0.0516626	15.2602	1.41e-52	1.34e-51	pdgfrb (-dox).vs.pdgfrb (+dox)
KDM3A	1992.72	0.787703	0.0666335	11.8214	3.03e-32	1.85e-31	pdgfrb (-dox).vs.pdgfrb (+dox)
RAB1A	3463.35	0.787642	0.0550824	14.2993	2.21e-46	1.84e-45	pdgfrb (-dox).vs.pdgfrb (+dox)
MEIS3	850.873	0.787489	0.101613	7.74986	9.2e-15	3.09e-14	pdgfrb (-dox).vs.pdgfrb (+dox)
RTL8C	1885.64	0.787357	0.0710966	11.0745	1.67e-28	9.13e-28	pdgfrb (-dox).vs.pdgfrb (+dox)
RNF207	761.376	0.787206	0.317192	2.48179	0.0130723	0.0185612	pdgfrb (-dox).vs.pdgfrb (+dox)
UBL3	1217.49	0.78679	0.069373	11.3414	8.18e-30	4.66e-29	pdgfrb (-dox).vs.pdgfrb (+dox)
MYL12B	7960.16	0.786315	0.0693311	11.3414	8.18e-30	4.66e-29	pdgfrb (-dox).vs.pdgfrb (+dox)
BNIP3	3214.42	0.786161	0.0813066	9.6691	4.08e-22	1.83e-21	pdgfrb (-dox).vs.pdgfrb (+dox)
VPS13B	1512.99	0.785639	0.147889	5.31237	1.08e-07	2.45e-07	pdgfrb (-dox).vs.pdgfrb (+dox)
BLCAP	1431.71	0.785442	0.0603367	13.0177	9.71e-39	7.01e-38	pdgfrb (-dox).vs.pdgfrb (+dox)
DSE	2260.07	0.785323	0.0711176	11.0426	2.38e-28	1.29e-27	pdgfrb (-dox).vs.pdgfrb (+dox)
CADM1	2024.38	0.785039	0.0620978	12.642	1.24e-36	8.52e-36	pdgfrb (-dox).vs.pdgfrb (+dox)
PARD6G	217.249	0.784989	0.143337	5.47652	4.34e-08	1.01e-07	pdgfrb (-dox).vs.pdgfrb (+dox)
ORMDL3	1973.08	0.784302	0.0582416	13.4664	2.47e-41	1.87e-40	pdgfrb (-dox).vs.pdgfrb (+dox)
PLD2	698.063	0.78421	0.105377	7.44195	9.92e-14	3.17e-13	pdgfrb (-dox).vs.pdgfrb (+dox)
IQGAP1	18729.5	0.784189	0.0664872	11.7946	4.16e-32	2.54e-31	pdgfrb (-dox).vs.pdgfrb (+dox)
ZNF83	708.384	0.784007	0.172488	4.54528	5.49e-06	1.1e-05	pdgfrb (-dox).vs.pdgfrb (+dox)
TMEM185B	1785.82	0.783824	0.0647791	12.1	1.06e-33	6.74e-33	pdgfrb (-dox).vs.pdgfrb (+dox)
SGPP1	843.746	0.78369	0.0738084	10.6179	2.46e-26	1.26e-25	pdgfrb (-dox).vs.pdgfrb (+dox)
TNFRSF21	2099.71	0.783252	0.0636162	12.3122	7.79e-35	5.12e-34	pdgfrb (-dox).vs.pdgfrb (+dox)
GM2A	965.653	0.782475	0.0734909	10.6472	1.8e-26	9.24e-26	pdgfrb (-dox).vs.pdgfrb (+dox)
CCDC91	514.755	0.780772	0.0975115	8.00697	1.18e-15	4.11e-15	pdgfrb (-dox).vs.pdgfrb (+dox)
SNX24	404.25	0.780754	0.101079	7.72423	1.13e-14	3.76e-14	pdgfrb (-dox).vs.pdgfrb (+dox)
PLD1	450.148	0.780496	0.108053	7.22329	5.07e-13	1.57e-12	pdgfrb (-dox).vs.pdgfrb (+dox)
G0S2	322.155	0.780235	0.226877	3.43902	0.000583819	0.000964705	pdgfrb (-dox).vs.pdgfrb (+dox)
RPL32P3	209.262	0.780185	0.399511	1.95285	0.0508374	0.0666818	pdgfrb (-dox).vs.pdgfrb (+dox)
ARFGEF1	3162.63	0.780026	0.0644292	12.1067	9.73e-34	6.21e-33	pdgfrb (-dox).vs.pdgfrb (+dox)
DNM1P47	186.023	0.779562	0.215735	3.61351	0.000302076	0.000513389	pdgfrb (-dox).vs.pdgfrb (+dox)
APOBEC3C	2370.47	0.779527	0.0647504	12.0389	2.22e-33	1.4e-32	pdgfrb (-dox).vs.pdgfrb (+dox)
ZBTB7B	1428.51	0.7795	0.079447	9.81157	1e-22	4.61e-22	pdgfrb (-dox).vs.pdgfrb (+dox)
ARHGEF28	2672.04	0.779082	0.0486927	16	1.28e-57	1.31e-56	pdgfrb (-dox).vs.pdgfrb (+dox)
PSME2	2262.15	0.778848	0.0734127	10.6092	2.7e-26	1.38e-25	pdgfrb (-dox).vs.pdgfrb (+dox)
GULP1	964.862	0.778275	0.078273	9.94309	2.7e-23	1.27e-22	pdgfrb (-dox).vs.pdgfrb (+dox)
CASP4	841.488	0.778222	0.0823684	9.44806	3.45e-21	1.5e-20	pdgfrb (-dox).vs.pdgfrb (+dox)
BDNF-AS	119.113	0.777708	0.252264	3.08291	0.00204984	0.00320355	pdgfrb (-dox).vs.pdgfrb (+dox)
TBC1D9	1854.33	0.775575	0.060574	12.8038	1.56e-37	1.09e-36	pdgfrb (-dox).vs.pdgfrb (+dox)
F8	191.154	0.775499	0.160571	4.82963	1.37e-06	2.87e-06	pdgfrb (-dox).vs.pdgfrb (+dox)
POFUT2	1796.25	0.775221	0.0953874	8.12708	4.4e-16	1.57e-15	pdgfrb (-dox).vs.pdgfrb (+dox)
ARL10	687.986	0.774997	0.0834935	9.28212	1.66e-20	7.06e-20	pdgfrb (-dox).vs.pdgfrb (+dox)
FBXO10	416.255	0.774814	0.108764	7.12383	1.05e-12	3.21e-12	pdgfrb (-dox).vs.pdgfrb (+dox)
ARSL	237.969	0.774803	0.123186	6.28968	3.18e-10	8.48e-10	pdgfrb (-dox).vs.pdgfrb (+dox)
PARP14	9447.05	0.774598	0.0959944	8.06921	7.08e-16	2.5e-15	pdgfrb (-dox).vs.pdgfrb (+dox)
SLC35A2	1069.62	0.774376	0.078295	9.89049	4.58e-23	2.13e-22	pdgfrb (-dox).vs.pdgfrb (+dox)
CTD-3138B18.4	124.452	0.774293	0.305744	2.53248	0.0113258	0.0162007	pdgfrb (-dox).vs.pdgfrb (+dox)
SPTLC2	5157.77	0.773559	0.0769219	10.0564	8.61e-24	4.1e-23	pdgfrb (-dox).vs.pdgfrb (+dox)
SLC66A3	290.214	0.773423	0.129757	5.96056	2.51e-09	6.33e-09	pdgfrb (-dox).vs.pdgfrb (+dox)
SLC25A16	617.717	0.772354	0.0892259	8.65616	4.88e-18	1.88e-17	pdgfrb (-dox).vs.pdgfrb (+dox)
MVD	597.547	0.772331	0.109826	7.03232	2.03e-12	6.12e-12	pdgfrb (-dox).vs.pdgfrb (+dox)
TGIF1	1437.29	0.771232	0.0607847	12.6879	6.9e-37	4.76e-36	pdgfrb (-dox).vs.pdgfrb (+dox)
STON2	315.25	0.770782	0.129423	5.9555	2.59e-09	6.52e-09	pdgfrb (-dox).vs.pdgfrb (+dox)
C3orf62	123.235	0.770758	0.203019	3.79647	0.000146769	0.000256691	pdgfrb (-dox).vs.pdgfrb (+dox)
DBN1	9805.26	0.770562	0.0669029	11.5176	1.08e-30	6.31e-30	pdgfrb (-dox).vs.pdgfrb (+dox)
BTRC	853.398	0.770193	0.0797499	9.65761	4.56e-22	2.04e-21	pdgfrb (-dox).vs.pdgfrb (+dox)
TPCN2	649.446	0.769684	0.0999178	7.70317	1.33e-14	4.41e-14	pdgfrb (-dox).vs.pdgfrb (+dox)
TMEM80	497.71	0.769616	0.155935	4.93549	8e-07	1.7e-06	pdgfrb (-dox).vs.pdgfrb (+dox)
TNS3	4117.58	0.769532	0.0598216	12.8638	7.2e-38	5.1e-37	pdgfrb (-dox).vs.pdgfrb (+dox)
SPARC	36219.1	0.769427	0.0601073	12.8009	1.62e-37	1.13e-36	pdgfrb (-dox).vs.pdgfrb (+dox)
FLII	7129.33	0.769132	0.0568201	13.5363	9.55e-42	7.31e-41	pdgfrb (-dox).vs.pdgfrb (+dox)
ZNF470	372.768	0.768718	0.105194	7.30766	2.72e-13	8.52e-13	pdgfrb (-dox).vs.pdgfrb (+dox)
TRAF3IP2	523.403	0.768625	0.0911881	8.429	3.49e-17	1.3e-16	pdgfrb (-dox).vs.pdgfrb (+dox)
CTB-102L5.9	1094.96	0.768615	0.123313	6.23303	4.58e-10	1.21e-09	pdgfrb (-dox).vs.pdgfrb (+dox)
TMEM165	2852.09	0.768105	0.0593035	12.9521	2.29e-38	1.64e-37	pdgfrb (-dox).vs.pdgfrb (+dox)
CAT	1265.79	0.767504	0.0584625	13.1282	2.27e-39	1.66e-38	pdgfrb (-dox).vs.pdgfrb (+dox)
FYN	1114.4	0.767464	0.0678362	11.3135	1.13e-29	6.38e-29	pdgfrb (-dox).vs.pdgfrb (+dox)
DNAJC16	1230.54	0.767143	0.0672623	11.4052	3.94e-30	2.27e-29	pdgfrb (-dox).vs.pdgfrb (+dox)
ZNF462	3414.23	0.767089	0.0824204	9.30703	1.31e-20	5.6e-20	pdgfrb (-dox).vs.pdgfrb (+dox)
RSPH3	604.441	0.766592	0.109315	7.01267	2.34e-12	7.03e-12	pdgfrb (-dox).vs.pdgfrb (+dox)
CCPG1	2087.47	0.765745	0.0782012	9.79199	1.22e-22	5.58e-22	pdgfrb (-dox).vs.pdgfrb (+dox)
RP5-956O18.3	78.6066	0.76517	0.386603	1.97921	0.047792	0.0628983	pdgfrb (-dox).vs.pdgfrb (+dox)
ARSB	1415.83	0.764396	0.0651726	11.7288	9.07e-32	5.49e-31	pdgfrb (-dox).vs.pdgfrb (+dox)
ZNF654	796.901	0.764004	0.0851421	8.97329	2.88e-19	1.16e-18	pdgfrb (-dox).vs.pdgfrb (+dox)
LYSMD3	841.914	0.763775	0.117475	6.50161	7.95e-11	2.2e-10	pdgfrb (-dox).vs.pdgfrb (+dox)
FAM162A	592.828	0.763615	0.0968114	7.88766	3.08e-15	1.06e-14	pdgfrb (-dox).vs.pdgfrb (+dox)
PHLDB1	6162.01	0.763441	0.0795599	9.5958	8.33e-22	3.69e-21	pdgfrb (-dox).vs.pdgfrb (+dox)
RP11-1151B14.4	461.957	0.76327	0.127499	5.98645	2.14e-09	5.43e-09	pdgfrb (-dox).vs.pdgfrb (+dox)
PTPRS	6340.34	0.763131	0.0576563	13.2359	5.45e-40	4.04e-39	pdgfrb (-dox).vs.pdgfrb (+dox)
VPS37C	653.262	0.763077	0.095597	7.98222	1.44e-15	5.01e-15	pdgfrb (-dox).vs.pdgfrb (+dox)
RAB5B	3702.51	0.762496	0.0459167	16.6061	6.3e-62	6.89e-61	pdgfrb (-dox).vs.pdgfrb (+dox)
CORO2B	392.502	0.76213	0.107829	7.06796	1.57e-12	4.76e-12	pdgfrb (-dox).vs.pdgfrb (+dox)
MCRIP1	1036.32	0.76172	0.103562	7.35522	1.91e-13	6.02e-13	pdgfrb (-dox).vs.pdgfrb (+dox)
CCNJL	368.68	0.76169	0.116248	6.5523	5.67e-11	1.58e-10	pdgfrb (-dox).vs.pdgfrb (+dox)
GPR108	1519.12	0.759425	0.0695229	10.9234	8.91e-28	4.76e-27	pdgfrb (-dox).vs.pdgfrb (+dox)
STOM	1757.3	0.758777	0.0731941	10.3666	3.52e-25	1.74e-24	pdgfrb (-dox).vs.pdgfrb (+dox)
RP11-146E13.9	99.6384	0.758232	0.312501	2.42634	0.015252	0.0214468	pdgfrb (-dox).vs.pdgfrb (+dox)
MCC	2396.38	0.757899	0.0597217	12.6905	6.67e-37	4.61e-36	pdgfrb (-dox).vs.pdgfrb (+dox)
ALDH18A1	3963.93	0.756749	0.0575147	13.1575	1.54e-39	1.13e-38	pdgfrb (-dox).vs.pdgfrb (+dox)
ODF3B	129.597	0.756726	0.223387	3.38751	0.000705289	0.00115596	pdgfrb (-dox).vs.pdgfrb (+dox)
EXOC6B	1369.19	0.756684	0.0697735	10.8449	2.11e-27	1.12e-26	pdgfrb (-dox).vs.pdgfrb (+dox)
SH3RF3	128.15	0.756325	0.183453	4.12272	3.74e-05	6.92e-05	pdgfrb (-dox).vs.pdgfrb (+dox)
NBPF12	858.487	0.755738	0.0861974	8.76753	1.83e-18	7.13e-18	pdgfrb (-dox).vs.pdgfrb (+dox)
PPP2R1A	7992.54	0.755562	0.0589588	12.8151	1.35e-37	9.47e-37	pdgfrb (-dox).vs.pdgfrb (+dox)
MT1X	215.055	0.755342	0.145899	5.17715	2.25e-07	5.01e-07	pdgfrb (-dox).vs.pdgfrb (+dox)
LGALS1	13275.9	0.755216	0.0736043	10.2605	1.06e-24	5.2e-24	pdgfrb (-dox).vs.pdgfrb (+dox)
TMEM104	890.962	0.7538	0.0722942	10.4268	1.87e-25	9.37e-25	pdgfrb (-dox).vs.pdgfrb (+dox)
AC008440.5	138.542	0.753545	0.200363	3.7609	0.000169304	0.000294335	pdgfrb (-dox).vs.pdgfrb (+dox)
RASSF8	1244.99	0.753328	0.0706146	10.6682	1.43e-26	7.42e-26	pdgfrb (-dox).vs.pdgfrb (+dox)
PGR	81.1065	0.752965	0.229252	3.28444	0.00102184	0.00164588	pdgfrb (-dox).vs.pdgfrb (+dox)
SLC46A3	389.482	0.752233	0.0967812	7.77251	7.69e-15	2.59e-14	pdgfrb (-dox).vs.pdgfrb (+dox)
USP32P1	229.273	0.751892	0.182311	4.12422	3.72e-05	6.88e-05	pdgfrb (-dox).vs.pdgfrb (+dox)
PTPN14	9100.09	0.751803	0.106447	7.0627	1.63e-12	4.94e-12	pdgfrb (-dox).vs.pdgfrb (+dox)
MAGI2	127.846	0.751694	0.166008	4.52806	5.95e-06	1.18e-05	pdgfrb (-dox).vs.pdgfrb (+dox)
NRBP1	2830.57	0.751523	0.0527361	14.2506	4.44e-46	3.7e-45	pdgfrb (-dox).vs.pdgfrb (+dox)
[truncated: 10,513 more rows]

## Sheet: Table S3 SenMayo Overlap
Overlap DEG CD10 (-Dox vs Dox) and SenMayo genes	Overlap PDGFRb+Fib DEG (Dox- vs Dox+) and SenMayo
IL32	IL32
PLAUR	FAS
FAS	TNFRSF1B
TNFRSF1B	KITLG
MMP2	EDN1
ICAM1	ICAM1
PLAT	SERPINE1
SERPINE1	CXCL12
DKK1	DKK1
CCL2	CCL2
AREG	AREG
SELPLG	SELPLG
VEGFA	FGF1
FGF1	IL1A
IL1A	CCL20
CCL20	IGFBP5
IGFBP5	SPP1
SPP1	C3
PLAU	BMP2
C3	GDF15
BMP2	IL6
GDF15	MMP13
SPX	FGF2
SERPINE2	IGFBP4
LCP1	IGFBP3
IL6	PTGES
MMP13	VEGFC
EGF	BMP6
IGFBP4	ETS2
IGFBP3	CXCL16
PTGES	IGFBP7
VEGFC	CXCL3
BMP6	CXCL1
MMP14	IL15
CXCL16	CSF2
IGFBP7	TNFRSF11B
CXCL3	ANGPTL4
CXCL1	IGFBP6
CSF2	CXCL8
TNFRSF11B	JUN
ANGPTL4	PAPPA
IGFBP6	CSF1
CXCL8	HMGB1
TNFRSF10C	CD55
JUN	TNF
PAPPA	CCL5
CSF1
HMGB1
CD55
TNF
